# Supplementary material for: Using Computational Drug-Gene Analysis to Identify Novel Therapeutic Candidates for Retinal Neuroprotection
Source: Int J Mol Sci. 2022 Oct 21;23(20):12648. doi: 10.3390/ijms232012648 (PMC9604082; doi:10.3390/ijms232012648)
Supplement: Supplementary file 1 [file ijms-23-12648-s001.zip]

Archive with 1 entries (1 files):
- ijms-1873869-supplementary.xlsx
