# Supplementary material for: Using Computational Drug-Gene Analysis to Identify Novel Therapeutic Candidates for Retinal Neuroprotection
Source: Int J Mol Sci. 2022 Oct 21;23(20):12648. doi: 10.3390/ijms232012648 (PMC9604082; doi:10.3390/ijms232012648)
Supplement: Supplementary file 1 [file ijms-23-12648-s001.zip › ijms-1873869-supplementary.xlsx]

## Sheet: Neuroprotection Retina Genes
tax_id	Org_name	GeneID	CurrentID	Status	Symbol	Aliases	description	other_designations	map_location	chromosome	genomic_nucleotide_accession.version	start_position_on_the_genomic_accession	end_position_on_the_genomic_accession	orientation	exon_count	OMIM
10116	Rattus norvegicus	29560	0	live	Hif1a	HIF1-alpha, MOP1	hypoxia inducible factor 1 subunit alpha	hypoxia-inducible factor 1-alpha|HIF1 alpha|hypoxia inducible factor 1 alpha subunit|hypoxia-inducible factor 1, alpha subunit (basic helix-loop-helix transcription factor)	6q24	6	NC_051341.1	92624059	92669262	plus	16
10090	Mus musculus	15251	0	live	Hif1a	AA959795, HIF-1, HIF-1-alpha, HIF1, HIF1-alpha, HIF1alpha, MO, MOP1, bHLHe7, bHLHe78	hypoxia inducible factor 1, alpha subunit	hypoxia-inducible factor 1-alpha|ARNT-interacting protein	12 31.99 cM	12	NC_000078.7	73948098	73994328	plus	16
10090	Mus musculus	18024	0	live	Nfe2l2	Nr, Nrf2	nuclear factor, erythroid derived 2, like 2	nuclear factor erythroid 2-related factor 2|NF-E2-related factor 2|NFE2-related factor 2	2 44.75 cM	2	NC_000068.8	75505857	75535007	minus	6
10090	Mus musculus	22339	0	live	Vegfa	V, VEGF12, VEGF16, VEGF18, Veg, Vegf, Vpf	vascular endothelial growth factor A	vascular endothelial growth factor A|vascular permeability factor	17 22.79 cM	17	NC_000083.7	46327919	46343303	minus	8
10116	Rattus norvegicus	24225	0	live	Bdnf		brain-derived neurotrophic factor	brain-derived neurotrophic factor|brain derived neurothrophic factor	3q34	3	NC_051338.1	96165042	96215621	plus	9
10116	Rattus norvegicus	83785	0	live	Vegfa	VEGF-A, VEGF111, VEGF164, VPF, Vegf	vascular endothelial growth factor A	vascular endothelial growth factor A|vascular permeability factor	9q12	9	NC_051344.1	14955300	14970641	plus	8
10116	Rattus norvegicus	24185	0	live	Akt1	Akt	AKT serine/threonine kinase 1	RAC-alpha serine/threonine-protein kinase|AKT1 kinase|PKB alpha|RAC protein kinase alpha RAC-PK alpha|RAC-PK-alpha|murine thymoma viral (v-akt) oncogene homolog 1|protein kinase B alpha|thymoma viral proto-oncogene 1|v-akt murine thymoma viral oncogene homolog 1	6q32	6	NC_051341.1	131713716	131735319	minus	15
10090	Mus musculus	12064	0	live	Bdnf		brain derived neurotrophic factor	brain-derived neurotrophic factor	2 56.63 cM	2	NC_000068.8	109505045	109557388	plus	9
9606	Homo sapiens	3075	0	live	CFH	AHUS1, AMBP1, ARMD4, ARMS1L3, FH, FHL1, HF, HF1, HF2, HUS, CFH	complement factor H	complement factor H|H factor 1 (complement)|H factor 2 (complement)|adrenomedullin binding protein|age-related maculopathy susceptibility 1|beta-1-H-globulin|beta-1H|factor H|factor H-like 1	1q31.3	1	NC_000001.11	196652033	196747504	plus	25	134370
10116	Rattus norvegicus	25453	0	live	Gdnf	gndf	glial cell derived neurotrophic factor	glial cell line-derived neurotrophic factor|ATF|Glial cell line derived neutrophic factor|astrocyte-derived trophic factor	2q16	2	NC_051337.1	56893992	56919935	plus	3
9606	Homo sapiens	7422	0	live	VEGFA	MVCD1, VEGF, VPF	vascular endothelial growth factor A	vascular endothelial growth factor A|vascular endothelial growth factor A121|vascular endothelial growth factor A165|vascular permeability factor	6p21.1	6	NC_000006.12	43770209	43786487	plus	9	192240
10090	Mus musculus	20510	0	live	Slc1a1	D130048G10Rik, EAA, EAAC1, EAAC2, EAAT3, MEAA, MEAAC1	solute carrier family 1 (neuronal/epithelial high affinity glutamate transporter, system Xag), member 1	excitatory amino acid transporter 3|excitatory amino acid carrier 2|excitatory amino-acid carrier 1|glutamate transporter mEAAC2|sodium-dependent glutamate/aspartate transporter 3	19 C1	19	NC_000085.7	28812535	28891360	plus	12
10090	Mus musculus	16878	0	live	Lif		leukemia inhibitory factor	leukemia inhibitory factor|d factor|differentiation-stimulating factor|myeloid leukaemia inhibitory factor	11 2.94 cM	11	NC_000077.7	4207568	4222514	plus	7
10116	Rattus norvegicus	312781	0	live	Lrp6		LDL receptor related protein 6	low-density lipoprotein receptor-related protein 6	4q43	4	NC_051339.1	167266581	167400155	minus	23
10090	Mus musculus	20682	0	live	Sox9	2010306G03Rik, AV220920, mKIAA4243, mSox9	SRY (sex determining region Y)-box 9	transcription factor SOX-9|SRY-box containing gene 9	11 77.27 cM	11	NC_000077.7	112673036	112678583	plus	3
10090	Mus musculus	20655	0	live	Sod1	B430204E11Rik, Cu/Zn-, Cu/Zn-SOD, CuZn, CuZnSOD, I, Ip, Ipo-1, Ipo1, SO, SODC, Sod, Sod-1	superoxide dismutase 1, soluble	superoxide dismutase [Cu-Zn]|Cu(2+)-Zn2+ superoxide dismutase	16 51.56 cM	16	NC_000082.7	90017650	90023221	plus	5
9606	Homo sapiens	5176	0	live	SERPINF1	EPC-1, OI12, OI6, PEDF, PIG35	serpin family F member 1	pigment epithelium-derived factor|alpha-2 antiplasmin|cell proliferation-inducing gene 35 protein|serine (or cysteine) proteinase inhibitor, clade F (alpha-2 antiplasmin, pigment epithelium derived factor), member 1|serpin peptidase inhibitor, clade F (alpha-2 antiplasmin, pigment epithelium derived factor), member 1|testis tissue sperm-binding protein Li 70n	17p13.3	17	NC_000017.11	1762060	1777565	plus	9	172860
10116	Rattus norvegicus	24482	0	live	Igf1	IGF	insulin-like growth factor 1	insulin-like growth factor I|IGF-I|somatomedin	7q13	7	NC_051342.1	22282895	22361972	plus	9
10090	Mus musculus	12028	0	live	Bax		BCL2-associated X protein	apoptosis regulator BAX	7 29.32 cM	7	NC_000073.7	45111119	45116344	minus	7
10116	Rattus norvegicus	24887	0	live	Bax		BCL2 associated X, apoptosis regulator	apoptosis regulator BAX|Bcl2-associated X protein	1q22	1	NC_051336.1	95940001	95945407	minus	6
10116	Rattus norvegicus	24786	0	live	Sod1	CuZnSOD	superoxide dismutase 1	superoxide dismutase [Cu-Zn]|superoxide dismutase 1, soluble	11q11	11	NC_051346.1	29456673	29462249	plus	5
10090	Mus musculus	17289	0	live	Mertk	Eyk, Me, Mer, Ny, Nyk, nmf1, nmf12	MER proto-oncogene tyrosine kinase	tyrosine-protein kinase Mer|Tyro 12|c-mer proto-oncogene tyrosine kinase|proto-oncogene c-Mer|proto-oncogene tyrosine-protein kinase Mer|receptor tyrosine kinase MerTK	2 F1	2	NC_000068.8	128540835	128645082	plus	20
10116	Rattus norvegicus	24629	0	live	Pdgfrb	PDGFR-1	platelet derived growth factor receptor beta	platelet-derived growth factor receptor beta|CD140 antigen-like family member B|PDGF-R-beta|PDGFR-beta|Platelet-derived growth factor receptor, beta|beta platelet-derived growth factor receptor|beta-type platelet-derived growth factor receptor|platelet derived growth factor receptor, beta polypeptide|platelet-derived growth factor receptor 1|platelet-derived growth factor receptor beta variant 1	18q12.1	18	NC_051353.1	54500002	54538843	plus	24
10116	Rattus norvegicus	29482	0	live	Slc1a2	Eaat2, Glt, Glt-1	solute carrier family 1 member 2	excitatory amino acid transporter 2|glial glutamate transporter GLT1/V3|glial glutamate transporter GLT1/V4|glutamate transporter 1|high affinity glucose transporter|sodium-dependent glutamate/aspartate transporter 2|solute carrier family 1 (glial high affinity glutamate transporter), member 2	3q32	3	NC_051338.1	89005129	89126498	plus	11
10090	Mus musculus	18212	0	live	Ntrk2	GP145-TrkB/GP95-TrkB, Tkr, Tkrb, trk, trk-B, trkB	neurotrophic tyrosine kinase, receptor, type 2	BDNF/NT-3 growth factors receptor|neurotrophic tyrosine receptor kinase type 2|trkB tyrosine kinase	13 31.2 cM	13	NC_000079.7	58954286	59281784	plus	22
10090	Mus musculus	56637	0	live	Gsk3b	7330414F15Rik, 8430431H08Rik, C86142, GSK, GSK-, GSK-3, GSK-3be, GSK-3beta, GSK3	glycogen synthase kinase 3 beta	glycogen synthase kinase-3 beta|serine/threonine-protein kinase GSK3B	16 B3	16	NC_000082.7	37909363	38066446	plus	13
10090	Mus musculus	18596	0	live	Pdgfrb	AI528809, CD140b, PDGFR-1, Pdg, Pdgfr	platelet derived growth factor receptor, beta polypeptide	platelet-derived growth factor receptor beta|CD140 antigen-like family member B|PDGF beta chain|PDGF-R-beta|PDGFR-beta|beta platelet-derived growth factor receptor|beta-type platelet-derived growth factor receptor|platelet-derived growth factor receptor 1|platelet-derived growth factor receptor beta variant 1	18 34.41 cM	18	NC_000084.7	61178194	61218139	plus	24
9606	Homo sapiens	2056	0	live	EPO	DBAL, ECYT5, EP, MVCD2	erythropoietin	erythropoietin|epoetin	7q22.1	7	NC_000007.14	100720468	100723700	plus	5	133170
10116	Rattus norvegicus	25054	0	live	Ntrk2	RATTRKB1, TRKB1, Tkrb, trk-B, trkB	neurotrophic receptor tyrosine kinase 2	BDNF/NT-3 growth factors receptor|GP145-TrkB/GP95-TrkB|neural receptor protein-tyrosine kinase (trkB)|neurotrophic tyrosine kinase, receptor, type 2|neurotrophic tyrosine receptor kinase type 2|trkB tyrosine kinase	17p14	17	NC_051352.1	5558992	5870299	minus	24
10116	Rattus norvegicus	25125	0	live	Stat3		signal transducer and activator of transcription 3	signal transducer and activator of transcription 3|signal transducer and activator of transcription 3 (acute-phase response factor)	10q31	10	NC_051345.1	85811206	85863057	minus	24
10090	Mus musculus	14824	0	live	Grn	GP88, P, PCDGF, PEPI, Pgrn, epit, epithelin, pr	granulin	progranulin|PC cell-derived growth factor|acrogranin|acrogranulin|epithelin/granulin|glycoprotein 88|glycoprotein of 88 Kda|granulins|proepithelin	11 66.29 cM	11	NC_000077.7	102321333	102327635	plus	13
10090	Mus musculus	22059	0	live	Trp53	Tp53, bbl, bfy, bhy, p4, p44, p5, p53	transformation related protein 53	cellular tumor antigen p53|ME-delta123p53|mutant p53|p53 cellular tumor antigen|tumor suppressor p53|tumor supressor p53	11 42.83 cM	11	NC_000077.7	69471174	69482699	plus	12
9606	Homo sapiens	627	0	live	BDNF	ANON2, BULN2	brain derived neurotrophic factor	brain-derived neurotrophic factor|abrineurin|neurotrophin	11p14.1	11	NC_000011.10	27654893	27722030	minus	12	113505
10116	Rattus norvegicus	29665	0	live	P2rx7		purinergic receptor P2X 7	P2X purinoceptor 7|ATP receptor|P2X purinoceptor 7-like|P2X7 purinoceptor|P2Z receptor|purinergic receptor P2X, ligand-gated ion channel, 7|purinergic receptor P2X7	12q16	12	NC_051347.1	33889709	33934168	minus	16
10116	Rattus norvegicus	24166	0	live	Adcyap1	Pacap	adenylate cyclase activating polypeptide 1	pituitary adenylate cyclase-activating polypeptide|adenylate cyclase activating polypeptide 1 (pituitary)|pituitary adenylate cyclase activating polypeptide 1|pituitary adenylate cyclase-activating polypeptide precursor (Pacap)	9q38	9	NC_051344.1	113102632	113122500	minus	7
10116	Rattus norvegicus	116638	0	live	Slc17a7	BNPI, Vglut1	solute carrier family 17 member 7	vesicular glutamate transporter 1|brain-specific Na(+)-dependent inorganic phosphate cotransporter|brain-specific Na-dependent inorganic phosphate cotransporter|solute carrier family 17 (sodium-dependent inorganic phosphate cotransporter), member 7|solute carrier family 17 (vesicular glutamate transporter), member 7	1q22	1	NC_051336.1	95649709	95661591	plus	13
10090	Mus musculus	18391	0	live	Sigmar1	O, Oprs1, Si, Sig1R, mSig, sigma1R	sigma non-opioid intracellular receptor 1	sigma non-opioid intracellular receptor 1|opioid receptor, sigma 1|sigma 1 receptor variant SR-1D|sigma 1-type opioid receptor|sigma1-receptor	4 A5	4	NC_000070.7	41738493	41741359	minus	4
10116	Rattus norvegicus	24600	0	live	Nos3	eNos	nitric oxide synthase 3	nitric oxide synthase, endothelial|EC-NOS|NOS type III|NOSIII|cNOS|constitutive NOS|endothelial NOS|endothelial nitric oxide synthase 3|nitric oxide synthase 3, endothelial cell	4q11	4	NC_051339.1	10793834	10814170	minus	26
10090	Mus musculus	18128	0	live	Notch1	9930111A19Rik, Mi, Mis6, N, N1, Ta, Tan1, lin, lin-12	notch 1	neurogenic locus notch homolog protein 1|Motch A|Notch gene homolog 1|mT14|major type A protein|p300	2 18.91 cM	2	NC_000068.8	26347914	26393834	minus	34
9606	Homo sapiens	4057	0	live	LTF	GIG12, HEL110, HLF2, LF	lactotransferrin	lactotransferrin|epididymis luminal protein 110|growth-inhibiting protein 12|kaliocin-1|lactoferricin|lactoferroxin|neutrophil lactoferrin|talalactoferrin	3p21.31	3	NC_000003.12	46435645	46485234	minus	22	150210
10116	Rattus norvegicus	24599	0	live	Nos2	Nos2a, iNos	nitric oxide synthase 2	nitric oxide synthase, inducible|NOS type II|inducible NO synthase|inducible NOS|inducible nitric oxide synthase|nitric oxide synthase 2, inducible, macrophage|nitric oxide synthase, inducible-like|peptidyl-cysteine S-nitrosylase NOS2	10q25	10	NC_051345.1	63815308	63851208	plus	28
10116	Rattus norvegicus	24498	0	live	Il6	ILg6, Ifnb2	interleukin 6	interleukin-6|IL-6|Interleukin 6 (interferon, beta 2)	4q11	4	NC_051339.1	5214602	5219178	minus	5
10090	Mus musculus	14173	0	live	Fgf2	Fgf-2a, Fgfb, bFGF, Fgf2	fibroblast growth factor 2	fibroblast growth factor 2|HBGF-2|basic fibroblast growth factor|fibroblast growth factor 2a|heparin-binding growth factor 2	3 18.41 cM	3	NC_000069.7	37402616	37464255	plus	4
10116	Rattus norvegicus	81649	0	live	Mapk14	CRK1, CSBP, CSPB1, Csbp1, Csbp2, Exip, Hog, Mxi2, Prkm14, Prkm15, RK, Sapk2A, p38, p38Hog, p38alpha	mitogen activated protein kinase 14	mitogen-activated protein kinase 14|Csaids binding protein|MAP kinase 14|MAP kinase 2|MAP kinase Mxi2|MAP kinase p38 alpha|MAPK 14|MAX-interacting protein 2|cytokine suppressive anti-inflammatory drug binding protein|cytokine-supressive anti-inflammatory drug binding protein|mitogen-activated protein kinase 14A|mitogen-activated protein kinase p38 alpha|p38 MAP kinase|p38 mitogen activated protei…	20p12	20	NC_051355.1	6749646	6810590	plus	13
10090	Mus musculus	16772	0	live	Lama1	AA408497, L, Lama	laminin, alpha 1	laminin subunit alpha-1|S-LAM alpha|S-laminin subunit alpha|laminin A chain|laminin-1 subunit alpha|laminin-3 subunit alpha	17 38.8 cM	17	NC_000083.7	68004129	68129640	plus	65
10116	Rattus norvegicus	25248	0	live	Cnr1	SKR6R	cannabinoid receptor 1	cannabinoid receptor 1|CB-R|CB1|brain-type cannabinoid receptor|cannabinoid receptor 1 (brain)	5q21	5	NC_051340.1	48408543	48436099	plus	5
10116	Rattus norvegicus	24471	0	live	Hspb1	Hsp25, Hsp27	heat shock protein family B (small) member 1	heat shock protein beta-1|HSP 27|heat shock 27 kDa protein 1|heat shock 27kDa protein 1|heat shock protein B1	12q12	12	NC_051347.1	20794014	20795675	minus	3
10116	Rattus norvegicus	25589	0	live	Kdr	Vegfr-2	kinase insert domain receptor	vascular endothelial growth factor receptor 2|FLK-1|FLK1 kinase insert domain receptor (VEGF receptor 2)|FLK1 kinase insert domain receptor (a type III receptor tyrosine kinase) (VEGF receptor 2)|fetal liver kinase 1|kinase insert domain protein receptor|protein-tyrosine kinase receptor flk-1	14p11	14	NC_051349.1	32217871	32261018	plus	30
10116	Rattus norvegicus	24924	0	live	Ptn	HARP, Hbnf	pleiotrophin	pleiotrophin|HB-GAM|HBBM|HBGF-8|OSF-1|Pleiotrophin (Heparine binding factor, Hbnf, in the mouse)|heparin affine regulatory peptide|heparin binding factor|heparin-binding brain mitogen|heparin-binding growth factor 8|heparin-binding growth-associated molecule|heparin-binding neurotrophic factor|heparin-binding neutrophic factor|osteoblast-specific factor 1	4q22	4	NC_051339.1	65293731	65375572	minus	8
9606	Homo sapiens	351	0	live	APP	AAA, ABETA, ABPP, AD1I, CTFgamma, CVAP, PN-II, PN2, alpha-sAPP, preA4, APP	amyloid beta precursor protein	amyloid-beta precursor protein|alzheimer disease amyloid protein|amyloid beta (A4) precursor protein|amyloid beta A4 protein|amyloid precursor protein|beta-amyloid peptide|beta-amyloid peptide(1-40)|beta-amyloid peptide(1-42)|beta-amyloid precursor protein|cerebral vascular amyloid peptide|peptidase nexin-II|protease nexin-II|testicular tissue protein Li 2	21q21.3	21	NC_000021.9	25880550	26171128	minus	20	104760
10116	Rattus norvegicus	59086	0	live	Tgfb1	Tgfb	transforming growth factor, beta 1	transforming growth factor beta-1 proprotein|TGF-beta-1	1q21	1	NC_051336.1	81196532	81212848	plus	7
10116	Rattus norvegicus	171355	0	live	Pou4f2	Brn-3.2, Brn-3B, Brn3b	POU class 4 homeobox 2	POU domain, class 4, transcription factor 2|brain-3B|brain-specific homeobox/POU domain protein 3B	19q11	19	NC_051354.1	29486686	29490327	plus	2
10090	Mus musculus	12043	0	live	Bcl2	AW986256, Bcl-, Bcl-2, C430015F12Rik, D630044D05Rik, D830018M01Rik	B cell leukemia/lymphoma 2	apoptosis regulator Bcl-2	1 49.76 cM	1	NC_000067.7	106465906	106642020	minus	2
10090	Mus musculus	12912	0	live	Creb1	2310001E10Rik, 3526402H21Rik, AV083133, Cre, Creb, Creb-, Creb-1	cAMP responsive element binding protein 1	cyclic AMP-responsive element-binding protein 1	1 32.74 cM	1	NC_000067.7	64571963	64643707	plus	13
10116	Rattus norvegicus	83619	0	live	Nfe2l2		nuclear factor, erythroid 2-like 2	nuclear factor erythroid 2-related factor 2|NF-E2-related factor 2|NFE2-related factor 2|nrf2|nuclear factor, erythroid derived 2, like 2	3q23	3	NC_051338.1	60594239	60621785	minus	9
9606	Homo sapiens	7351	0	live	UCP2	BMIQ4, SLC25A8, UCPH	uncoupling protein 2	mitochondrial uncoupling protein 2|solute carrier family 25 member 8|uncoupling protein 2 (mitochondrial, proton carrier)	11q13.4	11	NC_000011.10	73974671	73983202	minus	10	601693
10116	Rattus norvegicus	25402	0	live	Casp3	CPP32-beta, Lice, Yama	caspase 3	caspase-3|CASP-3|CPP-32|CPP32beta|Caspase 3, apoptosis related cysteine protease (ICE-like cysteine protease)|IRP|SCA-1|SREBP cleavage activity 1|apopain|cysteine protease CPP32|cysteine protease p32-beta|protein Yama	16q11	16	NC_051351.1	45662910	45681171	minus	8
10090	Mus musculus	11441	0	live	Chrna7	Ac, Acra7, al, alpha7, nAchR	cholinergic receptor, nicotinic, alpha polypeptide 7	neuronal acetylcholine receptor subunit alpha-7|acetylcholine receptor alpha 7 neural|alpha7 nicotinic receptor|alpha7-nAChR	7 34.47 cM	7	NC_000073.7	62748440	62862274	minus	10
10116	Rattus norvegicus	24408	0	live	Grin1	GluN1, NMDAR1, NR1	glutamate ionotropic receptor NMDA type subunit 1	glutamate receptor ionotropic, NMDA 1|N-methyl-D-aspartate glutamate receptor|N-methyl-D-aspartate receptor subunit NR1|NMD-R1|NMDA R1 receptor C1 cassette|glutamate [NMDA] receptor subunit zeta-1|glutamate receptor, ionotropic, N-methyl D-aspartate 1|neurotransmitter receptor	3p13	3	NC_051338.1	8103680	8130603	minus	21
10116	Rattus norvegicus	81646	0	live	Creb1	Creb	cAMP responsive element binding protein 1	cyclic AMP-responsive element-binding protein 1|CREB-1|Y protein|cAMP response element binding protein 1	9q32	9	NC_051344.1	65903511	65972562	plus	13
10090	Mus musculus	13856	0	live	Epo		erythropoietin	erythropoietin	5 76.5 cM	5	NC_000071.7	137481282	137484078	minus	5
10090	Mus musculus	11600	0	live	Angpt1	1110046O21Rik, Ang, Ang-1, Ang1, an	angiopoietin 1	angiopoietin-1	15 16.69 cM	15	NC_000081.7	42288063	42540373	minus	11
10116	Rattus norvegicus	60628	0	live	Cxcr4		C-X-C motif chemokine receptor 4	C-X-C chemokine receptor type 4|CXC chemokine receptor|CXC-R4|CXCR-4|LESTR|SDF-1 receptor|chemokine (C-X-C motif) receptor 4|chemokine receptor (LCR1)|fusin|leukocyte-derived seven transmembrane domain receptor|stromal cell-derived factor 1 receptor	13q13	13	NC_051348.1	40077976	40081883	minus	2
10090	Mus musculus	64242	0	live	Ngb		neuroglobin	neuroglobin	12 D2	12	NC_000078.7	87144305	87149313	minus	4
10090	Mus musculus	21898	0	live	Tlr4	Lps, Ly87, Ran/M1, Ras, Rasl2-8	toll-like receptor 4	toll-like receptor 4|Toll like receptor 4|lipopolysaccharide response	4 34.66 cM	4	NC_000070.7	66745788	66765338	plus	3
10090	Mus musculus	21926	0	live	Tnf	DI, DIF, TNF-, TNF-a, TNF-alpha, TNFSF2, TNFalpha, Tna, Tnfs, Tnfsf1a, Tnlg1f, Tnf	tumor necrosis factor	tumor necrosis factor|cachectin|tumor necrosis factor ligand 1f|tumor necrosis factor ligand superfamily member 2|tumor necrosis factor-alpha	17 18.59 cM	17	NC_000083.7	35418343	35420983	minus	4
9606	Homo sapiens	3479	0	live	IGF1	IGF, IGF-I, IGFI, MGF	insulin like growth factor 1	insulin-like growth factor I|insulin-like growth factor 1 (somatomedin C)|insulin-like growth factor IB|mechano growth factor|somatomedin-C	12q23.2	12	NC_000012.12	102395860	102481839	minus	7	147440
10090	Mus musculus	21803	0	live	Tgfb1	TGF-beta, TGF-beta1, TGFbeta, TGFbeta1, Tgfb, Tgfb-1	transforming growth factor, beta 1	transforming growth factor beta-1 proprotein	7 13.98 cM	7	NC_000073.7	25386406	25404503	plus	7
9606	Homo sapiens	23411	0	live	SIRT1	SIR2, SIR2L1, SIR2alpha	sirtuin 1	NAD-dependent protein deacetylase sirtuin-1|NAD-dependent protein deacylase sirtuin-1|SIR2-like protein 1|regulatory protein SIR2 homolog 1|sirtuin type 1	10q21.3	10	NC_000010.11	67884656	67918390	plus	11	604479
10090	Mus musculus	19211	0	live	Pten	2310035O07Rik, A130070J02Rik, AI463227, B430203M17Rik, MMAC, MMAC1, PTENbeta, TEP, TEP1	phosphatase and tensin homolog	phosphatidylinositol 3,4,5-trisphosphate 3-phosphatase and dual-specificity protein phosphatase PTEN|PTENepsilon|mitochondrial PTENalpha|mutated in multiple advanced cancers 1	19 28.14 cM	19	NC_000085.7	32734977	32803560	plus	10
10090	Mus musculus	93759	0	live	Sirt1	AA673258, S, SIR2L1, Si, Sir2, Sir2a, Sir2alpha	sirtuin 1	NAD-dependent protein deacetylase sirtuin-1|NAD-dependent protein deacylase sirtuin-1|SIR2-like protein 1|regulatory protein SIR2 homolog 1|sirtuin 1 ((silent mating type information regulation 2, homolog) 1	10 B4	10	NC_000076.7	63154784	63174814	minus	9
10090	Mus musculus	16000	0	live	Igf1	C730016P09Rik, Igf, Igf-, Igf-1, Igf-I	insulin-like growth factor 1	insulin-like growth factor I|somatomedin	10 43.7 cM	10	NC_000076.7	87694127	87772909	plus	11
9606	Homo sapiens	2697	0	live	GJA1	AVSD3, CMDR, CX43, EKVP, EKVP3, GJAL, HLHS1, HSS, ODDD, PPKCA	gap junction protein alpha 1	gap junction alpha-1 protein|connexin-43|gap junction 43 kDa heart protein|gap junction protein, alpha 1, 43kDa	6q22.31	6	NC_000006.12	121435646	121449727	plus	2	121014
9606	Homo sapiens	10891	0	live	PPARGC1A	LEM6, PGC-1(alpha), PGC-1alpha, PGC-1v, PGC1, PGC1A, PPARGC1	PPARG coactivator 1 alpha	peroxisome proliferator-activated receptor gamma coactivator 1-alpha|L-PGC-1alpha|PGC-1-alpha|PPAR gamma coactivator variant form|PPARGC-1-alpha|PPARgamma coactivator 1alpha|ligand effect modulator-6|peroxisome proliferator-activated receptor gamma coactivator 1 alpha transcript variant B4-3ext|peroxisome proliferator-activated receptor gamma coactivator 1 alpha transcript variant B4-8a|peroxisom…	4p15.2	4	NC_000004.12	23792021	24472905	minus	24	604517
10090	Mus musculus	18125	0	live	Nos1	2310005C01Rik, N-NOS, NC-NOS, NO, NOS, NOS-I, Nos-1, b, bNOS, nNOS	nitric oxide synthase 1, neuronal	nitric oxide synthase, brain|NOS type I|constitutive NOS|neuronal NOS|neuronal nitric oxide synthase|peptidyl-cysteine S-nitrosylase NOS1	5 57.29 cM	5	NC_000071.7	118004904	118096905	plus	28
10090	Mus musculus	14580	0	live	Gfap	AI836096	glial fibrillary acidic protein	glial fibrillary acidic protein|intermediate filament protein	11 66.48 cM	11	NC_000077.7	102778162	102791368	minus	11
10090	Mus musculus	19017	0	live	Ppargc1a	A830037N07Rik, Gm11133, PGC-1, PPARGC-1-alpha, Pgc, Pgc-1alpha, Pgc1, Pgco1, Ppargc1	peroxisome proliferative activated receptor, gamma, coactivator 1 alpha	peroxisome proliferator-activated receptor gamma coactivator 1-alpha|PPAR-gamma coactivator 1-alpha	5 C1	5	NC_000071.7	51611591	52273337	minus	19
10090	Mus musculus	19353	0	live	Rac1	AL023026, D5Ertd559, D5Ertd559e	Rac family small GTPase 1	ras-related C3 botulinum toxin substrate 1|RAS-related C3 botulinum substrate 1|p21-Rac1	5 82.22 cM	5	NC_000071.7	143491236	143513786	minus	7
9606	Homo sapiens	4852	0	live	NPY	PYY4	neuropeptide Y	pro-neuropeptide Y|prepro-neuropeptide Y	7p15.3	7	NC_000007.14	24284190	24291862	plus	4	162640
10116	Rattus norvegicus	309757	0	live	Sirt1	Sir2	sirtuin 1	NAD-dependent protein deacetylase sirtuin-1|NAD-dependent deacetylase sirtuin-1|NAD-dependent protein deacylase sirtuin-1|Sir2alpha|sirtuin 1 ((silent mating type information regulation 2, homolog) 1	20p11	20	NC_051355.1	25307143	25329260	plus	10
10116	Rattus norvegicus	54250	0	live	Fgf2	Fgf-2a, bFGF, Fgf2	fibroblast growth factor 2	fibroblast growth factor 2|HBGF-2|angiogenesis promoting growth factor|basic fibroblast growth factor|fibroblast growth factor 2a|heparin binding growth factor|heparin-binding growth factor 2	2q25	2	NC_051337.1	120236328	120290673	plus	3
10090	Mus musculus	11829	0	live	Aqp4	WCH4, aqua	aquaporin 4	aquaporin-4|mercurial-insensitive water channel	18 8.74 cM	18	NC_000084.7	15522451	15544039	minus	10
9606	Homo sapiens	4915	0	live	NTRK2	DEE58, EIEE58, GP145-TrkB, OBHD, TRKB, trk-B	neurotrophic receptor tyrosine kinase 2	BDNF/NT-3 growth factors receptor|BDNF-tropomyosine receptor kinase B|neurotrophic tyrosine kinase receptor type 2|tropomyosin-related kinase B|tyrosine kinase receptor B	9q21.33	9	NC_000009.12	84668458	85027070	plus	28	600456
10090	Mus musculus	16728	0	live	L1cam	CD171, L, L1, L1-N, N-CAM-L1, NCAM, NCAM-L1	L1 cell adhesion molecule	neural cell adhesion molecule L1	X 37.43 cM	X	NC_000086.8	72897384	72924843	minus	29
10090	Mus musculus	14828	0	live	Hspa5	78kD, AL022860, AU019543, B, Bip, D2Wsu141, D2Wsu141e, D2Wsu17, D2Wsu17e, Grp, Grp78, Hsce7, Hsce70, SEZ-7, Sez, Sez7, baffl, baffled, mB, mBiP	heat shock protein 5	endoplasmic reticulum chaperone BiP|78 kDa glucose-regulated protein|GRP-78|HSP70 family protein 5|XAP-1 antigen|binding-immunoglobulin protein|glucose regulated protein, 78 kDa|heat shock 70 kDa protein 5|heat shock 70kD protein 5 (glucose-regulated protein, 78kD)|heat shock protein 70 family protein 5|heat shock protein family A member 5|immunoglobulin heavy chain-binding protein	2 22.94 cM	2	NC_000068.8	34662102	34666541	plus	9
10090	Mus musculus	13857	0	live	Epor		erythropoietin receptor	erythropoietin receptor|EPO-R	9 7.93 cM	9	NC_000075.7	21870193	21874915	minus	8
10116	Rattus norvegicus	25353	0	live	Spp1	OSP	secreted phosphoprotein 1	osteopontin|SPP-1|Sialoprotein (osteopontin)|bone sialoprotein 1|osteopontin-like	14p22	14	NC_051349.1	5308885	5315120	minus	7
10090	Mus musculus	26357	0	live	Abcg2	ABC15, ABCP, AI428558, BCRP, Bc, Bcrp1, MXR, MXR1	ATP binding cassette subfamily G member 2 (Junior blood group)	broad substrate specificity ATP-binding cassette transporter ABCG2|ATP-binding cassette sub-family G member 2|ATP-binding cassette, sub-family G (WHITE), member 2|breast cancer resistance protein 1 homolog|mitoxantrone resistance protein 1|urate exporter	6 27.82 cM	6	NC_000072.7	58561476	58669436	plus	22
10116	Rattus norvegicus	24387	0	live	Gfap		glial fibrillary acidic protein	glial fibrillary acidic protein|glial fibrillary acidic protein alpha|glial fibrillary acidic protein delta|intermediate filament	10q32.1	10	NC_051345.1	87852891	87861631	minus	10
10116	Rattus norvegicus	64639	0	live	Bad	Bad_v1_v2, Bad	BCL2-associated agonist of cell death	bcl2-associated agonist of cell death|BCL2-associated agonist of cell death, variant 1|BCL2-associated agonist of cell death, variant 2|Bcl2-antagonist of cell death|bcl-2 associated death agonist|bcl-2-binding component 6|bcl-xL/Bcl-2-associated death promoter|bcl2 antagonist of cell death|bcl2-associated death promoter	1q43	1	NC_051336.1	204133502	204142829	plus	6
10116	Rattus norvegicus	54278	0	live	Nr4a2	Nurr1	nuclear receptor subfamily 4, group A, member 2	nuclear receptor subfamily 4 group A member 2|NUR-related factor 1|RNR-1|SL-322|nuclear orphan receptor HZF-3|nuclear receptor subfamily 4 group A member 2 variant NURR1a|nuclear receptor subfamily 4 group A member 2 variant NURR1b|nuclear receptor subfamily 4 group A member 2 variant NURR1c|nuclear receptor subfamily 4 group A member 2 variant NURR2c|nuclear receptor subfamily 4 group A member 2…	3q21	3	NC_051338.1	41689847	41707036	minus	10
10116	Rattus norvegicus	85382	0	live	Ngb	Glnh	neuroglobin	neuroglobin|globin h	6q31	6	NC_051341.1	106744378	106749830	minus	4
10090	Mus musculus	20867	0	live	Stip1	H, Hop, ST, Sti1, p6, p60	stress-induced phosphoprotein 1	stress-induced-phosphoprotein 1|Hsp70/Hsp90 organizing protein|IEF SSP 3521|hsc70/Hsp90-organizing protein|mSTI1|stress-inducible protein	19 A	19	NC_000085.7	6998064	7017394	minus	14
10090	Mus musculus	16193	0	live	Il6	Il, Il-6	interleukin 6	interleukin-6|B-cell hybridoma growth factor|interleukin HP-1	5 15.7 cM	5	NC_000071.7	30218112	30224973	plus	5
9606	Homo sapiens	406991	0	live	MIR21	MIRN21, hsa-mir-21, miR-21, miRNA21	microRNA 21		17q23.1	17	NC_000017.11	59841266	59841337	plus	1	611020
10090	Mus musculus	16171	0	live	Il17a	Ctl, Ctla, Ctla-8, Ctla8, IL-, IL-17, IL-17A, Il, Il17	interleukin 17A	interleukin-17A|cytotoxic T-lymphocyte-associated antigen 8	1 A4	1	NC_000067.7	20801129	20804720	plus	3
10090	Mus musculus	26416	0	live	Mapk14	CSB, CSBP2, Crk, Crk1, Csbp1, Mxi, Mxi2, PRKM14, PRKM15, p3, p38, p38-, p38-alpha, p38M, p38MAPK, p38a, p38alpha	mitogen-activated protein kinase 14	mitogen-activated protein kinase 14|MAP kinase 14|MAP kinase p38 alpha|MAPK 14|mitogen-activated protein kinase p38 alpha|p38 MAP kinase alpha|p38 MAPK	17 14.85 cM	17	NC_000083.7	28910243	28967379	plus	15
10090	Mus musculus	19090	0	live	Prkdc	AI326420, AU019811, DNA, DNA-, DNA-PKcs, DNAPDcs, DNAPK, DNPK1, DOX, DOXNPH, HYRC1, XRCC, XRCC7, dxn, dxnph, p460, scid, slip	protein kinase, DNA activated, catalytic polypeptide	DNA-dependent protein kinase catalytic subunit|DNA-PK catalytic subunit|doxorubicin nephropathy|severe combined immunodeficiency	16 A2	16	NC_000082.7	15455698	15660103	plus	87
10090	Mus musculus	13649	0	live	Egfr	9030024J15Rik, AI552599, Erb, Erbb, Err, Errb1, Errp, Wa, Wa5, wa-2, wa2	epidermal growth factor receptor	epidermal growth factor receptor|avian erythroblastic leukemia viral (v-erb-b) oncogene homolog|waved 2	11 9.41 cM	11	NC_000077.7	16700153	16868158	plus	29
10090	Mus musculus	12575	0	live	Cdkn1a	CAP, CAP20, CDK, CDKI, CI, CIP1, Cdkn, Cdkn1, P2, P21, SD, SDI1, Waf, Waf1, mda, mda6, p21C, p21Cip1, p21W, p21WAF	cyclin-dependent kinase inhibitor 1A (P21)	cyclin-dependent kinase inhibitor 1|CDK-interacting protein 1|melanoma differentiation-associated protein	17 15.12 cM	17	NC_000083.7	29309953	29319696	plus	4
10116	Rattus norvegicus	81687	0	live	Mmp9		matrix metallopeptidase 9	matrix metalloproteinase-9|92 kDa gelatinase|92-kDa type IV collagenase|GELB|MMP-9|gelatinase B|matrix metalloproteinase 9 (gelatinase B, 92-kDa type IV collagenase)	3q42	3	NC_051338.1	153684158	153692118	plus	13
10090	Mus musculus	26419	0	live	Mapk8	AI849689, JNK, JNK1, Prk, Prkm8, SAPK1	mitogen-activated protein kinase 8	mitogen-activated protein kinase 8|JNK1 beta1 protein kinase|MAP kinase 8|MAPK 8|c-Jun N-terminal kinase 1|protein kinase mitogen-activated 8|stress-activated protein kinase JNK1	14 B	14	NC_000080.7	33099855	33169215	minus	13
10116	Rattus norvegicus	24598	0	live	Nos1	bNOS	nitric oxide synthase 1	nitric oxide synthase, brain|N-NOS|NC-NOS|NOS type I|constitutive NOS|nNOS|neuronal NOS|nitric oxidase synthase|nitric oxide synthase 1, neuronal|peptidyl-cysteine S-nitrosylase NOS1	12q16	12	NC_051347.1	38615111	38795492	minus	33
10090	Mus musculus	13489	0	live	Drd2	D2, D2R, Drd-, Drd-2	dopamine receptor D2	D(2) dopamine receptor|dopamine receptor 2	9 26.72 cM	9	NC_000075.7	49251633	49319477	plus	8
10090	Mus musculus	16001	0	live	Igf1r	A330103N21Rik, CD221, D930020L01, IGF-, IGF-1R, hyft	insulin-like growth factor I receptor	insulin-like growth factor 1 receptor|IGF-I receptor|line 186	7 37.27 cM	7	NC_000073.7	67601486	67883416	plus	24
10090	Mus musculus	18708	0	live	Pik3r1	PI, PI3K, p50, p50alpha, p55, p55alpha, p85, p85alpha	phosphoinositide-3-kinase regulatory subunit 1	phosphatidylinositol 3-kinase regulatory subunit alpha|PI3-kinase subunit p85-alpha|PI3K regulatory subunit alpha|phosphatidylinositol 3-kinase 85 kDa regulatory subunit alpha|phosphatidylinositol 3-kinase, regulatory subunit, polypeptide 1 (p85 alpha)	13 53.92 cM	13	NC_000079.7	101817269	101904725	minus	18
10090	Mus musculus	20656	0	live	Sod2	Mn, MnSOD, Sod, Sod-2	superoxide dismutase 2, mitochondrial	superoxide dismutase [Mn], mitochondrial|manganese SOD|manganese superoxide dismutase	17 8.75 cM	17	NC_000083.7	13226726	13237006	plus	5
10090	Mus musculus	60533	0	live	Cd274	A530045L16Rik, B7h1, PD-, Pdcd1l, Pdcd1l1, Pdcd1lg1, Pdl1	CD274 antigen	programmed cell death 1 ligand 1|B7 homolog 1|PDCD1 ligand 1	19 C1	19	NC_000085.7	29339428	29365495	plus	8
10090	Mus musculus	12802	0	live	Cnr2	CB-2, CB2, CB2-, CB2-R	cannabinoid receptor 2 (macrophage)	cannabinoid receptor 2|cannabinoid receptor 2 (spleen)	4 D3	4	NC_000070.7	135622500	135647530	plus	3
10090	Mus musculus	16819	0	live	Lcn2	24p, 24p3, AW212229, N, NRL, Sip24	lipocalin 2	neutrophil gelatinase-associated lipocalin|SV-40-induced 24P3 protein|neu-related lipocalin|oncogene 24p3|p25|secreted inducible protein 24|siderocalin LCN2	2 22.09 cM	2	NC_000068.8	32274649	32277751	minus	6
10116	Rattus norvegicus	310738	0	live	Ngf	Ngfb, beta-NGF	nerve growth factor	beta-nerve growth factor|nerve growth factor (beta polypeptide)|pro-nerve growth factor long	2q34	2	NC_051337.1	189901058	189954452	plus	3
10090	Mus musculus	15270	0	live	H2ax	AW228881, H2A., H2A.X, H2af, H2afx, Hist5-, Hist5-2ax, gammaH, gammaH2ax	H2A.X variant histone	histone H2AX|H2A histone family, member X|H2a/x|histone 5 protein 2ax|histone H2A.x	9 24.84 cM	9	NC_000075.7	44246012	44247374	plus	1
10090	Mus musculus	50929	0	live	Il22	IL-, IL-22, IL-22a, ILTIFa, If2b1, Il, Iltif	interleukin 22	interleukin-22|IL-10-related T-cell-derived-inducible factor|IL-TIF alpha|ILTIF alpha|interferon 2b1|interleukin 10-related T cell-derived inducible factor|interleukin-22a	10 66.67 cM	10	NC_000076.7	118040456	118045952	plus	6
10090	Mus musculus	20512	0	live	Slc1a3	AI504299, B430115D02Rik, Eaa, Eaat1, GL, GLAST, GLAST-1, GLU-T, GluT-1, Gmt1, MGluT, MGluT1	solute carrier family 1 (glial high affinity glutamate transporter), member 3	excitatory amino acid transporter 1|glial high affinity glutamate transporter|glutamate/aspartate transporter|high-affinity neuronal glutamate transporter|sodium-dependent glutamate/aspartate transporter 1|solute carrier family 1, member 3	15 3.82 cM	15	NC_000081.7	8663608	8742648	minus	11
9606	Homo sapiens	6649	0	live	SOD3	EC-SOD	superoxide dismutase 3	extracellular superoxide dismutase [Cu-Zn]|superoxide dismutase 3, extracellular|testicular tissue protein Li 175	4p15.2	4	NC_000004.12	24795478	24800845	plus	3	185490
10090	Mus musculus	192344	0	live	NEWENTRY		Record to support submission of GeneRIFs for a gene not in Gene (house mouse; mouse).
10116	Rattus norvegicus	83805	0	live	Src		SRC proto-oncogene, non-receptor tyrosine kinase	proto-oncogene tyrosine-protein kinase Src|Rous sarcoma oncogene|c-Src|p60-Src|pp60c-src|proto-oncogene c-Src|tyrosine protein kinase c-src|tyrosine protein kinase pp60-c-src|v-src avian sarcoma (Schmidt-Ruppin A-2) viral oncogene homolog|v-src sarcoma (Schmidt-Ruppin A-2) viral oncogene homolog	3q42	3	NC_051338.1	146091969	146139492	plus	19
9606	Homo sapiens	6506	0	live	SLC1A2	DEE41, EAAT2, EIEE41, GLT-1, HBGT	solute carrier family 1 member 2	excitatory amino acid transporter 2|excitotoxic amino acid transporter 2|glutamate/aspartate transporter II|sodium-dependent glutamate/aspartate transporter 2|solute carrier family 1 (glial high affinity glutamate transporter), member 2	11p13	11	NC_000011.10	35251205	35420058	minus	16	600300
10116	Rattus norvegicus	140908	0	live	Cdk5		cyclin-dependent kinase 5	cyclin-dependent-like kinase 5|TPKII catalytic subunit|cell division protein kinase 5|serine/threonine-protein kinase PSSALRE|tau protein kinase II catalytic subunit	4q11	4	NC_051339.1	10754682	10760110	plus	12
9606	Homo sapiens	9049	0	live	AIP	ARA9, FKBP16, FKBP37, PITA1, SMTPHN, XAP-2, XAP2	aryl hydrocarbon receptor interacting protein	AH receptor-interacting protein|Ah receptor activated 9|FK506-binding protein 37|FKBP prolyl isomerase 16|HBV X-associated protein 2|X-associated protein-2|aryl hydrocarbon receptor-associated protein 9|hepatitis B virus X-associated cellular protein 2|immunophilin homolog ARA9	11q13.2	11	NC_000011.10	67468179	67491103	plus	8	605555
9606	Homo sapiens	10000	0	live	AKT3	MPPH, MPPH2, PKB-GAMMA, PKBG, PRKBG, RAC-PK-gamma, RAC-gamma, STK-2	AKT serine/threonine kinase 3	RAC-gamma serine/threonine-protein kinase|PKB gamma|RAC-gamma serine/threonine protein kinase|v-akt murine thymoma viral oncogene homolog 3 (protein kinase B, gamma)	1q43-q44	1	NC_000001.11	243488233	243851079	minus	24	611223
10090	Mus musculus	12876	0	live	Cpe	CP, CPH, Cph-, Cph-1, Cph1, NF-a, NF-alpha1, R74677, fat	carboxypeptidase E	carboxypeptidase E|carboxypeptidase H|enkephalin convertase|prohormone-processing carboxypeptidase	8 32.3 cM	8	NC_000074.7	65045576	65146143	minus	9
10090	Mus musculus	18441	0	live	P2ry1	P2Y, P2Y1, P2y1r	purinergic receptor P2Y, G-protein coupled 1	P2Y purinoceptor 1|ADP receptor|ATP receptor|P2Y1 receptor	3 E1	3	NC_000069.7	60910206	60916403	plus	2
9606	Homo sapiens	1270	0	live	CNTF	HCNTF	ciliary neurotrophic factor	ciliary neurotrophic factor|Ciliary Neuronotrophic Factor	11q12.1	11	NC_000011.10	58622665	58625733	plus	2	118945
10090	Mus musculus	58231	0	live	Stk4	AI447339, AU020804, Kas, Kas-2, Mst, Mst1, Ysk, Ysk3	serine/threonine kinase 4	serine/threonine-protein kinase 4|STE20-like kinase MST1|Sps1/Ste20-related kinase 3|mammalian STE20-like protein kinase 1|sterile 20-like kinase 1	2 H3	2	NC_000068.8	163916033	163997444	plus	12
10090	Mus musculus	17250	0	live	Abcc1	Abcca, Abcc1b, M, MRP, Md, Mdrap, Mr, Mrp1, Abcc1	ATP-binding cassette, sub-family C (CFTR/MRP), member 1	multidrug resistance-associated protein 1|ATP-binding cassette, sub-family C (CFTR/MRP), member 1a|ATP-binding cassette, sub-family C (CFTR/MRP), member 1b|LTC4 transporter|glutathione-S-conjugate-translocating ATPase ABCC1|leukotriene C(4) transporter|multiple drug resistance-associated protein	16 A1	16	NC_000082.7	14179317	14292743	plus	31
10090	Mus musculus	14297	0	live	Fxn	FA, FARR, Fr, Frda, X25	frataxin	frataxin, mitochondrial|Friedreich ataxia	19 B	19	NC_000085.7	24236909	24257954	minus	5
10090	Mus musculus	66734	0	live	Map1lc3a	1010001H21Rik, 4922501H04Rik, LC, LC3, LC3a	microtubule-associated protein 1 light chain 3 alpha	microtubule-associated proteins 1A/1B light chain 3A|MAP1 light chain 3-like protein 1|MAP1A/MAP1B LC3 A|MAP1A/MAP1B light chain 3 A|autophagy-related protein LC3 A|autophagy-related ubiquitin-like modifier LC3 A	2 H1	2	NC_000068.8	155118284	155119993	plus	4
10116	Rattus norvegicus	79240	0	live	Nr4a1	HMR, Ngfi-b, Nur77	nuclear receptor subfamily 4, group A, member 1	nuclear receptor subfamily 4 group A member 1|Orphan nuclear receptor HMR|immediate early gene transcription factor NGFI-B|nerve growth factor induced protein I-B	7q36	7	NC_051342.1	132368399	132389300	plus	10
10090	Mus musculus	22355	0	live	Vipr2	V, VP, VPAC2, VPAC2R, Vip2	vasoactive intestinal peptide receptor 2	vasoactive intestinal polypeptide receptor 2|PACAP type III receptor|PACAP-R-3|PACAP-R3|VIP receptor subtype 2|VIP-R-2|VPAC2 receptor|pituitary adenylate cyclase-activating polypeptide type III receptor	12 F2	12	NC_000078.7	116041040	116117842	plus	16
10090	Mus musculus	22340	0	live	Vegfb	V, VEGF-, VEGF-B, Vrf	vascular endothelial growth factor B	vascular endothelial growth factor B|VEGF-related factor	19 A	19	NC_000085.7	6959840	6965019	minus	7
10090	Mus musculus	17261	0	live	Mef2d	C80750	myocyte enhancer factor 2D	myocyte-specific enhancer factor 2D	3 38.78 cM	3	NC_000069.7	88049248	88079398	plus	15
10116	Rattus norvegicus	83618	0	live	Rest	Nrsf	RE1-silencing transcription factor	RE1-silencing transcription factor|neural-restrictive silencer factor|zinc finger transcription factor REST protein	14p11	14	NC_051349.1	30859109	30879828	minus	6
10116	Rattus norvegicus	116671	0	live	Cdk5r1	Cdk5r, p35	cyclin-dependent kinase 5 regulatory subunit 1	cyclin-dependent kinase 5 activator 1|CDK5 activator 1|TPKII regulatory subunit|p23|tau protein kinase II 23 kDa subunit	10q26	10	NC_051345.1	65484266	65485467	plus	1
10090	Mus musculus	56274	0	live	Stk3	0610042I06Rik, MS, MST, Mst2, Mst3, Ste2, Ste20, mes, mess1	serine/threonine kinase 3	serine/threonine-protein kinase 3|MST-2|STE20-like kinase MST2|mammalian STE20-like protein kinase 2|protein kinase homolog	15 B3.1	15	NC_000081.7	34875645	35155990	minus	15
10090	Mus musculus	18673	0	live	Phb	Bap32	prohibitin	prohibitin|B-cell receptor-associated protein 32	11 D	11	NC_000077.7	95557783	95571599	plus	7
10116	Rattus norvegicus	113894	0	live	Sqstm1	Osi, ZIP, ZIP3	sequestosome 1	sequestosome-1|PKC-zeta-interacting protein|oxidative stress induced|protein kinase C-zeta-interacting protein|ubiquitin-binding protein p62	10q22	10	NC_051345.1	34525517	34536685	minus	8
10090	Mus musculus	11676	0	live	Aldoc	AI847350, AU040929, Al, Aldo3, Scr, Scrg2	aldolase C, fructose-bisphosphate	fructose-bisphosphate aldolase C|brain-type aldolase|scrapie responsive gene 2|scrapie-responsive protein 2|zebrin II	11 46.74 cM	11	NC_000077.7	78213899	78218607	plus	9
10116	Rattus norvegicus	29644	0	live	Ptpn5	STEP	protein tyrosine phosphatase, non-receptor type 5	tyrosine-protein phosphatase non-receptor type 5|neural-specific protein-tyrosine phosphatase|protein-tyrosine phosphatase striatum-enriched|protein-tyrosine-phosphatase non-receptor 5|striatum-enriched protein-tyrosine phosphatase	1q22	1	NC_051336.1	97620638	97681186	minus	19
10090	Mus musculus	13002	0	live	Dnajc5	2610314I24Rik, AU018536, C, Csp	DnaJ heat shock protein family (Hsp40) member C5	dnaJ homolog subfamily C member 5|DnaJ (Hsp40) homolog, subfamily C, member 5|cysteine string protein	2 103.63 cM	2	NC_000068.8	181162141	181194679	plus	10
10090	Mus musculus	114886	0	live	Cygb	3110001K20Rik, HGb, S, Staap	cytoglobin	cytoglobin|histoglobin|stellate cell activation associated protein	11 E2	11	NC_000077.7	116536421	116545330	minus	4
10116	Rattus norvegicus	100314187	0	live	Mir29c	rno-mir-29c	microRNA 29c	microRNA mir-29c	13q27	13	NC_051348.1	106570899	106570986	plus	1
9606	Homo sapiens	10842	0	live	PPP1R17	C7orf16, GSBS	protein phosphatase 1 regulatory subunit 17	protein phosphatase 1 regulatory subunit 17|G-substrate	7p14.3	7	NC_000007.14	31687215	31710158	plus	6	604088
9606	Homo sapiens	192343	0	live	NEWENTRY		Record to support submission of GeneRIFs for a gene not in Gene (human; man).
10116	Rattus norvegicus	192345	0	live	NEWENTRY		Record to support submission of GeneRIFs for a gene not in Gene (Norway rat; brown rat; rat; rats).

## Sheet: All Neuroprotection Drugs
Raw	ID	Name	Source	p-value	q-value Bonferroni	q-value FDR B&H	q-value FDR B&Y	Hit Count in Query List	Hit Count in Genome	Hit in Query List
1	ctd:C093973	2-(2-amino-3-methoxyphenyl)-4H-1-benzopyran-4-one	CTD	8.64e-64	2.509e-59	2.509e-59	2.723e-58	54	402	CDKN1A,HIF1A,IL17A,ANGPT1,PDGFRB,SPP1,SRC,BAD,CASP3,BAX,MAP1LC3A,GRN,BCL2,GRIN1,NR4A1,APP,PTEN,CREB1,SLC1A2,GFAP,BDNF,GSK3B,STAT3,TGFB1,LIF,GJA1,IGF1,MAPK14,EGFR,NFE2L2,SQSTM1,UCP2,TLR4,NGF,FGF2,MIR21,AKT1,TNF,ABCG2,MMP9,MAPK8,NOS1,NOS2,HSPA5,NOS3,IL6,HSPB1,CNR1,TP53,SOD1,SOD2,SOD3,CDK5,VEGFA
2	ctd:C113580	U 0126	CTD	2.507e-56	7.278e-52	3.639e-52	3.95e-51	51	444	CDKN1A,SOX9,ABCC1,HIF1A,IL17A,SPP1,SRC,BAD,CASP3,BAX,GRN,BCL2,GRIN1,PTEN,CREB1,AQP4,SLC1A2,GDNF,BDNF,SIRT1,GSK3B,STAT3,TGFB1,PPARGC1A,CDK5R1,IGF1,MAPK14,EGFR,NFE2L2,CXCR4,SQSTM1,UCP2,NGF,H2AX,FGF2,MIR21,AKT1,TNF,MMP9,MAPK8,NOS2,HSPA5,NOS3,IL6,NOTCH1,HSPB1,TP53,SOD1,RAC1,SOD2,VEGFA
3	ctd:D000111	Acetylcysteine	CTD	3.671e-55	1.066e-50	3.553e-51	3.856e-50	59	781	CDKN1A,ABCC1,HIF1A,IL17A,ANGPT1,PDGFRB,SPP1,NTRK2,SRC,BAD,NR4A2,CASP3,BAX,CPE,BCL2,FXN,APP,PTEN,SLC1A1,CREB1,SLC1A2,GDNF,GFAP,BDNF,GSK3B,STAT3,TGFB1,PPARGC1A,IGF1,MAPK14,IGF1R,EGFR,NFE2L2,SQSTM1,UCP2,IL22,TLR4,NGF,H2AX,FGF2,MIR21,AKT1,KDR,TNF,MMP9,MAPK8,NOS2,HSPA5,NOS3,IL6,HSPB1,TP53,CNTF,SOD1,RAC1,SOD2,SOD3,VEGFA,VEGFB
4	ctd:C085911	2-(4-morpholinyl)-8-phenyl-4H-1-benzopyran-4-one	CTD	1.06e-53	3.077e-49	7.694e-50	8.35e-49	48	400	CDKN1A,EPO,ABCC1,HIF1A,IL17A,ANGPT1,SPP1,BAD,CASP3,BAX,GRN,BCL2,APP,PTEN,SLC1A1,CREB1,SLC1A2,BDNF,CHRNA7,GSK3B,STAT3,PHB,TGFB1,PTPN5,PPARGC1A,IGF1,MAPK14,EGFR,NFE2L2,SQSTM1,TLR4,NGF,FGF2,MIR21,AKT1,TNF,ABCG2,MMP9,MAPK8,NOS2,HSPA5,NOS3,IL6,NOTCH1,HSPB1,TP53,SOD2,VEGFA
5	ctd:D019821	Simvastatin	CTD	2.718e-53	7.892e-49	1.578e-49	1.713e-48	53	581	CDKN1A,EPO,EPOR,HIF1A,IL17A,DRD2,ANGPT1,PDGFRB,SPP1,NTRK2,BAD,CASP3,BAX,BCL2,APP,PTEN,CREB1,GDNF,BDNF,GSK3B,STAT3,TGFB1,LIF,GJA1,IGF1,MAPK14,IGF1R,EGFR,NFE2L2,CXCR4,IL22,TLR4,H2AX,FGF2,LRP6,AKT1,KDR,TNF,MERTK,MMP9,MAPK8,NOS1,NOS2,HSPA5,NOS3,IL6,NOTCH1,TP53,RAC1,SOD2,SOD3,CDK5,VEGFA
6	ctd:C432165	pyrazolanthrone	CTD	1.561e-51	4.533e-47	6.863e-48	7.448e-47	44	322	CDKN1A,SOX9,EPOR,HIF1A,PDGFRB,SPP1,BAD,CASP3,CYGB,BAX,BCL2,NR4A1,APP,PTEN,CREB1,BDNF,SIRT1,STAT3,TGFB1,GJA1,PPARGC1A,CDK5R1,IGF1,MAPK14,EGFR,NFE2L2,SQSTM1,TLR4,NGF,H2AX,FGF2,MIR21,AKT1,TNF,MMP9,MAPK8,NOS2,HSPA5,IL6,HSPB1,TP53,SOD2,CDK5,VEGFA
7	ctd:D003474	Curcumin	CTD	1.655e-51	4.804e-47	6.863e-48	7.448e-47	58	851	CDKN1A,SOX9,EPO,ABCC1,HIF1A,PDGFRB,SRC,BAD,NR4A2,CASP3,BAX,BCL2,GRIN1,LCN2,APP,PTEN,CREB1,SLC1A3,GFAP,BDNF,SIRT1,GSK3B,STAT3,PHB,TGFB1,GJA1,PPARGC1A,IGF1,MAPK14,IGF1R,EGFR,NFE2L2,CXCR4,TLR4,NGF,H2AX,FGF2,LRP6,AKT1,KDR,TNF,ABCG2,PRKDC,MMP9,MAPK8,ALDOC,NOS1,NOS2,HSPA5,NOS3,IL6,NOTCH1,HSPB1,TP53,SOD1,SOD2,CDK5,VEGFA
8	CID000005637	U0126	Stitch	1.754e-50	5.094e-46	6.367e-47	6.911e-46	47	431	CDKN1A,SOX9,EPO,VIPR2,ABCC1,AKT3,HIF1A,IL17A,NTRK2,SRC,BAD,LAMA1,CASP3,BAX,BCL2,REST,CREB1,GDNF,GFAP,BDNF,GSK3B,ADCYAP1,STAT3,TGFB1,LIF,GJA1,IGF1,MAPK14,IGF1R,P2RX7,EGFR,NFE2L2,CXCR4,NGF,FGF2,AKT1,TNF,MMP9,MAPK8,NOS1,NOS2,NOS3,IL6,NPY,TP53,CDK5,VEGFA
9	ctd:D002211	Capsaicin	CTD	1.972e-49	5.726e-45	6.362e-46	6.905e-45	48	488	CDKN1A,EPOR,HIF1A,ANGPT1,SPP1,SRC,BAD,CASP3,BAX,BCL2,GRIN1,CREB1,GFAP,BDNF,GSK3B,ADCYAP1,STAT3,TGFB1,PPARGC1A,IGF1,MAPK14,IGF1R,EGFR,NFE2L2,CXCR4,PIK3R1,UCP2,TLR4,NGF,H2AX,FGF2,AKT1,TNF,PRKDC,LTF,MMP9,MAPK8,NOS1,NOS2,HSPA5,NOS3,IL6,CNR1,NPY,TP53,CNTF,SOD2,VEGFA
10	ctd:D000431	Ethanol	CTD	2.355e-49	6.837e-45	6.837e-46	7.421e-45	69	1608	CDKN1A,CFH,SOX9,HIF1A,IL17A,DRD2,PDGFRB,SPP1,SERPINF1,L1CAM,SRC,BAD,CASP3,BAX,BCL2,GRIN1,NR4A1,LCN2,APP,PTEN,CREB1,AQP4,SLC1A2,SLC1A3,GDNF,GFAP,BDNF,CHRNA7,SIRT1,GSK3B,ADCYAP1,STAT3,PHB,TGFB1,PPARGC1A,IGF1,MAPK14,IGF1R,EGFR,NFE2L2,SQSTM1,PIK3R1,UCP2,TLR4,NGF,SLC17A7,H2AX,FGF2,AKT1,KDR,TNF,ABCG2,MMP9,MAPK8,NOS1,NOS2,HSPA5,NOS3,IL6,NOTCH1,HSPB1,CNR1,NPY,TP53,SOD1,RAC1,SOD2,VEGFA,VEGFB
11	ctd:D017382	Reactive Oxygen Species	CTD	5.302e-48	1.539e-43	1.399e-44	1.519e-43	42	325	EPO,HIF1A,NGB,SRC,BAD,CASP3,BCL2,NR4A1,APP,PTEN,AQP4,GFAP,SIRT1,STAT3,TGFB1,LIF,GJA1,PPARGC1A,IGF1,MAPK14,EGFR,NFE2L2,UCP2,TLR4,NGF,H2AX,FGF2,TNF,LTF,MMP9,MAPK8,NOS1,NOS2,NOS3,IL6,HSPB1,TP53,SOD1,RAC1,SOD2,SOD3,VEGFA
12	ctd:D010269	Paraquat	CTD	1.513e-47	4.392e-43	3.66e-44	3.972e-43	68	1637	CDKN1A,SOX9,EPO,ABCC1,HIF1A,DRD2,SPP1,NGB,NTRK2,BAD,CASP3,CYGB,BAX,MAP1LC3A,BCL2,GRIN1,NR4A1,LCN2,APP,CREB1,GDNF,GFAP,BDNF,CHRNA7,SIRT1,GSK3B,ADCYAP1,STAT3,TGFB1,PTN,GJA1,PPARGC1A,CDK5R1,IGF1,MAPK14,IGF1R,P2RX7,EGFR,P2RY1,NFE2L2,CXCR4,SQSTM1,PIK3R1,UCP2,TLR4,SLC17A7,FGF2,MIR21,AKT1,TNF,ABCG2,MMP9,MAPK8,ALDOC,NOS1,NOS2,HSPA5,NOS3,IL6,NOTCH1,HSPB1,MIR29C,TP53,CNR2,SOD1,SOD2,SOD3,VEGFA
13	CID000003973	LY294002	Stitch	2.248e-47	6.526e-43	5.02e-44	5.448e-43	53	750	CDKN1A,EPO,EPOR,AKT3,HIF1A,ANGPT1,PDGFRB,SPP1,NGB,NTRK2,SRC,BAD,CASP3,CYGB,BAX,BCL2,PTEN,SLC1A1,CREB1,GDNF,MEF2D,BDNF,GSK3B,STAT3,TGFB1,LIF,GJA1,IGF1,MAPK14,IGF1R,EGFR,P2RY1,NFE2L2,CXCR4,PIK3R1,NGF,H2AX,FGF2,AKT1,KDR,TNF,PRKDC,MMP9,MAPK8,NOS1,NOS2,NOS3,IL6,HSPB1,TP53,CNTF,RAC1,VEGFA
14	ctd:D013311	Streptozocin	CTD	3.671e-47	1.066e-42	7.613e-44	8.263e-43	53	757	CDKN1A,EPO,EPOR,ABCC1,HIF1A,IL17A,ANGPT1,SPP1,NTRK2,BAD,CASP3,BAX,BCL2,GRIN1,LCN2,APP,CREB1,SLC1A3,GFAP,SIRT1,GSK3B,STAT3,PHB,TGFB1,PPARGC1A,IGF1,MAPK14,NFE2L2,SQSTM1,IL22,TLR4,NGF,AKT1,KDR,TNF,ABCG2,MMP9,MAPK8,NOS1,NOS2,HSPA5,NOS3,IL6,HSPB1,NPY,MIR29C,TP53,CNR2,SOD1,RAC1,SOD2,SOD3,VEGFA
15	ctd:D010862	Pilocarpine	CTD	4.114e-47	1.195e-42	7.964e-44	8.644e-43	40	285	EPO,EPOR,ABCC1,HIF1A,DRD2,SIGMAR1,NTRK2,SRC,CASP3,BAX,BCL2,GRIN1,PTEN,SLC1A1,AQP4,GDNF,BDNF,SIRT1,PTPN5,LIF,GJA1,P2RX7,EGFR,NGF,SLC17A7,FGF2,AKT1,TNF,MMP9,MAPK8,NOS1,NOS2,HSPA5,IL6,HSPB1,CNR1,NPY,CNTF,SOD2,VEGFA
16	ctd:C009687	wortmannin	CTD	1.343e-46	3.898e-42	2.436e-43	2.644e-42	39	267	CDKN1A,EPOR,HIF1A,IL17A,SRC,BAD,CASP3,BAX,GRN,BCL2,PTEN,SLC1A1,CREB1,BDNF,SIRT1,GSK3B,GJA1,IGF1,MAPK14,EGFR,SQSTM1,PIK3R1,NGF,H2AX,FGF2,MIR21,AKT1,TNF,PRKDC,MMP9,MAPK8,NOS2,HSPA5,NOS3,IL6,NOTCH1,TP53,SOD2,VEGFA
17	ctd:D012402	Rotenone	CTD	2.587e-45	7.51e-41	4.418e-42	4.795e-41	56	978	CDKN1A,HIF1A,DRD2,SPP1,NTRK2,SRC,BAD,NR4A2,CASP3,BAX,MAP1LC3A,BCL2,APP,PTEN,SLC1A1,CREB1,GDNF,GFAP,MEF2D,BDNF,SIRT1,GSK3B,ADCYAP1,STAT3,PHB,TGFB1,GJA1,PPARGC1A,IGF1,MAPK14,EGFR,NFE2L2,SQSTM1,UCP2,NGF,H2AX,DNAJC5,AKT1,KDR,TNF,MERTK,MMP9,MAPK8,NOS2,HSPA5,NOS3,IL6,HSPB1,NPY,TP53,CNR2,CNTF,SOD1,RAC1,SOD2,VEGFA
18	ctd:C093642	SB 203580	CTD	1.178e-44	3.419e-40	1.9e-41	2.062e-40	42	388	CDKN1A,SOX9,ABCC1,HIF1A,IL17A,SPP1,CASP3,BAX,BCL2,NR4A1,APP,PTEN,CREB1,SIRT1,GSK3B,STAT3,TGFB1,LIF,GJA1,PPARGC1A,CDK5R1,IGF1,MAPK14,EGFR,NFE2L2,TLR4,NGF,FGF2,AKT1,TNF,MMP9,MAPK8,NOS2,HSPA5,NOS3,IL6,NOTCH1,HSPB1,TP53,SOD2,SOD3,VEGFA
19	ctd:D009538	Nicotine	CTD	4.011e-42	1.165e-37	6.13e-39	6.653e-38	54	1001	CDKN1A,EPO,HIF1A,IL17A,DRD2,PDGFRB,SPP1,NGB,NTRK2,SERPINF1,SRC,BAD,CASP3,BAX,BCL2,NR4A1,APP,PTEN,SLC1A1,CREB1,AQP4,GFAP,BDNF,CHRNA7,SIRT1,GSK3B,ADCYAP1,STAT3,PHB,TGFB1,IGF1,IGF1R,EGFR,CXCR4,H2AX,FGF2,AKT1,KDR,STIP1,TNF,ABCG2,LTF,MMP9,MAPK8,NOS2,HSPA5,NOS3,IL6,CNR1,NPY,TP53,SOD1,SOD2,VEGFA
20	ctd:D001205	Ascorbic Acid	CTD	2.562e-41	7.439e-37	3.719e-38	4.037e-37	46	627	CDKN1A,SOX9,ABCC1,HIF1A,PDGFRB,SPP1,NTRK2,SRC,BAD,CASP3,BAX,GRN,BCL2,APP,GFAP,BDNF,GSK3B,STAT3,TGFB1,PTN,PPARGC1A,IGF1,MAPK14,IGF1R,EGFR,NFE2L2,PIK3R1,TLR4,H2AX,FGF2,AKT1,KDR,TNF,MAPK8,NOS2,HSPA5,NOS3,IL6,HSPB1,TP53,CNTF,SOD1,RAC1,SOD2,SOD3,VEGFA
21	CID000145068	nitric oxide	Stitch	1.785e-40	5.182e-36	2.468e-37	2.678e-36	54	1076	CDKN1A,EPO,EPOR,HIF1A,IL17A,ANGPT1,PDGFRB,SPP1,NGB,CASP3,CYGB,BAX,BCL2,GRIN1,PPP1R17,LCN2,CREB1,AQP4,BDNF,SIRT1,ADCYAP1,STAT3,TGFB1,GJA1,PPARGC1A,IGF1,MAPK14,EGFR,P2RY1,NFE2L2,CXCR4,UCP2,IL22,NGF,FGF2,AKT1,KDR,TNF,PRKDC,MMP9,MAPK8,NOS1,NOS2,NOS3,IL6,HSPB1,CNR1,NPY,TP53,CNR2,SOD1,SOD2,SOD3,VEGFA
22	CID000000581	N-acetylcysteine	Stitch	9.299e-40	2.7e-35	1.226e-36	1.331e-35	43	546	CDKN1A,EPO,ABCC1,HIF1A,IL17A,PDGFRB,SERPINF1,CASP3,BAX,CPE,BCL2,REST,SLC1A2,SLC1A3,GFAP,STAT3,PTPN5,STK3,STK4,PPARGC1A,IGF1,MAPK14,EGFR,NFE2L2,H2AX,AKT1,TNF,MMP9,MAPK8,NOS1,NOS2,HSPA5,NOS3,IL6,HSPB1,TP53,CNTF,SOD1,RAC1,SOD2,SOD3,CDK5,VEGFA
23	CID000000450	17alpha-estradiol	Stitch	9.712e-40	2.82e-35	1.226e-36	1.331e-35	57	1304	SOX9,EPO,EPOR,ABCC1,HIF1A,DRD2,ANGPT1,SIGMAR1,SPP1,NGB,SRC,CASP3,BAX,GRN,BCL2,NR4A1,PTEN,CREB1,GDNF,GFAP,BDNF,CHRNA7,GSK3B,STAT3,TGFB1,GJA1,IGF1,MAPK14,IGF1R,EGFR,CXCR4,SQSTM1,PIK3R1,NGF,H2AX,FGF2,LRP6,AKT1,KDR,TNF,ABCG2,PRKDC,MERTK,MMP9,NOS1,NOS2,NOS3,IL6,HSPB1,NPY,TP53,SOD1,RAC1,SOD2,SOD3,VEGFA,VEGFB
24	ctd:C008261	lead acetate	CTD	1.699e-39	4.934e-35	2.056e-36	2.231e-35	64	1837	CDKN1A,SOX9,ABCC1,DRD2,SPP1,NTRK2,SRC,BAD,LAMA1,CASP3,BAX,GRN,POU4F2,BCL2,GRIN1,NR4A1,LCN2,APP,SLC1A1,CREB1,SLC1A2,SLC1A3,GFAP,BDNF,GSK3B,ADCYAP1,STAT3,PHB,TGFB1,GJA1,PPARGC1A,CDK5R1,IGF1,MAPK14,P2RX7,EGFR,P2RY1,NFE2L2,CXCR4,NGF,SLC17A7,FGF2,AKT1,KDR,STIP1,TNF,ABCG2,PRKDC,MERTK,MMP9,MAPK8,ALDOC,NOS1,NOS2,HSPA5,NOS3,IL6,HSPB1,SOD1,RAC1,SOD2,SOD3,CDK5,VEGFA
25	ctd:D009569	Nitric Oxide	CTD	2.118e-39	6.149e-35	2.46e-36	2.67e-35	37	336	CDKN1A,EPO,ABCC1,HIF1A,SPP1,SRC,CASP3,BAX,BCL2,AIP,NR4A1,APP,GFAP,BDNF,SIRT1,TGFB1,LIF,GJA1,NFE2L2,CXCR4,TLR4,NGF,FGF2,AKT1,TNF,LTF,MMP9,NOS1,NOS2,HSPA5,NOS3,IL6,CNR1,TP53,SOD1,SOD2,VEGFA
26	ctd:C070081	fulvestrant	CTD	4.203e-39	1.22e-34	4.694e-36	5.095e-35	41	484	CDKN1A,IL17A,SPP1,SRC,BAD,CASP3,BAX,BCL2,GRIN1,NR4A1,APP,PTEN,SLC1A2,SIRT1,GSK3B,STAT3,TGFB1,PPARGC1A,IGF1,IGF1R,EGFR,NFE2L2,H2AX,FGF2,MIR21,AKT1,TNF,ABCG2,PRKDC,LTF,MMP9,NOS2,HSPA5,NOS3,IL6,HSPB1,TP53,SOD1,SOD2,SOD3,VEGFA
27	ctd:D016627	Oxidopamine	CTD	7.806e-39	2.267e-34	8.395e-36	9.111e-35	30	163	AKT3,DRD2,PDGFRB,SPP1,CASP3,BAX,BCL2,GRIN1,SLC1A2,SLC1A3,GDNF,GFAP,SIRT1,ADCYAP1,NFE2L2,SQSTM1,AKT1,TNF,MMP9,MAPK8,NOS1,NOS2,HSPA5,HSPB1,CNR1,NPY,TP53,SOD1,SOD2,CDK5
28	CID000006569	methyl ethyl ketone	Stitch	2.072e-38	6.016e-34	2.148e-35	2.332e-34	43	587	CDKN1A,EPO,EPOR,HIF1A,PDGFRB,NTRK2,SRC,BAD,LAMA1,CASP3,BAX,BCL2,PTEN,CREB1,GDNF,BDNF,GSK3B,ADCYAP1,STAT3,TGFB1,LIF,IGF1,MAPK14,IGF1R,EGFR,NFE2L2,CXCR4,PIK3R1,NGF,FGF2,AKT1,KDR,TNF,MMP9,MAPK8,NOS2,NOS3,IL6,HSPB1,TP53,RAC1,CDK5,VEGFA
29	CID005280961	genistein	Stitch	2.204e-38	6.4e-34	2.207e-35	2.395e-34	53	1117	CDKN1A,EPO,EPOR,ABCC1,HIF1A,IL17A,ANGPT1,PDGFRB,SRC,LAMA1,CASP3,BAX,BCL2,NR4A1,PTEN,CREB1,SLC1A3,GDNF,GFAP,BDNF,SIRT1,ADCYAP1,STAT3,TGFB1,GJA1,IGF1,MAPK14,IGF1R,EGFR,SQSTM1,PIK3R1,IL22,NGF,CD274,FGF2,AKT1,KDR,TNF,ABCG2,MMP9,MAPK8,NOS1,NOS2,HSPA5,NOS3,IL6,TP53,SOD1,RAC1,SOD2,SOD3,CDK5,VEGFA
30	CID000000784	H2O2	Stitch	2.504e-38	7.27e-34	2.423e-35	2.63e-34	54	1183	CDKN1A,EPO,HIF1A,PDGFRB,NGB,NTRK2,SERPINF1,SRC,BAD,CASP3,CYGB,BAX,BCL2,FXN,NR4A1,APP,CREB1,SLC1A2,GDNF,SIRT1,PHB,TGFB1,PTPN5,STK3,LIF,GJA1,IGF1,MAPK14,IGF1R,EGFR,NFE2L2,PIK3R1,UCP2,H2AX,FGF2,LRP6,AKT1,KDR,TNF,LTF,MMP9,MAPK8,NOS1,NOS2,HSPA5,NOS3,IL6,HSPB1,TP53,SOD1,RAC1,SOD2,SOD3,VEGFA
31	ctd:D007608	Kainic Acid	CTD	4.211e-38	1.223e-33	3.944e-35	4.281e-34	31	194	EPO,EPOR,DRD2,SIGMAR1,NTRK2,NR4A2,CASP3,BAX,BCL2,GRIN1,REST,NR4A1,SLC1A1,SLC1A2,GFAP,BDNF,SIRT1,GSK3B,NFE2L2,FGF2,TNF,ABCG2,NOS1,NOS2,IL6,CNR1,NPY,TP53,RAC1,SOD2,VEGFA
32	ctd:C063509	N-(2-(4-bromocinnamylamino)ethyl)-5-isoquinolinesulfonamide	CTD	5.349e-38	1.553e-33	4.853e-35	5.268e-34	30	173	CDKN1A,SPP1,NTRK2,BAD,NR4A2,CASP3,GRIN1,NR4A1,CREB1,SLC1A2,BDNF,SIRT1,GSK3B,ADCYAP1,STAT3,TGFB1,PPARGC1A,EGFR,CXCR4,TLR4,FGF2,AKT1,TNF,MMP9,NOS1,NOS3,IL6,SOD1,SOD2,VEGFA
33	ctd:D003520	Cyclophosphamide	CTD	8.655e-38	2.513e-33	7.615e-35	8.265e-34	43	607	CDKN1A,EPO,VIPR2,ABCC1,HIF1A,DRD2,ANGPT1,SPP1,NTRK2,BAD,CASP3,BAX,BCL2,LCN2,CREB1,GDNF,BDNF,ADCYAP1,STAT3,TGFB1,STK4,GJA1,MAPK14,EGFR,NFE2L2,CXCR4,NGF,AKT1,KDR,STIP1,TNF,ABCG2,LTF,MAPK8,NOS2,HSPA5,NOS3,IL6,HSPB1,TP53,SOD1,SOD2,VEGFA
34	ctd:D005947	Glucose	CTD	1.013e-37	2.942e-33	8.652e-35	9.39e-34	57	1420	CDKN1A,ABCC1,HIF1A,IL17A,SPP1,SERPINF1,SRC,BAD,CASP3,BAX,BCL2,REST,APP,PTEN,CREB1,AQP4,SLC1A3,MEF2D,SIRT1,GSK3B,STAT3,TGFB1,PTN,LIF,GJA1,PPARGC1A,IGF1,MAPK14,IGF1R,P2RX7,NFE2L2,CXCR4,PIK3R1,UCP2,IL22,TLR4,NGF,FGF2,AKT1,KDR,TNF,MMP9,MAPK8,NOS1,NOS2,HSPA5,NOS3,IL6,HSPB1,CNR1,NPY,TP53,SOD1,RAC1,SOD2,SOD3,VEGFA
35	ctd:C090942	4-(4-fluorophenyl)-2-(4-hydroxyphenyl)-5-(4-pyridyl)imidazole	CTD	1.287e-37	3.737e-33	1.068e-34	1.159e-33	28	137	CDKN1A,HIF1A,ANGPT1,SPP1,CASP3,CYGB,BAX,BCL2,CREB1,CHRNA7,SIRT1,STAT3,TGFB1,GJA1,MAPK14,EGFR,NFE2L2,H2AX,AKT1,TNF,MMP9,MAPK8,NOS2,IL6,TP53,SOD1,SOD2,VEGFA
36	CID000005691	wartmannin	Stitch	1.718e-37	4.989e-33	1.386e-34	1.504e-33	47	813	CDKN1A,EPO,EPOR,AKT3,HIF1A,ANGPT1,PDGFRB,NTRK2,SRC,BAD,CASP3,BAX,BCL2,PTEN,SLC1A1,CREB1,GDNF,MEF2D,BDNF,GSK3B,STAT3,TGFB1,IGF1,MAPK14,IGF1R,EGFR,P2RY1,NFE2L2,CXCR4,PIK3R1,NGF,H2AX,FGF2,AKT1,KDR,TNF,PRKDC,MMP9,MAPK8,NOS1,NOS2,NOS3,IL6,NPY,TP53,RAC1,VEGFA
37	ctd:C007095	cobaltiprotoporphyrin	CTD	2.088e-37	6.062e-33	1.638e-34	1.778e-33	29	159	CDKN1A,SOX9,HIF1A,SRC,CASP3,BCL2,PTEN,SIRT1,GSK3B,STAT3,TGFB1,GJA1,PPARGC1A,IGF1,NFE2L2,TLR4,AKT1,TNF,MAPK8,NOS1,NOS2,NOS3,IL6,TP53,CNR2,SOD1,SOD2,SOD3,VEGFA
38	ctd:D052638	Particulate Matter	CTD	2.494e-37	7.241e-33	1.906e-34	2.068e-33	61	1747	CDKN1A,CFH,SOX9,EPO,ABCC1,AKT3,HIF1A,IL17A,DRD2,PDGFRB,SPP1,BAD,NR4A2,CASP3,BAX,MAP1LC3A,BCL2,GRIN1,NR4A1,LCN2,APP,PTEN,CREB1,AQP4,SLC1A3,GFAP,BDNF,GSK3B,STAT3,TGFB1,LIF,GJA1,PPARGC1A,IGF1,EGFR,NFE2L2,CXCR4,SQSTM1,PIK3R1,IL22,TLR4,H2AX,FGF2,MIR21,AKT1,KDR,TNF,ABCG2,MMP9,MAPK8,NOS2,HSPA5,NOS3,IL6,HSPB1,TP53,SOD1,RAC1,SOD2,SOD3,VEGFA
39	ctd:D020123	Sirolimus	CTD	2.888e-37	8.384e-33	2.15e-34	2.333e-33	39	456	CDKN1A,HIF1A,L1CAM,SRC,BAD,CASP3,BAX,MAP1LC3A,BCL2,REST,LCN2,APP,PTEN,CREB1,BDNF,SIRT1,GSK3B,STAT3,TGFB1,PTPN5,PPARGC1A,IGF1,IGF1R,EGFR,SQSTM1,PIK3R1,H2AX,AKT1,TNF,MMP9,MAPK8,NOS2,HSPA5,NOS3,IL6,MIR29C,TP53,RAC1,VEGFA
40	ctd:C020972	pyrrolidine dithiocarbamic acid	CTD	9.029e-37	2.622e-32	6.554e-34	7.113e-33	31	213	CDKN1A,IL17A,SPP1,CASP3,BAX,BCL2,APP,CREB1,SLC1A2,SLC1A3,BDNF,GSK3B,STAT3,TGFB1,LIF,EGFR,NFE2L2,NGF,AKT1,TNF,MMP9,MAPK8,NOS2,HSPA5,IL6,CNR1,TP53,CNR2,SOD1,RAC1,SOD2
41	ctd:D008627	Mercuric Chloride	CTD	2.063e-36	5.989e-32	1.461e-33	1.585e-32	52	1156	CDKN1A,EPO,ABCC1,HIF1A,ANGPT1,SIGMAR1,SPP1,BAD,CASP3,BAX,MAP1LC3A,POU4F2,BCL2,LCN2,APP,PTEN,AQP4,SLC1A2,SLC1A3,MEF2D,BDNF,GSK3B,STAT3,PHB,TGFB1,GJA1,IGF1,MAPK14,P2RX7,EGFR,NFE2L2,SQSTM1,UCP2,H2AX,LRP6,AKT1,STIP1,TNF,ABCG2,MAPK8,NOS1,NOS2,HSPA5,NOS3,IL6,HSPB1,TP53,CNTF,SOD1,RAC1,SOD2,SOD3
42	CID000005538	9cRA	Stitch	2.455e-36	7.128e-32	1.697e-33	1.842e-32	60	1737	CDKN1A,SOX9,ABCC1,IL17A,DRD2,PDGFRB,SPP1,NTRK2,SERPINF1,BAD,LAMA1,NR4A2,CASP3,BAX,GRN,POU4F2,BCL2,REST,NR4A1,APP,SLC1A1,CREB1,GDNF,GFAP,MEF2D,BDNF,GSK3B,STAT3,PHB,TGFB1,PTPN5,PTN,LIF,GJA1,PPARGC1A,CDK5R1,IGF1,EGFR,P2RY1,CXCR4,PIK3R1,UCP2,IL22,NGF,FGF2,AKT1,TNF,LTF,MMP9,MAPK8,NOS2,NOS3,IL6,NPY,TP53,CNTF,SOD1,SOD2,CDK5,VEGFA
43	ctd:D005978	Glutathione	CTD	3.336e-36	9.687e-32	2.253e-33	2.445e-32	35	339	CDKN1A,EPO,ABCC1,HIF1A,CASP3,BAX,BCL2,APP,SIRT1,GSK3B,STAT3,TGFB1,PPARGC1A,IGF1,EGFR,NFE2L2,SQSTM1,UCP2,TLR4,NGF,H2AX,AKT1,TNF,ABCG2,MMP9,MAPK8,NOS2,HSPA5,IL6,HSPB1,TP53,CNTF,SOD1,SOD2,VEGFA
44	ctd:D008063	Thioctic Acid	CTD	2.505e-35	7.274e-31	1.653e-32	1.794e-31	28	163	DRD2,CASP3,BAX,BCL2,GFAP,SIRT1,GSK3B,STAT3,TGFB1,GJA1,PPARGC1A,MAPK14,NFE2L2,UCP2,MIR21,AKT1,TNF,MAPK8,NOS2,HSPA5,NOS3,IL6,HSPB1,TP53,CNTF,SOD1,SOD2,VEGFA
45	ctd:D008550	Melatonin	CTD	6.47e-35	1.878e-30	4.174e-32	4.531e-31	31	243	CDKN1A,DRD2,NTRK2,BAD,CASP3,BAX,BCL2,APP,CREB1,GFAP,SIRT1,GSK3B,STAT3,TGFB1,PPARGC1A,IGF1,NFE2L2,TLR4,AKT1,TNF,MMP9,MAPK8,NOS1,NOS2,HSPA5,NOS3,IL6,TP53,SOD1,SOD2,VEGFA
46	ctd:D000255	Adenosine Triphosphate	CTD	8.417e-35	2.444e-30	5.266e-32	5.715e-31	29	193	ABCC1,HIF1A,CASP3,BCL2,NR4A1,APP,SIRT1,ADCYAP1,GJA1,P2RX7,EGFR,P2RY1,PIK3R1,UCP2,NGF,AKT1,KDR,TNF,ABCG2,MMP9,NOS2,HSPA5,NOS3,IL6,HSPB1,NPY,TP53,SOD1,SOD2
47	ctd:D004317	Doxorubicin	CTD	8.649e-35	2.511e-30	5.266e-32	5.715e-31	59	1768	CDKN1A,EPO,EPOR,ABCC1,AKT3,HIF1A,ANGPT1,SIGMAR1,SPP1,BAD,CASP3,BAX,MAP1LC3A,BCL2,REST,NR4A1,LCN2,APP,PTEN,AQP4,SIRT1,GSK3B,STAT3,TGFB1,GJA1,PPARGC1A,CDK5R1,IGF1,MAPK14,IGF1R,P2RX7,EGFR,NFE2L2,CXCR4,SQSTM1,PIK3R1,UCP2,TLR4,H2AX,MIR21,AKT1,STIP1,TNF,ABCG2,PRKDC,MMP9,MAPK8,NOS2,HSPA5,NOS3,IL6,HSPB1,CNR1,TP53,SOD1,SOD2,SOD3,CDK5,VEGFA
48	ctd:D003513	Cycloheximide	CTD	8.705e-35	2.528e-30	5.266e-32	5.715e-31	37	446	CDKN1A,EPO,HIF1A,IL17A,SRC,CASP3,BAX,GRN,BCL2,NR4A1,PTEN,SLC1A1,AQP4,GSK3B,TGFB1,PTPN5,PTN,STK3,PPARGC1A,IGF1,MAPK14,EGFR,NFE2L2,UCP2,NGF,FGF2,MIR21,AKT1,TNF,NOS2,HSPA5,NOS3,IL6,CNR1,TP53,SOD2,VEGFA
49	CID000176155	SB203580	Stitch	1.204e-34	3.495e-30	7.132e-32	7.741e-31	44	772	CDKN1A,SOX9,HIF1A,IL17A,ANGPT1,PDGFRB,SRC,BAD,CASP3,BAX,BCL2,CREB1,GDNF,GFAP,GSK3B,ADCYAP1,STAT3,TGFB1,LIF,GJA1,IGF1,MAPK14,P2RX7,EGFR,NFE2L2,PIK3R1,IL22,TLR4,NGF,H2AX,FGF2,AKT1,TNF,MMP9,MAPK8,NOS1,NOS2,NOS3,IL6,HSPB1,TP53,RAC1,SOD2,VEGFA
50	ctd:C025340	manganese chloride	CTD	1.978e-34	5.743e-30	1.149e-31	1.247e-30	37	456	CDKN1A,HIF1A,DRD2,SIGMAR1,NTRK2,SRC,CASP3,BAX,BCL2,GRIN1,CREB1,SLC1A2,SLC1A3,GDNF,GFAP,BDNF,CHRNA7,GSK3B,IGF1,MAPK14,IGF1R,EGFR,NFE2L2,NGF,TNF,MMP9,MAPK8,NOS1,NOS2,HSPA5,NOS3,IL6,TP53,SOD1,SOD2,SOD3,VEGFA
51	ctd:C101044	tyrphostin AG 1478	CTD	1.26e-33	3.658e-29	7.172e-31	7.784e-30	25	122	CDKN1A,ANGPT1,SRC,CASP3,BAX,CREB1,SLC1A2,STAT3,TGFB1,PPARGC1A,MAPK14,EGFR,NFE2L2,FGF2,MIR21,AKT1,TNF,MMP9,MAPK8,NOS3,IL6,NOTCH1,TP53,RAC1,VEGFA
52	ctd:D009020	Morphine	CTD	2.378e-33	6.905e-29	1.328e-30	1.441e-29	36	447	CDKN1A,DRD2,SERPINF1,NR4A2,CASP3,BAX,CPE,BCL2,GRIN1,NR4A1,LCN2,CREB1,AQP4,GFAP,BDNF,GSK3B,STAT3,TGFB1,MAPK14,TLR4,SLC17A7,FGF2,MIR21,AKT1,TNF,ABCG2,MMP9,NOS1,NOS2,IL6,HSPB1,CNR1,NPY,TP53,SOD2,VEGFA
53	ctd:C015001	arsenite	CTD	3.334e-33	9.681e-29	1.827e-30	1.983e-29	57	1723	CDKN1A,CFH,SOX9,ABCC1,AKT3,HIF1A,BAD,LAMA1,CASP3,BAX,POU4F2,BCL2,GRIN1,AIP,NR4A1,PTEN,CREB1,GDNF,MEF2D,BDNF,SIRT1,GSK3B,ADCYAP1,STAT3,TGFB1,GJA1,CDK5R1,IGF1,MAPK14,EGFR,P2RY1,NFE2L2,CXCR4,SQSTM1,PIK3R1,TLR4,FGF2,MIR21,AKT1,KDR,TNF,PRKDC,MMP9,MAPK8,NOS2,HSPA5,NOS3,IL6,NOTCH1,HSPB1,NPY,TP53,SOD1,RAC1,SOD2,SOD3,VEGFA
54	ctd:D002118	Calcium	CTD	3.776e-33	1.096e-28	2.03e-30	2.204e-29	37	494	DRD2,SPP1,NGB,SRC,BAD,CASP3,APP,CREB1,GFAP,BDNF,CHRNA7,GSK3B,ADCYAP1,TGFB1,LIF,CDK5R1,IGF1,MAPK14,P2RX7,EGFR,P2RY1,CXCR4,SQSTM1,NGF,AKT1,KDR,TNF,NOS1,HSPA5,NOS3,IL6,CNR1,TP53,CNR2,SOD1,SOD2,VEGFA
55	ctd:D009543	Nifedipine	CTD	8.355e-33	2.426e-28	4.411e-30	4.787e-29	24	112	DRD2,SPP1,SRC,CASP3,BAX,BCL2,CREB1,GFAP,BDNF,ADCYAP1,TGFB1,IGF1,NFE2L2,NGF,FGF2,AKT1,TNF,MMP9,NOS2,HSPA5,NOS3,TP53,SOD2,VEGFA
56	ctd:C025589	ochratoxin A	CTD	8.645e-33	2.51e-28	4.482e-30	4.865e-29	45	911	CDKN1A,HIF1A,ANGPT1,SPP1,SRC,BAD,CASP3,CYGB,BAX,BCL2,LCN2,PTEN,SLC1A2,SLC1A3,GFAP,BDNF,GSK3B,PHB,TGFB1,GJA1,CDK5R1,IGF1,MAPK14,IGF1R,EGFR,NFE2L2,CXCR4,UCP2,TLR4,H2AX,AKT1,TNF,PRKDC,MMP9,MAPK8,NOS2,HSPA5,IL6,HSPB1,TP53,CNTF,SOD1,SOD2,SOD3,VEGFA
57	ctd:C005435	phenylmethylpyrazolone	CTD	1.525e-32	4.427e-28	7.766e-30	8.429e-29	21	68	HIF1A,CASP3,BAX,BCL2,APP,TGFB1,NFE2L2,UCP2,NGF,AKT1,TNF,MMP9,MAPK8,NOS1,NOS2,HSPA5,NOS3,IL6,SOD1,SOD2,VEGFA
58	ctd:C070379	1,2-bis(2-aminophenoxy)ethane N,N,N',N'-tetraacetic acid acetoxymethyl ester	CTD	2.108e-32	6.121e-28	1.055e-29	1.145e-28	24	116	CASP3,BAX,BCL2,CREB1,GFAP,BDNF,CHRNA7,ADCYAP1,GJA1,MAPK14,P2RY1,NFE2L2,NGF,AKT1,KDR,TNF,MMP9,MAPK8,NOS2,HSPA5,NOS3,IL6,TP53,VEGFA
59	CID000004792	phorbol acetate myristate	Stitch	2.631e-32	7.639e-28	1.295e-29	1.405e-28	52	1400	CDKN1A,EPO,EPOR,ABCC1,HIF1A,IL17A,PDGFRB,SPP1,SRC,NR4A2,CASP3,GRN,CPE,BCL2,NR4A1,APP,SLC1A1,CREB1,SLC1A2,GSK3B,ADCYAP1,TGFB1,LIF,GJA1,PPARGC1A,IGF1,MAPK14,IGF1R,EGFR,P2RY1,PIK3R1,NGF,H2AX,FGF2,AKT1,TNF,LTF,MMP9,MAPK8,NOS1,NOS2,HSPA5,NOS3,IL6,HSPB1,NPY,TP53,SOD1,RAC1,SOD2,SOD3,VEGFA
60	ctd:C107676	deguelin	CTD	2.94e-32	8.537e-28	1.409e-29	1.53e-28	25	137	CDKN1A,HIF1A,SRC,CASP3,BAX,BCL2,BDNF,GSK3B,STAT3,TGFB1,IGF1,IGF1R,EGFR,CXCR4,AKT1,KDR,TNF,PRKDC,MMP9,NOS2,NOS3,IL6,TP53,RAC1,VEGFA
61	ctd:D047310	Apigenin	CTD	2.961e-32	8.596e-28	1.409e-29	1.53e-28	28	207	CDKN1A,ABCC1,HIF1A,DRD2,SRC,CASP3,BAX,BCL2,AIP,GDNF,BDNF,STAT3,P2RX7,NFE2L2,FGF2,AKT1,TNF,LTF,MMP9,MAPK8,NOS2,HSPA5,NOS3,IL6,TP53,SOD1,SOD2,VEGFA
62	ctd:D017239	Paclitaxel	CTD	4.084e-32	1.186e-27	1.913e-29	2.076e-28	41	720	CDKN1A,EPO,ABCC1,AKT3,ANGPT1,SIGMAR1,SERPINF1,BAD,CASP3,BAX,BCL2,PTEN,SLC1A1,SLC1A2,SLC1A3,GFAP,SIRT1,STAT3,MAPK14,EGFR,NFE2L2,CXCR4,TLR4,NGF,CD274,H2AX,FGF2,AKT1,STIP1,TNF,ABCG2,MMP9,MAPK8,NOS3,IL6,NPY,TP53,CNR2,RAC1,SOD2,VEGFA
63	ctd:D010126	Ozone	CTD	4.731e-32	1.374e-27	2.18e-29	2.367e-28	50	1273	CDKN1A,VIPR2,ABCC1,IL17A,ANGPT1,PDGFRB,SPP1,SRC,CASP3,BAX,CPE,BCL2,GRIN1,NR4A1,LCN2,APP,SLC1A3,BDNF,CHRNA7,STAT3,PHB,TGFB1,PTN,LIF,PPARGC1A,IGF1R,EGFR,CXCR4,TLR4,NGF,FGF2,AKT1,KDR,TNF,ABCG2,LTF,MMP9,MAPK8,ALDOC,NOS1,NOS2,HSPA5,NOS3,IL6,HSPB1,CNR1,NPY,SOD1,SOD2,SOD3
64	ctd:D003676	Deferoxamine	CTD	5.703e-32	1.656e-27	2.587e-29	2.808e-28	27	186	CDKN1A,EPO,HIF1A,PDGFRB,CASP3,BAX,MAP1LC3A,LCN2,APP,CREB1,AQP4,SIRT1,GSK3B,TGFB1,EGFR,NFE2L2,SQSTM1,UCP2,TLR4,AKT1,TNF,MAPK8,NOS2,IL6,TP53,SOD2,VEGFA
65	CID000003460	geldanamicin	Stitch	7.597e-32	2.206e-27	3.394e-29	3.683e-28	33	373	HIF1A,ANGPT1,SERPINF1,SRC,CASP3,BAX,AIP,REST,STAT3,PPARGC1A,IGF1,IGF1R,EGFR,CXCR4,SQSTM1,PIK3R1,TLR4,FGF2,AKT1,KDR,STIP1,TNF,MMP9,NOS1,NOS2,NOS3,IL6,HSPB1,CNR1,TP53,CNR2,VEGFA,VEGFB
66	ctd:D003634	DDT	CTD	9.013e-32	2.617e-27	3.965e-29	4.303e-28	31	305	CDKN1A,PDGFRB,SPP1,NTRK2,CASP3,BCL2,APP,CREB1,BDNF,GSK3B,STAT3,TGFB1,LIF,GJA1,PPARGC1A,IGF1,MAPK14,SQSTM1,MIR21,TNF,ABCG2,LTF,MERTK,MAPK8,NOS2,HSPA5,NOTCH1,TP53,SOD1,SOD2,VEGFA
67	CID000002900	isocycloheximide	Stitch	1.033e-31	3e-27	4.477e-29	4.859e-28	44	905	CDKN1A,CFH,HIF1A,PDGFRB,NGB,LAMA1,NR4A2,CASP3,CYGB,BAX,BCL2,NR4A1,CREB1,SLC1A3,GFAP,BDNF,GSK3B,ADCYAP1,STAT3,TGFB1,GJA1,IGF1,MAPK14,IGF1R,EGFR,NFE2L2,CXCR4,NGF,FGF2,LRP6,AKT1,TNF,LTF,MMP9,MAPK8,NOS1,NOS2,HSPA5,NOS3,IL6,HSPB1,TP53,SOD2,VEGFA
68	ctd:C027576	4-hydroxy-2-nonenal	CTD	1.551e-31	4.504e-27	6.623e-29	7.188e-28	42	799	CDKN1A,ABCC1,IL17A,DRD2,PDGFRB,SRC,BAD,CASP3,BAX,CPE,NR4A1,APP,CREB1,BDNF,SIRT1,GSK3B,STAT3,PHB,TGFB1,STK3,LIF,IGF1,MAPK14,IGF1R,NFE2L2,CXCR4,SQSTM1,TLR4,H2AX,AKT1,TNF,PRKDC,MMP9,MAPK8,NOS2,HSPA5,NOS3,IL6,NOTCH1,TP53,SOD2,VEGFA
69	ctd:D007501	Iron	CTD	1.674e-31	4.86e-27	6.943e-29	7.536e-28	33	382	CDKN1A,SOX9,EPO,ABCC1,HIF1A,DRD2,NGB,SRC,CASP3,BCL2,FXN,LCN2,APP,AQP4,GSK3B,TGFB1,IGF1,P2RX7,NFE2L2,SQSTM1,PIK3R1,AKT1,TNF,ABCG2,LTF,ALDOC,NOS2,IL6,HSPB1,TP53,SOD1,SOD2,SOD3
70	ctd:D008731	Methoxychlor	CTD	1.674e-31	4.86e-27	6.943e-29	7.536e-28	37	548	CDKN1A,ABCC1,IL17A,ANGPT1,NTRK2,BAD,CASP3,BAX,POU4F2,BCL2,GRIN1,LCN2,CREB1,SLC1A2,STAT3,PHB,PTPN5,LIF,GJA1,IGF1,IGF1R,EGFR,P2RY1,CXCR4,PIK3R1,NGF,FGF2,AKT1,KDR,TNF,LTF,MAPK8,ALDOC,NOS2,IL6,SOD1,VEGFA
71	CID000005056	trans-3,4,5-trihydroxystilbene	Stitch	3.854e-31	1.119e-26	1.576e-28	1.71e-27	38	608	CDKN1A,ABCC1,HIF1A,PDGFRB,NGB,SRC,BAD,CASP3,BAX,BCL2,APP,SIRT1,GSK3B,STAT3,TGFB1,PPARGC1A,IGF1,MAPK14,EGFR,NFE2L2,PIK3R1,CD274,AKT1,KDR,TNF,ABCG2,MMP9,MAPK8,ALDOC,NOS1,NOS2,NOS3,IL6,TP53,SOD1,SOD2,SOD3,VEGFA
72	ctd:C107773	pterostilbene	CTD	4.128e-31	1.199e-26	1.662e-28	1.804e-27	24	130	CDKN1A,BAD,CASP3,BAX,BCL2,SIRT1,GSK3B,STAT3,PPARGC1A,MAPK14,EGFR,NFE2L2,H2AX,AKT1,TNF,ABCG2,MMP9,MAPK8,NOS2,HSPA5,IL6,TP53,SOD1,SOD2
73	CID000105082	AC1L2Y08	Stitch	4.179e-31	1.213e-26	1.662e-28	1.804e-27	34	432	CDKN1A,AKT3,HIF1A,BAD,CASP3,BAX,BCL2,REST,NR4A1,LCN2,APP,CREB1,SLC1A3,GDNF,MEF2D,BDNF,GSK3B,ADCYAP1,STAT3,GJA1,EGFR,NFE2L2,NGF,AKT1,TNF,MAPK8,NOS1,NOS2,HSPA5,CNR1,TP53,CNR2,SOD1,CDK5
74	ctd:D019311	Staurosporine	CTD	5.664e-31	1.645e-26	2.182e-28	2.369e-27	25	153	CDKN1A,EPO,CASP3,BAX,BCL2,APP,SLC1A1,CREB1,GFAP,SIRT1,STAT3,PPARGC1A,IGF1,EGFR,NFE2L2,CXCR4,NGF,AKT1,TNF,MMP9,MAPK8,NOS2,TP53,SOD2,VEGFA
75	CID000003003	Betamethasone-d5	Stitch	5.666e-31	1.645e-26	2.182e-28	2.369e-27	50	1342	CDKN1A,CFH,SOX9,HIF1A,IL17A,ANGPT1,PDGFRB,SPP1,NGB,BAD,LAMA1,CASP3,BAX,BCL2,NR4A1,APP,CREB1,BDNF,CHRNA7,GSK3B,ADCYAP1,STAT3,TGFB1,LIF,PPARGC1A,IGF1,MAPK14,IGF1R,EGFR,CXCR4,NGF,H2AX,FGF2,KDR,TNF,ABCG2,MMP9,MAPK8,NOS1,NOS2,NOS3,IL6,HSPB1,NPY,TP53,SOD1,SOD2,SOD3,VEGFA,VEGFB
76	ctd:D003609	Dactinomycin	CTD	5.713e-31	1.659e-26	2.182e-28	2.369e-27	30	290	CDKN1A,ABCC1,HIF1A,IL17A,CASP3,CYGB,BAX,BCL2,GDNF,BDNF,TGFB1,IGF1,EGFR,NFE2L2,SQSTM1,NGF,FGF2,MIR21,AKT1,TNF,ABCG2,MMP9,NOS2,HSPA5,IL6,CNR1,TP53,CNR2,SOD2,VEGFA
77	ctd:D008345	Manganese	CTD	6.798e-31	1.974e-26	2.555e-28	2.773e-27	35	480	CDKN1A,EPO,HIF1A,DRD2,SPP1,SRC,CASP3,BAX,BCL2,GRIN1,APP,CREB1,AQP4,SLC1A2,SLC1A3,GFAP,BDNF,TGFB1,PPARGC1A,MAPK14,NFE2L2,NGF,AKT1,TNF,LTF,MAPK8,NOS1,NOS2,HSPA5,NOS3,IL6,TP53,SOD1,SOD2,VEGFA
78	ctd:C412373	AG 1879	CTD	6.863e-31	1.993e-26	2.555e-28	2.773e-27	23	113	CDKN1A,HIF1A,SRC,BAD,CASP3,BAX,BCL2,CREB1,SLC1A2,STAT3,GJA1,IGF1R,EGFR,P2RY1,NGF,MIR21,AKT1,TNF,MMP9,MAPK8,NOS2,NOS3,VEGFA
79	CID000000942	Nicorette	Stitch	9.667e-31	2.807e-26	3.553e-28	3.856e-27	36	529	CDKN1A,HIF1A,DRD2,NTRK2,BAD,BAX,BCL2,NR4A1,APP,CREB1,GFAP,BDNF,CHRNA7,ADCYAP1,STAT3,TGFB1,GJA1,PIK3R1,NGF,FGF2,AKT1,KDR,TNF,NOS1,NOS2,NOS3,IL6,CNR1,NPY,TP53,CNR2,CNTF,SOD1,SOD2,SOD3,VEGFA
80	ctd:D007545	Isoproterenol	CTD	9.83e-31	2.854e-26	3.568e-28	3.872e-27	45	1017	CDKN1A,CFH,HIF1A,IL17A,SPP1,CASP3,BAX,BCL2,NR4A1,LCN2,PTEN,CREB1,GSK3B,STAT3,TGFB1,PTPN5,GJA1,PPARGC1A,IGF1,MAPK14,IGF1R,EGFR,SQSTM1,PIK3R1,UCP2,TLR4,NGF,H2AX,MIR21,AKT1,KDR,TNF,ABCG2,MMP9,MAPK8,NOS1,NOS2,HSPA5,NOS3,IL6,HSPB1,TP53,SOD1,SOD2,VEGFA
81	CID000000702	ethanol	Stitch	1.014e-30	2.944e-26	3.634e-28	3.945e-27	42	837	CDKN1A,DRD2,SIGMAR1,SPP1,NGB,NTRK2,L1CAM,CASP3,REST,PTEN,SLC1A1,CREB1,GDNF,GFAP,BDNF,CHRNA7,ADCYAP1,TGFB1,GJA1,IGF1,MAPK14,EGFR,PIK3R1,NGF,AKT1,KDR,STIP1,TNF,LTF,MAPK8,NOS1,NOS2,NOS3,IL6,CNR1,NPY,CNR2,CNTF,SOD1,SOD2,SOD3,VEGFA
82	CID000005040	NSC226080	Stitch	1.136e-30	3.298e-26	4.022e-28	4.365e-27	41	783	CDKN1A,CFH,EPOR,AKT3,HIF1A,IL17A,PDGFRB,NTRK2,BAD,CASP3,BAX,BCL2,PTEN,CREB1,BDNF,SIRT1,GSK3B,STAT3,TGFB1,PPARGC1A,IGF1,MAPK14,IGF1R,EGFR,SQSTM1,PIK3R1,IL22,NGF,CD274,LRP6,AKT1,KDR,TNF,ABCG2,MAPK8,NOS2,NOS3,IL6,TP53,CNTF,VEGFA
83	ctd:D005473	Fluoxetine	CTD	1.176e-30	3.415e-26	4.115e-28	4.466e-27	31	331	CDKN1A,DRD2,NTRK2,L1CAM,BAD,NR4A2,CASP3,BCL2,CREB1,GDNF,GFAP,BDNF,GSK3B,GJA1,MAPK14,EGFR,SQSTM1,SLC17A7,FGF2,TNF,MMP9,MAPK8,NOS2,IL6,NOTCH1,CNR1,NPY,TP53,SOD1,CDK5,VEGFA
84	ctd:C076944	salvianolic acid B	CTD	1.238e-30	3.594e-26	4.278e-28	4.644e-27	17	35	CASP3,BAX,BCL2,GDNF,BDNF,SIRT1,TGFB1,PPARGC1A,NFE2L2,TLR4,AKT1,TNF,NOS2,HSPA5,IL6,TP53,SOD2
85	ctd:D012965	Sodium Chloride	CTD	1.325e-30	3.846e-26	4.525e-28	4.911e-27	23	116	CDKN1A,ABCC1,HIF1A,PDGFRB,CASP3,BAX,BCL2,AQP4,GFAP,TGFB1,MAPK14,EGFR,FGF2,TNF,MAPK8,NOS1,NOS3,IL6,TP53,SOD1,RAC1,SOD2,VEGFA
86	ctd:C033607	puerarin	CTD	1.344e-30	3.901e-26	4.536e-28	4.924e-27	22	98	CASP3,CYGB,BAX,BCL2,CREB1,GDNF,TGFB1,LIF,IGF1,NFE2L2,SQSTM1,TLR4,AKT1,TNF,MAPK8,NOS1,NOS2,NOS3,IL6,HSPB1,SOD3,VEGFA
87	ctd:D003633	Dichlorodiphenyl Dichloroethylene	CTD	1.966e-30	5.708e-26	6.526e-28	7.083e-27	30	302	PDGFRB,NTRK2,NR4A2,CASP3,BAX,BCL2,GRIN1,NR4A1,CREB1,SLC1A2,GDNF,BDNF,GSK3B,STAT3,TGFB1,GJA1,PPARGC1A,IGF1,IGF1R,EGFR,NFE2L2,TNF,ABCG2,MERTK,NOS2,NOS3,IL6,HSPB1,TP53,SOD1
88	ctd:D008767	Methylmercury Compounds	CTD	1.978e-30	5.743e-26	6.526e-28	7.083e-27	42	851	CDKN1A,ABCC1,BAD,CASP3,BAX,BCL2,REST,FXN,APP,CREB1,SLC1A2,SLC1A3,GFAP,BDNF,STAT3,TGFB1,GJA1,EGFR,NFE2L2,SQSTM1,PIK3R1,UCP2,NGF,FGF2,AKT1,KDR,TNF,MMP9,MAPK8,ALDOC,NOS1,NOS2,HSPA5,NOS3,IL6,TP53,CNTF,SOD1,RAC1,SOD2,SOD3,VEGFA
89	ctd:D003042	Cocaine	CTD	2.672e-30	7.758e-26	8.717e-28	9.461e-27	49	1314	CFH,HIF1A,DRD2,SIGMAR1,NTRK2,SRC,BAD,NR4A2,CASP3,CYGB,BAX,MAP1LC3A,BCL2,GRIN1,NR4A1,APP,PTEN,CREB1,SLC1A2,GDNF,GFAP,MEF2D,BDNF,GSK3B,PTN,CDK5R1,MAPK14,IGF1R,EGFR,CXCR4,NGF,SLC17A7,FGF2,AKT1,TNF,MMP9,MAPK8,NOS1,HSPA5,NOS3,IL6,CNR1,NPY,TP53,CNR2,SOD1,RAC1,CDK5,VEGFA
90	CID000003285	ethylnylestradiol	Stitch	3.596e-30	1.044e-25	1.16e-27	1.259e-26	48	1251	CFH,SOX9,DRD2,SPP1,NGB,SRC,BAD,CYGB,GRN,BCL2,NR4A1,PTEN,CREB1,SLC1A2,SLC1A3,BDNF,STAT3,TGFB1,PTPN5,GJA1,PPARGC1A,CDK5R1,IGF1,MAPK14,IGF1R,EGFR,CXCR4,PIK3R1,NGF,LRP6,AKT1,TNF,ABCG2,LTF,MERTK,MMP9,MAPK8,NOS1,NOS2,NOS3,IL6,HSPB1,NPY,TP53,SOD1,SOD2,SOD3,VEGFA
91	ctd:D008094	Lithium	CTD	4.403e-30	1.278e-25	1.405e-27	1.525e-26	28	246	CDKN1A,DRD2,SRC,NR4A2,CASP3,BAX,BCL2,APP,GDNF,BDNF,GSK3B,PHB,GJA1,NFE2L2,SLC17A7,AKT1,STIP1,TNF,MAPK8,NOS1,NOS2,HSPA5,IL6,NPY,TP53,SOD1,CDK5,VEGFA
92	CID000005279	NSC618487	Stitch	6.031e-30	1.751e-25	1.892e-27	2.053e-26	43	935	CDKN1A,EPO,PDGFRB,SRC,BAD,CASP3,CYGB,BAX,BCL2,APP,SLC1A1,CREB1,BDNF,GSK3B,ADCYAP1,STAT3,TGFB1,STK4,GJA1,IGF1,MAPK14,EGFR,P2RY1,PIK3R1,NGF,H2AX,FGF2,AKT1,KDR,TNF,PRKDC,MMP9,MAPK8,NOS1,NOS2,NOS3,IL6,HSPB1,TP53,CNTF,SOD1,SOD2,CDK5
93	CID000004376	N-methyl-DL-aspartic acid	Stitch	6.059e-30	1.759e-25	1.892e-27	2.053e-26	38	655	EPO,EPOR,DRD2,SIGMAR1,NGB,NTRK2,SRC,CASP3,BAX,GRIN1,REST,PPP1R17,APP,SLC1A1,CREB1,SLC1A2,SLC1A3,GDNF,GFAP,BDNF,CHRNA7,ADCYAP1,PTN,PIK3R1,NGF,SLC17A7,AKT1,TNF,NOS1,NOS2,NOS3,CNR1,NPY,TP53,CNR2,RAC1,SOD2,CDK5
94	ctd:C072553	benzyloxycarbonylleucyl-leucyl-leucine aldehyde	CTD	6.366e-30	1.848e-25	1.966e-27	2.134e-26	36	558	SOX9,ABCC1,HIF1A,SRC,CASP3,BAX,BCL2,APP,PTEN,SIRT1,GSK3B,TGFB1,GJA1,PPARGC1A,EGFR,NFE2L2,CXCR4,NGF,H2AX,AKT1,TNF,ABCG2,MMP9,MAPK8,NOS2,HSPA5,NOS3,IL6,NOTCH1,HSPB1,CNR1,TP53,CNR2,SOD1,SOD2,VEGFA
95	ctd:D005576	Colforsin	CTD	7.07e-30	2.053e-25	2.161e-27	2.345e-26	30	315	AKT3,DRD2,NR4A2,CASP3,GRIN1,NR4A1,CREB1,BDNF,SIRT1,GSK3B,ADCYAP1,STAT3,TGFB1,PPARGC1A,IGF1,CXCR4,SQSTM1,NGF,FGF2,AKT1,TNF,ABCG2,MMP9,HSPA5,NOS3,IL6,TP53,CNR2,SOD2,VEGFA
96	CID000001693	4-hydroxynonenal	Stitch	7.695e-30	2.234e-25	2.327e-27	2.526e-26	34	471	CDKN1A,ABCC1,IL17A,PDGFRB,SIGMAR1,BAD,CASP3,BAX,CPE,APP,CREB1,SLC1A2,SLC1A3,SIRT1,GSK3B,PHB,TGFB1,MAPK14,EGFR,NFE2L2,UCP2,AKT1,TNF,PRKDC,MAPK8,ALDOC,NOS2,NOS3,IL6,TP53,SOD1,SOD2,SOD3,VEGFA
97	ctd:D002248	Carbon Monoxide	CTD	8.086e-30	2.348e-25	2.42e-27	2.627e-26	20	73	EPO,BAD,CASP3,PTEN,BDNF,GSK3B,PPARGC1A,MAPK14,NFE2L2,UCP2,IL22,NGF,AKT1,TNF,MMP9,NOS2,NOS3,IL6,SOD1,SOD2
98	ctd:C005274	naringin	CTD	8.181e-30	2.375e-25	2.424e-27	2.631e-26	24	146	CDKN1A,ANGPT1,SPP1,BAD,CASP3,BAX,BCL2,SIRT1,STAT3,TGFB1,PPARGC1A,IGF1,EGFR,NFE2L2,UCP2,FGF2,AKT1,TNF,MMP9,MAPK8,NOS2,IL6,TP53,SOD2
99	ctd:D015655	1-Methyl-4-phenylpyridinium	CTD	8.403e-30	2.44e-25	2.464e-27	2.675e-26	53	1657	CDKN1A,EPOR,HIF1A,DRD2,SPP1,NGB,SERPINF1,BAD,NR4A2,CASP3,BAX,BCL2,REST,NR4A1,CREB1,AQP4,GDNF,GFAP,MEF2D,BDNF,SIRT1,GSK3B,ADCYAP1,STAT3,PHB,TGFB1,PTN,PPARGC1A,IGF1,MAPK14,IGF1R,NFE2L2,SQSTM1,UCP2,TLR4,NGF,H2AX,FGF2,AKT1,TNF,MMP9,MAPK8,NOS2,HSPA5,NOS3,IL6,HSPB1,TP53,CNTF,SOD1,SOD2,CDK5,VEGFA
100	ctd:D015232	Dinoprostone	CTD	1.201e-29	3.488e-25	3.488e-27	3.786e-26	27	225	SOX9,HIF1A,NR4A2,CASP3,BAX,BCL2,APP,CREB1,SIRT1,GSK3B,ADCYAP1,STAT3,TGFB1,MAPK14,EGFR,NFE2L2,CXCR4,IL22,NGF,AKT1,TNF,MMP9,MAPK8,NOS2,IL6,SOD2,VEGFA
101	ctd:D008687	Metformin	CTD	1.831e-29	5.315e-25	5.263e-27	5.712e-26	32	400	CDKN1A,HIF1A,BAD,CASP3,BAX,BCL2,PTEN,MEF2D,SIRT1,GSK3B,TGFB1,PPARGC1A,IGF1,IGF1R,NFE2L2,SQSTM1,PIK3R1,UCP2,TLR4,H2AX,AKT1,TNF,MMP9,NOS1,NOS2,HSPA5,NOS3,IL6,TP53,SOD2,VEGFA,VEGFB
102	CID000008515	SP600125	Stitch	1.914e-29	5.559e-25	5.45e-27	5.915e-26	31	362	CDKN1A,HIF1A,IL17A,SRC,BAD,CASP3,BAX,BCL2,CREB1,GSK3B,STAT3,TGFB1,STK4,GJA1,IGF1,MAPK14,P2RX7,EGFR,NFE2L2,PIK3R1,FGF2,AKT1,TNF,MAPK8,NOS1,NOS2,NOS3,IL6,TP53,SOD2,CDK5
103	ctd:C025451	sodium bisulfide	CTD	2.371e-29	6.885e-25	6.684e-27	7.255e-26	17	40	CASP3,BAX,BCL2,SLC1A2,GSK3B,NFE2L2,TLR4,AKT1,TNF,MMP9,NOS1,NOS2,HSPA5,NOS3,IL6,SOD1,SOD2
104	ctd:C070515	bisindolylmaleimide I	CTD	2.723e-29	7.906e-25	7.538e-27	8.182e-26	23	131	HIF1A,PDGFRB,GRIN1,NR4A1,CREB1,GSK3B,STAT3,GJA1,MAPK14,EGFR,P2RY1,NGF,FGF2,AKT1,KDR,TNF,MMP9,NOS1,IL6,TP53,RAC1,SOD2,VEGFA
105	ctd:D009599	Nitroprusside	CTD	2.726e-29	7.915e-25	7.538e-27	8.182e-26	22	111	EPO,HIF1A,SPP1,CASP3,BAX,BCL2,APP,CREB1,SIRT1,PPARGC1A,IGF1,FGF2,AKT1,TNF,MAPK8,NOS1,NOS2,NOS3,TP53,SOD1,SOD2,VEGFA
106	CID000004920	17-isoprogesterone	Stitch	3.135e-29	9.104e-25	8.588e-27	9.321e-26	46	1171	SOX9,HIF1A,PDGFRB,SIGMAR1,SPP1,NGB,CASP3,CYGB,BAX,GRN,BCL2,NR4A1,AQP4,GFAP,BDNF,CHRNA7,GSK3B,TGFB1,PTPN5,LIF,GJA1,PPARGC1A,IGF1,MAPK14,IGF1R,EGFR,CXCR4,SQSTM1,NGF,FGF2,LRP6,AKT1,KDR,TNF,ABCG2,MMP9,NOS1,NOS2,NOS3,IL6,NPY,TP53,SOD1,SOD2,SOD3,VEGFA
107	CID000001287	AC1L1B55	Stitch	4.859e-29	1.411e-24	1.319e-26	1.431e-25	33	454	CDKN1A,HIF1A,SPP1,BAD,CASP3,BAX,CPE,BCL2,AIP,GFAP,GSK3B,STAT3,TGFB1,MAPK14,EGFR,NFE2L2,UCP2,NGF,AKT1,KDR,TNF,ABCG2,MMP9,MAPK8,NOS1,NOS2,NOS3,IL6,TP53,SOD1,SOD2,SOD3,VEGFA
108	CID000006035	bromodeoxyuridine	Stitch	6.203e-29	1.801e-24	1.668e-26	1.81e-25	31	376	CDKN1A,PDGFRB,SPP1,L1CAM,CASP3,BAX,BCL2,AQP4,GDNF,GFAP,BDNF,SIRT1,STAT3,TGFB1,LIF,GJA1,IGF1,IGF1R,EGFR,CXCR4,NGF,FGF2,AKT1,TNF,MAPK8,NOS1,IL6,NPY,TP53,CNTF,VEGFA
109	ctd:D009151	Mustard Gas	CTD	8.134e-29	2.362e-24	2.167e-26	2.352e-25	48	1341	CDKN1A,EPOR,HIF1A,PDGFRB,SPP1,NTRK2,BAD,LAMA1,CASP3,BAX,MAP1LC3A,BCL2,APP,SLC1A1,CREB1,SLC1A2,SLC1A3,BDNF,STAT3,TGFB1,GJA1,IGF1,MAPK14,NFE2L2,CXCR4,SQSTM1,PIK3R1,TLR4,NGF,H2AX,FGF2,KDR,TNF,LTF,MMP9,MAPK8,NOS2,HSPA5,NOS3,IL6,NOTCH1,HSPB1,CNR1,TP53,CNR2,SOD2,VEGFA,VEGFB
110	ctd:D019328	Buthionine Sulfoximine	CTD	8.208e-29	2.383e-24	2.167e-26	2.352e-25	29	306	CDKN1A,ABCC1,HIF1A,IL17A,PDGFRB,SPP1,CASP3,BAX,BCL2,LCN2,PTEN,GSK3B,STAT3,MAPK14,NFE2L2,CXCR4,TLR4,NGF,AKT1,TNF,MAPK8,NOS2,HSPA5,IL6,MIR29C,TP53,SOD1,SOD2,VEGFA
111	ctd:D000069059	Atorvastatin Calcium	CTD	9.681e-29	2.811e-24	2.532e-26	2.748e-25	25	186	CDKN1A,CASP3,BAX,BCL2,APP,PTEN,SLC1A2,SLC1A3,MEF2D,TGFB1,PPARGC1A,MAPK14,EGFR,TLR4,AKT1,TNF,ABCG2,MMP9,NOS2,NOS3,IL6,SOD1,RAC1,SOD2,SOD3
112	ctd:D008555	Melitten	CTD	1.478e-28	4.292e-24	3.832e-26	4.159e-25	20	83	DRD2,PDGFRB,CASP3,BAX,BCL2,CHRNA7,STAT3,TGFB1,P2RX7,EGFR,FGF2,AKT1,KDR,TNF,MMP9,NOS1,NOS2,IL6,RAC1,VEGFA
113	ctd:D019808	Losartan	CTD	1.824e-28	5.297e-24	4.688e-26	5.088e-25	24	165	PDGFRB,CASP3,BAX,BCL2,CREB1,GSK3B,TGFB1,GJA1,PPARGC1A,NFE2L2,UCP2,TLR4,KDR,TNF,MMP9,NOS1,NOS2,NOS3,IL6,NPY,TP53,SOD2,SOD3,VEGFA
114	ctd:D003024	Clozapine	CTD	1.918e-28	5.569e-24	4.885e-26	5.302e-25	31	390	DRD2,SPP1,NR4A2,CASP3,BAX,BCL2,GRIN1,NR4A1,SLC1A1,CREB1,SLC1A2,GFAP,BDNF,GSK3B,GJA1,CDK5R1,IGF1,MAPK14,NFE2L2,SLC17A7,FGF2,AKT1,TNF,ABCG2,ALDOC,NPY,TP53,SOD1,SOD2,SOD3,CDK5
115	CID000002826	pseudococaine	Stitch	2.486e-28	7.219e-24	6.278e-26	6.813e-25	35	570	CFH,DRD2,SIGMAR1,NGB,NR4A2,CASP3,BAX,BCL2,GRIN1,NR4A1,SLC1A1,CREB1,SLC1A2,SLC1A3,BDNF,CHRNA7,LIF,MAPK14,CXCR4,PIK3R1,NGF,SLC17A7,FGF2,TNF,MMP9,NOS1,NOS2,NOS3,IL6,CNR1,NPY,TP53,CNR2,SOD2,CDK5
116	CID000065351	APDC	Stitch	2.526e-28	7.334e-24	6.322e-26	6.862e-25	29	318	CDKN1A,HIF1A,IL17A,CASP3,BAX,BCL2,CREB1,GDNF,STAT3,TGFB1,MAPK14,IGF1R,EGFR,NFE2L2,PIK3R1,AKT1,TNF,MMP9,MAPK8,NOS1,NOS2,NOS3,IL6,TP53,SOD1,RAC1,SOD2,SOD3,VEGFA
117	CID000000611	glutamate	Stitch	2.667e-28	7.744e-24	6.619e-26	7.184e-25	42	962	EPOR,DRD2,SIGMAR1,SPP1,NTRK2,SERPINF1,CASP3,BAX,BCL2,GRIN1,SLC1A1,CREB1,AQP4,SLC1A2,SLC1A3,GDNF,GFAP,BDNF,CHRNA7,ADCYAP1,IGF1,MAPK14,P2RX7,P2RY1,NFE2L2,NGF,SLC17A7,FGF2,AKT1,TNF,NOS1,NOS2,NOS3,CNR1,NPY,TP53,CNR2,CNTF,SOD1,SOD2,SOD3,CDK5
118	ctd:C042577	diallyl trisulfide	CTD	2.872e-28	8.339e-24	7.067e-26	7.67e-25	24	168	CDKN1A,ABCC1,BAD,CASP3,BAX,BCL2,GSK3B,TGFB1,EGFR,NFE2L2,PIK3R1,TLR4,MIR21,AKT1,TNF,MMP9,NOS2,HSPA5,NOS3,NOTCH1,TP53,SOD1,SOD2,VEGFA
119	ctd:C010643	6-hydroxy-2,5,7,8-tetramethylchroman-2-carboxylic acid	CTD	3.266e-28	9.483e-24	7.969e-26	8.649e-25	20	86	HIF1A,SRC,CASP3,BAX,BCL2,CREB1,TGFB1,PPARGC1A,AKT1,KDR,TNF,MAPK8,NOS2,HSPA5,IL6,HSPB1,SOD1,SOD2,SOD3,VEGFA
120	ctd:C001803	tempol	CTD	3.844e-28	1.116e-23	9.302e-26	1.01e-24	19	71	CDKN1A,HIF1A,CASP3,BAX,BCL2,TGFB1,NFE2L2,UCP2,AKT1,TNF,MMP9,NOS1,NOS2,HSPA5,NOS3,IL6,TP53,SOD1,SOD2
121	ctd:D009638	Norepinephrine	CTD	4.481e-28	1.301e-23	1.075e-25	1.167e-24	24	171	EPO,DRD2,CASP3,BAX,CPE,BCL2,PTEN,TGFB1,PPARGC1A,IGF1,EGFR,UCP2,NGF,FGF2,AKT1,TNF,MMP9,MAPK8,NOS2,HSPA5,IL6,NPY,SOD2,VEGFA
122	ctd:C022838	nickel chloride	CTD	5.022e-28	1.458e-23	1.195e-25	1.297e-24	45	1178	CDKN1A,EPOR,ABCC1,HIF1A,SPP1,SERPINF1,BAD,CASP3,BAX,GRN,BCL2,NR4A1,LCN2,PTEN,SIRT1,GSK3B,ADCYAP1,PHB,TGFB1,IGF1,MAPK14,EGFR,NFE2L2,SQSTM1,TLR4,H2AX,FGF2,MIR21,AKT1,TNF,PRKDC,MERTK,MMP9,MAPK8,NOS2,HSPA5,NOS3,IL6,NOTCH1,TP53,SOD1,SOD2,CDK5,VEGFA,VEGFB
123	ctd:D000661	Amphetamine	CTD	5.407e-28	1.57e-23	1.276e-25	1.385e-24	23	148	DRD2,CASP3,BAX,BCL2,GRIN1,NR4A1,CREB1,GDNF,GFAP,BDNF,GSK3B,PTN,GJA1,FGF2,AKT1,TNF,MAPK8,NOS2,IL6,NPY,TP53,SOD1,SOD2
124	ctd:D016291	Dizocilpine Maleate	CTD	6.994e-28	2.031e-23	1.638e-25	1.778e-24	20	89	DRD2,SRC,CASP3,BAX,BCL2,GRIN1,APP,CREB1,GFAP,BDNF,GSK3B,PTN,FGF2,MMP9,ALDOC,NOS2,HSPA5,CNR1,RAC1,SOD2
125	ctd:D015073	2-Acetylaminofluorene	CTD	8.286e-28	2.406e-23	1.925e-25	2.089e-24	31	409	CDKN1A,ABCC1,SERPINF1,CASP3,BAX,BCL2,PTEN,SIRT1,STAT3,TGFB1,PTN,GJA1,EGFR,NFE2L2,CXCR4,H2AX,MIR21,AKT1,TNF,ABCG2,MMP9,MAPK8,NOS2,NOS3,IL6,NOTCH1,TP53,SOD1,RAC1,SOD2,VEGFA
126	ctd:D003847	Deoxyglucose	CTD	9.384e-28	2.725e-23	2.162e-25	2.347e-24	19	74	CDKN1A,CASP3,BAX,MAP1LC3A,BCL2,APP,GSK3B,IGF1R,EGFR,SQSTM1,H2AX,TNF,MMP9,NOS2,HSPA5,NOS3,NPY,TP53,SOD2
127	ctd:C024989	coenzyme Q10	CTD	1.098e-27	3.187e-23	2.509e-25	2.724e-24	17	48	BAD,CASP3,BAX,BCL2,APP,GFAP,GSK3B,TGFB1,NFE2L2,PIK3R1,AKT1,TNF,MMP9,NOS2,NOS3,TP53,SOD2
128	ctd:D004656	Enalapril	CTD	1.384e-27	4.017e-23	3.138e-25	3.406e-24	22	131	EPO,EPOR,SPP1,CASP3,BAX,BCL2,GSK3B,STAT3,TGFB1,PPARGC1A,IGF1,NFE2L2,TLR4,AKT1,KDR,TNF,NOS2,NOS3,IL6,SOD1,SOD2,VEGFA
129	ctd:D012503	Saponins	CTD	1.403e-27	4.075e-23	3.159e-25	3.428e-24	18	61	HIF1A,DRD2,CASP3,BAX,BCL2,SIRT1,NFE2L2,SQSTM1,PIK3R1,AKT1,TNF,MMP9,NOS2,HSPA5,NOS3,IL6,TP53,SOD2
130	ctd:D000068579	Celecoxib	CTD	1.449e-27	4.206e-23	3.235e-25	3.512e-24	30	376	CDKN1A,ABCC1,SPP1,BAD,CASP3,BAX,BCL2,GRIN1,APP,GSK3B,STAT3,TGFB1,MAPK14,EGFR,P2RY1,SQSTM1,H2AX,AKT1,TNF,ABCG2,MMP9,MAPK8,ALDOC,NOS2,HSPA5,IL6,TP53,SOD1,SOD2,VEGFA
131	ctd:D016559	Tacrolimus	CTD	1.623e-27	4.711e-23	3.596e-25	3.903e-24	29	339	DRD2,SPP1,BAD,CASP3,BAX,GRN,BCL2,LCN2,BDNF,GSK3B,STAT3,TGFB1,PTPN5,LIF,IGF1,NFE2L2,NGF,TNF,LTF,MAPK8,NOS1,NOS2,HSPA5,NOS3,IL6,TP53,RAC1,SOD2,VEGFA
132	ctd:D047311	Luteolin	CTD	1.654e-27	4.802e-23	3.629e-25	3.938e-24	22	132	CDKN1A,ABCC1,HIF1A,IL17A,CASP3,BAX,BCL2,GFAP,STAT3,EGFR,NFE2L2,FGF2,AKT1,TNF,ABCG2,MMP9,MAPK8,NOS2,IL6,TP53,SOD1,VEGFA
133	ctd:C046488	trimethyltin	CTD	1.662e-27	4.826e-23	3.629e-25	3.938e-24	19	76	HIF1A,SPP1,BAD,CASP3,BAX,BCL2,LCN2,GFAP,STAT3,TGFB1,IGF1,NFE2L2,SQSTM1,TNF,MAPK8,NOS2,IL6,TP53,RAC1
134	ctd:C056507	gemcitabine	CTD	1.841e-27	5.345e-23	3.989e-25	4.329e-24	27	270	CDKN1A,HIF1A,SPP1,SRC,CASP3,BAX,BCL2,PTEN,BDNF,GSK3B,STAT3,TGFB1,IGF1R,EGFR,NFE2L2,CXCR4,FGF2,AKT1,TNF,MMP9,HSPA5,IL6,NOTCH1,CNR1,TP53,CNR2,VEGFA
135	ctd:D006220	Haloperidol	CTD	1.924e-27	5.587e-23	4.139e-25	4.492e-24	29	341	EPO,ABCC1,DRD2,SIGMAR1,CASP3,BAX,BCL2,GRIN1,NR4A1,SLC1A1,CREB1,SLC1A2,SLC1A3,BDNF,GSK3B,GJA1,MAPK14,AKT1,TNF,ABCG2,MAPK8,ALDOC,NPY,TP53,SOD1,RAC1,SOD2,SOD3,CDK5
136	CID000003413	forskolin from Coleus forskohlii	Stitch	2.149e-27	6.239e-23	4.587e-25	4.979e-24	42	1014	VIPR2,DRD2,PDGFRB,SIGMAR1,NR4A2,CASP3,CPE,NR4A1,PTEN,CREB1,GDNF,GFAP,BDNF,CHRNA7,ADCYAP1,TGFB1,PTPN5,GJA1,PPARGC1A,IGF1,MAPK14,EGFR,P2RY1,PIK3R1,UCP2,NGF,FGF2,AKT1,TNF,MMP9,MAPK8,NOS1,NOS2,NOS3,IL6,HSPB1,CNR1,NPY,CNR2,CNTF,SOD2,VEGFA
137	ctd:D037342	Pertussis Toxin	CTD	2.336e-27	6.782e-23	4.95e-25	5.373e-24	20	94	HIF1A,SRC,BCL2,CREB1,SLC1A2,STAT3,TGFB1,IGF1,EGFR,P2RY1,NFE2L2,MIR21,AKT1,TNF,NOS3,IL6,CNR1,CNR2,RAC1,SOD2
138	ctd:C020809	tetrathiomolybdate	CTD	2.894e-27	8.402e-23	6.088e-25	6.608e-24	19	78	CDKN1A,HIF1A,PDGFRB,CASP3,BCL2,APP,TGFB1,IGF1,IGF1R,EGFR,NFE2L2,CXCR4,FGF2,TNF,IL6,TP53,SOD1,SOD2,VEGFA
139	ctd:C007517	diphenyleneiodonium	CTD	3.545e-27	1.029e-22	7.405e-25	8.037e-24	21	115	CDKN1A,HIF1A,IL17A,CASP3,CREB1,STAT3,TGFB1,IGF1,MAPK14,EGFR,NFE2L2,FGF2,AKT1,TNF,MMP9,MAPK8,NOS2,IL6,RAC1,SOD2,VEGFA
140	CID000002214	apocynin	Stitch	3.668e-27	1.065e-22	7.607e-25	8.257e-24	24	186	HIF1A,PDGFRB,CASP3,SLC1A2,GFAP,TGFB1,IGF1,MAPK14,EGFR,TLR4,AKT1,TNF,MAPK8,NOS1,NOS2,NOS3,HSPB1,TP53,SOD1,RAC1,SOD2,SOD3,CDK5,VEGFA
141	CID000442783	AC1L9DEH	Stitch	4.155e-27	1.206e-22	8.556e-25	9.286e-24	34	569	CDKN1A,ABCC1,HIF1A,IL17A,PDGFRB,SPP1,CASP3,BAX,BCL2,APP,GSK3B,STAT3,TGFB1,MAPK14,IGF1R,EGFR,NFE2L2,PIK3R1,H2AX,LRP6,AKT1,TNF,ABCG2,MMP9,MAPK8,NOS2,NOS3,IL6,HSPB1,TP53,SOD1,SOD2,SOD3,VEGFA
142	ctd:D005707	Gallic Acid	CTD	4.652e-27	1.351e-22	9.511e-25	1.032e-23	20	97	CDKN1A,SOX9,HIF1A,SRC,CASP3,BAX,BCL2,APP,TGFB1,EGFR,CXCR4,AKT1,TNF,PRKDC,MMP9,MAPK8,IL6,TP53,RAC1,VEGFA
143	ctd:D015632	1-Methyl-4-phenyl-1,2,3,6-tetrahydropyridine	CTD	4.943e-27	1.435e-22	1.004e-24	1.089e-23	28	315	HIF1A,DRD2,NGB,BAD,NR4A2,CASP3,BAX,BCL2,GRIN1,SLC1A1,GDNF,GFAP,BDNF,GSK3B,PHB,CDK5R1,NFE2L2,TLR4,AKT1,STIP1,TNF,ABCG2,NOS1,NOS2,HSPA5,IL6,TP53,SOD2
144	ctd:D024502	alpha-Tocopherol	CTD	6.476e-27	1.88e-22	1.306e-24	1.417e-23	23	164	CDKN1A,PDGFRB,BAD,CASP3,BAX,BCL2,APP,GFAP,STAT3,TGFB1,PPARGC1A,MAPK14,NFE2L2,H2AX,AKT1,TNF,MAPK8,NOS2,NOS3,IL6,TP53,SOD1,SOD2
145	ctd:D001397	Azoxymethane	CTD	8.36e-27	2.427e-22	1.674e-24	1.817e-23	19	82	CDKN1A,IL17A,SRC,BAX,BCL2,LCN2,GSK3B,STAT3,TGFB1,IGF1,IGF1R,NFE2L2,AKT1,TNF,MMP9,NOS2,IL6,TP53,VEGFA
146	ctd:C004479	pimagedine	CTD	9.773e-27	2.837e-22	1.943e-24	2.109e-23	18	67	HIF1A,CASP3,BAX,BCL2,APP,CREB1,GFAP,SIRT1,TGFB1,PPARGC1A,TNF,MMP9,NOS1,NOS2,NOS3,IL6,SOD1,SOD2
147	ctd:D019308	Palmitic Acid	CTD	1.933e-26	5.614e-22	3.819e-24	4.145e-23	21	124	CDKN1A,CASP3,BAX,BCL2,SIRT1,PPARGC1A,MAPK14,P2RX7,PIK3R1,UCP2,TLR4,AKT1,TNF,MAPK8,NOS2,HSPA5,NOS3,IL6,TP53,SOD1,SOD2
148	ctd:D005054	Eugenol	CTD	2.307e-26	6.698e-22	4.526e-24	4.912e-23	25	230	CDKN1A,ABCC1,HIF1A,BAD,CASP3,BAX,BCL2,CREB1,BDNF,GSK3B,EGFR,NFE2L2,CXCR4,SQSTM1,PIK3R1,TLR4,CD274,TNF,MMP9,NOS2,IL6,TP53,SOD1,SOD2,SOD3
149	ctd:D004642	Emodin	CTD	2.333e-26	6.774e-22	4.546e-24	4.934e-23	23	173	HIF1A,PDGFRB,SRC,CASP3,BAX,BCL2,STAT3,TGFB1,MAPK14,NFE2L2,PIK3R1,H2AX,AKT1,STIP1,TNF,NOS2,HSPA5,IL6,NOTCH1,TP53,SOD1,SOD2,VEGFA
150	ctd:C045645	cilostazol	CTD	2.487e-26	7.222e-22	4.815e-24	5.226e-23	16	44	CDKN1A,CASP3,BAX,BCL2,APP,PTEN,CREB1,SIRT1,GSK3B,NFE2L2,AKT1,TNF,NOS2,NOS3,IL6,TP53
151	CID000004713	PD98059	Stitch	3.21e-26	9.321e-22	6.173e-24	6.7e-23	25	233	HIF1A,BAD,CASP3,BAX,CREB1,GDNF,BDNF,STAT3,TGFB1,GJA1,IGF1,MAPK14,EGFR,P2RY1,PIK3R1,FGF2,LRP6,AKT1,TNF,ABCG2,MAPK8,NOS2,NOS3,IL6,TP53
152	ctd:D004390	Chlorpyrifos	CTD	4.195e-26	1.218e-21	8.013e-24	8.696e-23	40	960	IL17A,DRD2,NTRK2,L1CAM,BAD,CASP3,BAX,BCL2,GRIN1,NR4A1,SLC1A1,CREB1,SLC1A2,SLC1A3,GFAP,BDNF,CHRNA7,GSK3B,ADCYAP1,TGFB1,IGF1,EGFR,NFE2L2,UCP2,TLR4,NGF,FGF2,KDR,TNF,ABCG2,MAPK8,HSPA5,IL6,NOTCH1,NPY,TP53,SOD1,SOD2,SOD3,VEGFA
153	ctd:D014013	1,2-Dihydroxybenzene-3,5-Disulfonic Acid Disodium Salt	CTD	4.903e-26	1.424e-21	9.244e-24	1.003e-22	17	58	CDKN1A,HIF1A,BAD,CASP3,BAX,BCL2,TGFB1,IGF1,NFE2L2,TNF,MMP9,NOS2,HSPA5,NOS3,IL6,HSPB1,SOD2
154	ctd:C008548	morin	CTD	4.903e-26	1.424e-21	9.244e-24	1.003e-22	17	58	ABCC1,IL17A,CASP3,BAX,BCL2,APP,PTEN,GSK3B,TGFB1,NFE2L2,H2AX,AKT1,TNF,MMP9,NOS2,IL6,VEGFA
155	ctd:D013759	Dronabinol	CTD	6.209e-26	1.803e-21	1.163e-23	1.262e-22	39	906	CDKN1A,DRD2,NTRK2,SERPINF1,L1CAM,BAD,LAMA1,CASP3,BAX,NR4A1,LCN2,CREB1,AQP4,GFAP,BDNF,STAT3,PHB,TGFB1,PTN,GJA1,IGF1,IGF1R,SQSTM1,NGF,CD274,AKT1,KDR,TNF,MMP9,MAPK8,NOS1,NOS2,HSPA5,IL6,CNR1,TP53,CNR2,CNTF,VEGFA
156	ctd:D030421	Peroxynitrous Acid	CTD	6.859e-26	1.992e-21	1.277e-23	1.386e-22	17	59	CASP3,BAX,BCL2,PTEN,CREB1,BDNF,PPARGC1A,NGF,AKT1,TNF,MAPK8,NOS2,NOS3,IL6,SOD1,SOD2,SOD3
157	CID000005291	imatinib	Stitch	7.74e-26	2.247e-21	1.431e-23	1.554e-22	30	430	EPO,EPOR,ABCC1,HIF1A,PDGFRB,NGB,NTRK2,SRC,LAMA1,CASP3,CYGB,BAX,BCL2,BDNF,STAT3,TGFB1,IGF1,MAPK14,IGF1R,EGFR,PIK3R1,AKT1,KDR,TNF,ABCG2,MAPK8,NPY,TP53,CNTF,VEGFA
158	ctd:D001241	Aspirin	CTD	8.746e-26	2.539e-21	1.607e-23	1.744e-22	35	678	CDKN1A,ABCC1,IL17A,SPP1,BAD,CASP3,BAX,BCL2,LCN2,GFAP,SIRT1,GSK3B,STAT3,PHB,TGFB1,LIF,GJA1,MAPK14,EGFR,P2RY1,PIK3R1,CD274,H2AX,AKT1,TNF,MMP9,NOS2,HSPA5,NOS3,IL6,HSPB1,TP53,RAC1,SOD2,VEGFA
159	ctd:D028321	Plant Preparations	CTD	1.214e-25	3.524e-21	2.216e-23	2.405e-22	27	315	CDKN1A,CFH,SRC,BAD,CASP3,BAX,GRIN1,LCN2,CREB1,BDNF,TGFB1,LIF,IGF1,MAPK14,EGFR,NFE2L2,H2AX,AKT1,TNF,MAPK8,NOS2,NOS3,IL6,TP53,SOD1,SOD2,VEGFA
160	ctd:D004281	Docosahexaenoic Acids	CTD	1.653e-25	4.799e-21	2.999e-23	3.255e-22	22	161	CDKN1A,HIF1A,BAD,CASP3,BAX,BCL2,NR4A1,CREB1,BDNF,STAT3,TGFB1,NFE2L2,UCP2,TLR4,AKT1,TNF,MMP9,MAPK8,IL6,HSPB1,CNR2,SOD1
161	CID000003816	NSC759587	Stitch	1.987e-25	5.768e-21	3.583e-23	3.888e-22	30	444	DRD2,SIGMAR1,BAD,NR4A2,CASP3,BAX,GRIN1,NR4A1,APP,SLC1A1,CREB1,SLC1A2,SLC1A3,GDNF,GFAP,BDNF,NGF,SLC17A7,H2AX,FGF2,MAPK8,NOS1,NOS2,NOS3,CNR1,NPY,TP53,CNR2,SOD1,SOD2
162	ctd:D012906	Smoke	CTD	2.132e-25	6.191e-21	3.822e-23	4.148e-22	39	937	CDKN1A,SPP1,L1CAM,LAMA1,CASP3,CYGB,BAX,BCL2,NR4A1,LCN2,GDNF,BDNF,SIRT1,STAT3,TGFB1,PPARGC1A,IGF1,IGF1R,EGFR,NFE2L2,SQSTM1,PIK3R1,UCP2,TLR4,FGF2,AKT1,TNF,ABCG2,LTF,MMP9,NOS2,HSPA5,NOS3,IL6,NOTCH1,TP53,SOD1,SOD2,VEGFA
163	CID000005300	NSC236997	Stitch	2.154e-25	6.255e-21	3.837e-23	4.165e-22	32	539	CDKN1A,ANGPT1,SPP1,SERPINF1,CASP3,BAX,GFAP,SIRT1,TGFB1,GJA1,PPARGC1A,IGF1,IGF1R,P2RX7,EGFR,UCP2,NGF,AKT1,TNF,PRKDC,MMP9,NOS1,NOS2,NOS3,IL6,HSPB1,NPY,TP53,SOD1,SOD2,SOD3,VEGFA
164	ctd:D005472	Fluorouracil	CTD	2.276e-25	6.609e-21	4.03e-23	4.374e-22	45	1364	CDKN1A,EPO,EPOR,ABCC1,HIF1A,ANGPT1,NTRK2,L1CAM,SRC,LAMA1,CASP3,BAX,CPE,BCL2,REST,PPP1R17,NR4A1,PTEN,GFAP,BDNF,STAT3,TGFB1,STK4,GJA1,CDK5R1,IGF1,IGF1R,EGFR,NFE2L2,CXCR4,CD274,H2AX,FGF2,AKT1,KDR,TNF,ABCG2,PRKDC,MMP9,NOS2,IL6,HSPB1,TP53,SOD2,VEGFA
165	ctd:D011765	Pyruvaldehyde	CTD	2.463e-25	7.151e-21	4.334e-23	4.704e-22	17	63	HIF1A,NTRK2,CASP3,BAX,BCL2,BDNF,SIRT1,TGFB1,PPARGC1A,NFE2L2,AKT1,TNF,MAPK8,NOS2,IL6,HSPB1,VEGFA
166	ctd:D001786	Blood Glucose	CTD	3.34e-25	9.697e-21	5.842e-23	6.34e-22	17	64	CASP3,BCL2,SLC1A2,GFAP,SIRT1,GSK3B,PPARGC1A,NFE2L2,SQSTM1,TLR4,TNF,MMP9,NOS2,IL6,HSPB1,SOD1,SOD2
167	ctd:D000171	Acrolein	CTD	4.694e-25	1.363e-20	8.162e-23	8.858e-22	25	259	PDGFRB,BAD,CASP3,BAX,BCL2,NR4A1,APP,CREB1,BDNF,STAT3,MAPK14,EGFR,NFE2L2,SQSTM1,AKT1,TNF,MMP9,MAPK8,NOS2,HSPA5,IL6,TP53,SOD2,SOD3,VEGFA
168	ctd:D015735	Mifepristone	CTD	4.764e-25	1.383e-20	8.233e-23	8.936e-22	32	553	CDKN1A,SOX9,IL17A,PDGFRB,SERPINF1,BAD,CASP3,BAX,CPE,BCL2,BDNF,GSK3B,STAT3,TGFB1,GJA1,IGF1,EGFR,NFE2L2,CXCR4,AKT1,KDR,TNF,MMP9,MAPK8,ALDOC,NOS2,NOS3,IL6,TP53,SOD2,SOD3,VEGFA
169	ctd:D020122	tert-Butylhydroperoxide	CTD	5.189e-25	1.507e-20	8.916e-23	9.677e-22	50	1808	CDKN1A,SOX9,HIF1A,NTRK2,SRC,BAD,CASP3,CYGB,BAX,CPE,BCL2,AIP,NR4A1,LCN2,APP,PTEN,SLC1A1,CREB1,AQP4,GFAP,BDNF,SIRT1,GSK3B,TGFB1,LIF,GJA1,PPARGC1A,IGF1,MAPK14,IGF1R,EGFR,NFE2L2,CXCR4,SQSTM1,PIK3R1,TLR4,NGF,H2AX,LRP6,DNAJC5,TNF,MAPK8,NOS2,HSPA5,IL6,HSPB1,TP53,SOD1,SOD2,VEGFA
170	ctd:D020106	Acrylamide	CTD	6.492e-25	1.885e-20	1.109e-22	1.203e-21	23	199	CDKN1A,NR4A2,CASP3,GRIN1,NR4A1,SLC1A3,GFAP,GJA1,IGF1,EGFR,NFE2L2,PIK3R1,NGF,FGF2,TNF,MAPK8,NOS1,NOS2,IL6,TP53,SOD1,SOD2,VEGFA
171	ctd:C457499	2-chloro-5-nitrobenzanilide	CTD	7.834e-25	2.275e-20	1.33e-22	1.444e-21	19	102	CDKN1A,CASP3,BAX,BCL2,PTEN,TGFB1,GJA1,PPARGC1A,NFE2L2,UCP2,AKT1,TNF,MMP9,NOS2,NOS3,IL6,TP53,SOD2,VEGFA
172	CID000003101	diphenyleneiodonium	Stitch	8.476e-25	2.461e-20	1.431e-22	1.553e-21	24	232	HIF1A,PDGFRB,SPP1,SERPINF1,BAD,CASP3,TGFB1,MAPK14,EGFR,NFE2L2,SQSTM1,AKT1,TNF,MAPK8,NOS1,NOS2,NOS3,IL6,TP53,SOD1,RAC1,SOD2,SOD3,VEGFA
173	ctd:C005466	ursolic acid	CTD	8.537e-25	2.479e-20	1.433e-22	1.555e-21	16	53	CDKN1A,SRC,CASP3,BAX,BCL2,STAT3,TGFB1,EGFR,AKT1,TNF,MMP9,NOS2,HSPA5,NOS3,IL6,VEGFA
174	ctd:C089730	rosiglitazone	CTD	8.741e-25	2.538e-20	1.459e-22	1.583e-21	47	1571	CDKN1A,CFH,HIF1A,PDGFRB,SPP1,SERPINF1,SRC,BAD,CASP3,BAX,BCL2,NR4A1,LCN2,APP,PTEN,CREB1,GFAP,SIRT1,GSK3B,STAT3,TGFB1,PPARGC1A,IGF1,IGF1R,EGFR,NFE2L2,CXCR4,PIK3R1,UCP2,TLR4,AKT1,TNF,ABCG2,MMP9,NOS2,HSPA5,NOS3,IL6,HSPB1,NPY,TP53,SOD1,RAC1,SOD2,SOD3,VEGFA,VEGFB
175	ctd:D001599	Berberine	CTD	9.238e-25	2.682e-20	1.533e-22	1.664e-21	23	202	CDKN1A,SOX9,SPP1,CASP3,BAX,BCL2,SIRT1,GSK3B,TGFB1,PPARGC1A,IGF1R,P2RX7,NFE2L2,UCP2,TLR4,NGF,H2AX,AKT1,TNF,NOS2,TP53,SOD1,SOD2
176	ctd:C019273	2,2-bis(4-glycidyloxyphenyl)propane	CTD	1.071e-24	3.109e-20	1.766e-22	1.917e-21	17	68	CASP3,BAX,BCL2,NR4A1,PTEN,STAT3,TGFB1,LIF,PIK3R1,UCP2,TLR4,AKT1,KDR,TNF,NOS3,IL6,VEGFA
177	ctd:C006552	kaempferol	CTD	1.136e-24	3.299e-20	1.853e-22	2.012e-21	21	149	CDKN1A,SOX9,ABCC1,HIF1A,SPP1,CASP3,BAX,BCL2,AIP,APP,PPARGC1A,NFE2L2,H2AX,AKT1,TNF,NOS2,IL6,TP53,SOD1,SOD2,VEGFA
178	ctd:C471405	sorafenib	CTD	1.136e-24	3.299e-20	1.853e-22	2.012e-21	21	149	CDKN1A,ABCC1,HIF1A,PDGFRB,SRC,BAD,CASP3,BAX,BCL2,GSK3B,STAT3,TGFB1,IGF1,MAPK14,IGF1R,EGFR,AKT1,KDR,MAPK8,HSPA5,TP53
179	ctd:D008344	Maneb	CTD	1.294e-24	3.756e-20	2.099e-22	2.278e-21	27	344	CDKN1A,DRD2,NTRK2,BAD,CASP3,BAX,BCL2,NR4A1,CREB1,BDNF,SIRT1,GSK3B,STAT3,TGFB1,CDK5R1,IGF1,NFE2L2,AKT1,KDR,TNF,ALDOC,NOS2,HSPA5,TP53,SOD1,SOD2,VEGFA
180	CID000001678	3-nitropropionic acid	Stitch	1.633e-24	4.742e-20	2.634e-22	2.859e-21	22	178	DRD2,CASP3,BAX,BCL2,REST,SLC1A1,SLC1A2,SLC1A3,GFAP,BDNF,PHB,PPARGC1A,IGF1,UCP2,SLC17A7,IL6,HSPB1,CNR1,CNR2,SOD1,SOD2,CDK5
181	ctd:C020748	ferrous sulfate	CTD	1.72e-24	4.995e-20	2.76e-22	2.995e-21	19	106	CDKN1A,HIF1A,SPP1,CASP3,BAX,BCL2,GDNF,GSK3B,STAT3,NFE2L2,PIK3R1,TLR4,H2AX,AKT1,TNF,NOS2,IL6,SOD1,SOD2
182	ctd:C085746	rottlerin	CTD	2.083e-24	6.049e-20	3.324e-22	3.607e-21	19	107	CDKN1A,BAD,CASP3,BAX,BCL2,APP,GSK3B,MAPK14,EGFR,P2RY1,NFE2L2,NGF,FGF2,AKT1,MMP9,MAPK8,HSPA5,SOD2,VEGFA
183	ctd:D008148	Lovastatin	CTD	2.574e-24	7.474e-20	4.084e-22	4.433e-21	23	211	CDKN1A,ABCC1,CASP3,BAX,BCL2,APP,PTEN,GSK3B,TGFB1,IGF1,IGF1R,EGFR,NFE2L2,H2AX,AKT1,STIP1,TNF,MMP9,MAPK8,NOS2,TP53,RAC1,CDK5
184	CID000004367	L-NNA	Stitch	2.889e-24	8.387e-20	4.558e-22	4.947e-21	24	244	EPO,VIPR2,NGB,CASP3,CYGB,BDNF,SIRT1,ADCYAP1,PTN,PPARGC1A,IGF1,P2RY1,AKT1,KDR,TNF,NOS1,NOS2,NOS3,IL6,NPY,SOD1,SOD2,SOD3,VEGFA
185	ctd:D005047	Etoposide	CTD	2.997e-24	8.701e-20	4.703e-22	5.105e-21	32	587	CDKN1A,EPO,ABCC1,HIF1A,SPP1,CASP3,BAX,BCL2,LCN2,PTEN,CREB1,BDNF,GSK3B,GJA1,PPARGC1A,IGF1R,P2RX7,EGFR,NFE2L2,CD274,H2AX,FGF2,AKT1,TNF,ABCG2,PRKDC,ALDOC,NOS2,IL6,TP53,SOD2,VEGFA
186	ctd:C005273	naringenin	CTD	4.393e-24	1.276e-19	6.858e-22	7.444e-21	19	111	ABCC1,SPP1,CASP3,BAX,BCL2,APP,STAT3,TGFB1,EGFR,NFE2L2,AKT1,TNF,MMP9,MAPK8,NOS2,IL6,TP53,SOD1,SOD2
187	ctd:D016718	Arachidonic Acid	CTD	4.965e-24	1.442e-19	7.709e-22	8.367e-21	23	217	SOX9,NR4A2,CASP3,CYGB,BAX,BCL2,CREB1,BDNF,GSK3B,TGFB1,MAPK14,EGFR,SQSTM1,TLR4,AKT1,TNF,MMP9,MAPK8,IL6,CNR2,SOD1,SOD2,VEGFA
188	ctd:D017638	Asbestos, Crocidolite	CTD	5.558e-24	1.614e-19	8.584e-22	9.317e-21	42	1240	CDKN1A,SOX9,HIF1A,SPP1,SRC,NR4A2,CASP3,BAX,BCL2,NR4A1,LCN2,PTEN,CREB1,SLC1A3,BDNF,SIRT1,GSK3B,TGFB1,LIF,PPARGC1A,IGF1,MAPK14,IGF1R,EGFR,SQSTM1,UCP2,FGF2,AKT1,KDR,TNF,MMP9,MAPK8,NOS2,HSPA5,IL6,NOTCH1,CNR1,TP53,SOD1,SOD2,SOD3,VEGFA
189	ctd:C057693	troglitazone	CTD	8.186e-24	2.377e-19	1.258e-21	1.365e-20	43	1329	CDKN1A,CFH,SOX9,HIF1A,SPP1,SERPINF1,CASP3,BAX,BCL2,NR4A1,LCN2,APP,CREB1,GFAP,GSK3B,TGFB1,LIF,PPARGC1A,IGF1,MAPK14,NFE2L2,CXCR4,SQSTM1,UCP2,H2AX,FGF2,AKT1,KDR,TNF,ABCG2,MMP9,MAPK8,NOS2,HSPA5,NOS3,IL6,NPY,TP53,SOD1,SOD2,CDK5,VEGFA,VEGFB
190	ctd:D010656	Phenylephrine	CTD	8.52e-24	2.474e-19	1.302e-21	1.413e-20	30	505	CDKN1A,ANGPT1,SPP1,CASP3,BAX,BCL2,CREB1,SLC1A3,BDNF,GSK3B,STAT3,TGFB1,GJA1,IGF1,MAPK14,EGFR,SQSTM1,FGF2,MIR21,AKT1,KDR,TNF,MMP9,MAPK8,NOS2,NOS3,IL6,NPY,RAC1,VEGFA
191	CID000104806	peroxynitrite	Stitch	1.12e-23	3.251e-19	1.702e-21	1.847e-20	27	373	NGB,SRC,CASP3,BAX,BCL2,FXN,LCN2,SLC1A1,GDNF,GFAP,BDNF,TGFB1,MAPK14,NFE2L2,NGF,AKT1,TNF,MMP9,MAPK8,NOS1,NOS2,NOS3,SOD1,SOD2,SOD3,CDK5,VEGFA
192	CID000107707	Zlllal	Stitch	1.132e-23	3.286e-19	1.711e-21	1.858e-20	32	613	CDKN1A,HIF1A,IL17A,CASP3,BAX,BCL2,AIP,PPP1R17,PTEN,SLC1A1,MEF2D,GSK3B,STAT3,TGFB1,GJA1,MAPK14,EGFR,NFE2L2,PIK3R1,TLR4,H2AX,AKT1,TNF,ABCG2,MAPK8,NOS2,NOS3,IL6,HSPB1,TP53,SOD2,VEGFA
193	ctd:D002101	Cacodylic Acid	CTD	1.472e-23	4.274e-19	2.215e-21	2.404e-20	24	261	CDKN1A,ABCC1,SRC,BAD,CASP3,BAX,GRN,BCL2,APP,STAT3,TGFB1,IGF1R,EGFR,NFE2L2,FGF2,AKT1,TNF,MMP9,MAPK8,HSPA5,NOTCH1,HSPB1,TP53,SOD1
194	ctd:D002784	Cholesterol	CTD	1.575e-23	4.573e-19	2.357e-21	2.558e-20	23	228	CDKN1A,HIF1A,CASP3,BAX,BCL2,LCN2,APP,SLC1A3,SIRT1,TGFB1,IGF1,MAPK14,EGFR,TLR4,AKT1,TNF,ABCG2,NOS2,HSPA5,NOS3,IL6,RAC1,VEGFA
195	ctd:C015329	lycopene	CTD	1.851e-23	5.374e-19	2.756e-21	2.991e-20	20	143	CDKN1A,CASP3,BAX,BCL2,GFAP,STAT3,GJA1,IGF1,MAPK14,IGF1R,NFE2L2,TLR4,AKT1,TNF,PRKDC,MAPK8,NOS1,IL6,TP53,CDK5
196	ctd:D001761	Bleomycin	CTD	1.861e-23	5.403e-19	2.757e-21	2.992e-20	28	424	CDKN1A,SPP1,CASP3,BAX,BCL2,LCN2,SLC1A2,SIRT1,GSK3B,TGFB1,NFE2L2,H2AX,FGF2,MIR21,AKT1,TNF,MERTK,MMP9,NOS2,HSPA5,IL6,HSPB1,CNR1,MIR29C,TP53,SOD1,SOD2,VEGFA
197	CID000004553	NS-398	Stitch	1.939e-23	5.629e-19	2.858e-21	3.101e-20	24	264	CDKN1A,AKT3,HIF1A,BAD,CASP3,BAX,BCL2,PTEN,STAT3,TGFB1,MAPK14,EGFR,CXCR4,FGF2,AKT1,TNF,MMP9,MAPK8,NOS1,NOS2,NOS3,IL6,SOD2,VEGFA
198	ctd:D014801	Vitamin A	CTD	2.268e-23	6.586e-19	3.326e-21	3.61e-20	22	200	SOX9,EPO,DRD2,SRC,CASP3,BAX,BCL2,APP,CREB1,SLC1A2,STAT3,GJA1,PPARGC1A,EGFR,TLR4,AKT1,TNF,NOS2,NOS3,SOD1,SOD2,VEGFA
199	ctd:C056165	acetovanillone	CTD	2.506e-23	7.276e-19	3.656e-21	3.968e-20	19	121	HIF1A,CASP3,BAX,BCL2,SIRT1,GJA1,EGFR,NFE2L2,AKT1,TNF,MMP9,MAPK8,NOS2,NOS3,IL6,TP53,SOD1,RAC1,SOD2
200	ctd:D015054	Zymosan	CTD	2.596e-23	7.537e-19	3.769e-21	4.09e-20	21	172	CDKN1A,EPO,IL17A,SPP1,CASP3,BAX,BCL2,STAT3,TGFB1,PPARGC1A,IGF1,MAPK14,TLR4,TNF,MMP9,MAPK8,NOS2,IL6,CNTF,SOD1,VEGFA
201	CID000005591	troglitazone	Stitch	2.772e-23	8.049e-19	4.004e-21	4.346e-20	30	526	CDKN1A,AKT3,IL17A,SPP1,NGB,CASP3,CYGB,BAX,BCL2,CREB1,SIRT1,STAT3,TGFB1,PPARGC1A,PIK3R1,UCP2,IL22,FGF2,LRP6,AKT1,TNF,MMP9,NOS1,NOS2,NOS3,IL6,TP53,SOD2,VEGFA,VEGFB
202	ctd:D004229	Dithiothreitol	CTD	2.796e-23	8.119e-19	4.019e-21	4.362e-20	18	100	HIF1A,CASP3,BCL2,SLC1A2,STAT3,PPARGC1A,NFE2L2,TLR4,AKT1,TNF,MAPK8,NOS2,HSPA5,NOS3,IL6,TP53,SOD1,SOD2
203	ctd:C041525	3,3',4,5'-tetrahydroxystilbene	CTD	2.9e-23	8.42e-19	4.128e-21	4.48e-20	17	81	CDKN1A,ABCC1,HIF1A,CASP3,APP,SIRT1,STAT3,NFE2L2,TNF,MMP9,MAPK8,NOS2,NOS3,IL6,TP53,RAC1,SOD2
204	ctd:D009270	Naloxone	CTD	2.9e-23	8.42e-19	4.128e-21	4.48e-20	17	81	SIGMAR1,CASP3,BAX,BCL2,BDNF,GSK3B,TLR4,FGF2,AKT1,TNF,ABCG2,LTF,MMP9,NOS1,HSPA5,IL6,TP53
205	ctd:C056599	icariin	CTD	2.946e-23	8.553e-19	4.172e-21	4.528e-20	15	50	SPP1,BCL2,APP,SIRT1,TGFB1,PPARGC1A,IGF1,TNF,NOS1,NOS2,HSPA5,NOS3,IL6,TP53,SOD2
206	ctd:D014118	Toxins, Biological	CTD	3.017e-23	8.761e-19	4.253e-21	4.616e-20	32	633	CDKN1A,ANGPT1,PDGFRB,SPP1,NTRK2,SERPINF1,BAX,MEF2D,GSK3B,STAT3,TGFB1,PTN,LIF,P2RX7,CXCR4,NGF,H2AX,FGF2,KDR,TNF,MMP9,NOS1,NOS2,HSPA5,IL6,HSPB1,CNR1,RAC1,SOD2,SOD3,VEGFA,VEGFB
207	ctd:C007262	deoxynivalenol	CTD	3.521e-23	1.022e-18	4.939e-21	5.361e-20	29	481	CDKN1A,HIF1A,IL17A,SPP1,BAD,CASP3,BAX,BCL2,NR4A1,PTEN,CREB1,GSK3B,STAT3,TGFB1,IGF1,MAPK14,CXCR4,IL22,TLR4,DNAJC5,AKT1,TNF,MAPK8,NOS2,HSPA5,IL6,TP53,SOD1,SOD2
208	CID000005262	AC1L1JYL	Stitch	3.744e-23	1.087e-18	5.226e-21	5.672e-20	28	435	ABCC1,AKT3,HIF1A,ANGPT1,PDGFRB,SRC,CASP3,BAX,PTEN,CREB1,IGF1,MAPK14,IGF1R,EGFR,CXCR4,PIK3R1,NGF,FGF2,AKT1,KDR,TNF,MAPK8,NOS1,NOS2,NOS3,HSPB1,RAC1,VEGFA
209	CID000104741	ICI 182,780	Stitch	3.975e-23	1.154e-18	5.522e-21	5.993e-20	24	272	CDKN1A,AKT3,SERPINF1,SRC,CASP3,BAX,BCL2,NR4A1,CREB1,PPARGC1A,IGF1,MAPK14,IGF1R,EGFR,PIK3R1,AKT1,ABCG2,PRKDC,MERTK,MAPK8,NOS2,NOS3,IL6,VEGFA
210	ctd:D002791	Cholesterol, Dietary	CTD	4.098e-23	1.19e-18	5.613e-21	6.092e-20	18	102	CASP3,BAX,BCL2,APP,PTEN,TGFB1,PPARGC1A,IGF1,NFE2L2,TNF,MMP9,NOS2,NOS3,TP53,SOD1,RAC1,SOD2,SOD3
211	ctd:C031143	AICA ribonucleotide	CTD	4.098e-23	1.19e-18	5.613e-21	6.092e-20	18	102	CASP3,APP,PTEN,SIRT1,TGFB1,PPARGC1A,IGF1,EGFR,UCP2,AKT1,TNF,MMP9,NOS2,NOS3,IL6,TP53,RAC1,SOD2
212	ctd:C010845	aluminum chloride	CTD	4.098e-23	1.19e-18	5.613e-21	6.092e-20	18	102	EPO,DRD2,CASP3,BAX,BCL2,GRIN1,APP,CREB1,GFAP,BDNF,TGFB1,IGF1,TNF,MAPK8,NOS2,IL6,SOD1,SOD2
213	ctd:D002857	Chromium	CTD	4.271e-23	1.24e-18	5.822e-21	6.319e-20	23	238	CDKN1A,HIF1A,CASP3,BAX,CPE,GSK3B,TGFB1,GJA1,IGF1,PIK3R1,TLR4,AKT1,TNF,ABCG2,PRKDC,LTF,MAPK8,NOS3,IL6,HSPB1,TP53,SOD1,SOD2
214	ctd:D004298	Dopamine	CTD	5.186e-23	1.506e-18	7.036e-21	7.636e-20	23	240	HIF1A,DRD2,SIGMAR1,CASP3,BAX,BCL2,GRIN1,APP,CREB1,GDNF,BDNF,PHB,TGFB1,TNF,MAPK8,NOS1,NOS2,HSPA5,NPY,TP53,SOD1,SOD2,VEGFA
215	CID000000896	melatonin	Stitch	6.149e-23	1.785e-18	8.305e-21	9.013e-20	28	443	HIF1A,SIGMAR1,CASP3,BAX,BCL2,AIP,REST,CREB1,GDNF,GFAP,BDNF,ADCYAP1,GJA1,IGF1,LRP6,AKT1,TNF,NOS1,NOS2,NOS3,IL6,HSPB1,NPY,TP53,SOD1,SOD2,SOD3,CDK5
216	ctd:D000068677	Sildenafil Citrate	CTD	8.079e-23	2.346e-18	1.086e-20	1.179e-19	15	53	ANGPT1,BAD,CASP3,BAX,BCL2,CREB1,TGFB1,AKT1,TNF,NOS1,NOS2,NOS3,TP53,VEGFA,VEGFB
217	ctd:D000069286	Bortezomib	CTD	9.768e-23	2.836e-18	1.307e-20	1.419e-19	35	838	CDKN1A,EPO,ABCC1,HIF1A,PDGFRB,SIGMAR1,SPP1,CASP3,BAX,BCL2,GSK3B,STAT3,STK4,MAPK14,IGF1R,NFE2L2,CXCR4,SQSTM1,TLR4,H2AX,MIR21,AKT1,KDR,STIP1,TNF,PRKDC,MMP9,MAPK8,HSPA5,IL6,HSPB1,TP53,SOD2,VEGFA,VEGFB
218	CID000000158	8-iso-prostaglandin E2	Stitch	1e-22	2.904e-18	1.332e-20	1.446e-19	31	603	HIF1A,IL17A,PDGFRB,SPP1,NR4A2,CASP3,BAX,BCL2,NR4A1,APP,CREB1,ADCYAP1,STAT3,TGFB1,GJA1,IGF1,MAPK14,EGFR,CXCR4,IL22,FGF2,AKT1,TNF,MMP9,MAPK8,NOS1,NOS2,NOS3,IL6,TP53,VEGFA
219	ctd:D013605	T-2 Toxin	CTD	1.012e-22	2.938e-18	1.341e-20	1.456e-19	26	362	CDKN1A,CASP3,BAX,BCL2,APP,GSK3B,STAT3,PHB,STK4,PPARGC1A,NFE2L2,IL22,H2AX,AKT1,TNF,MMP9,ALDOC,NOS2,HSPA5,NOS3,IL6,NOTCH1,TP53,CNTF,SOD1,SOD2
220	ctd:C007628	esculetin	CTD	1.066e-22	3.095e-18	1.407e-20	1.527e-19	14	41	CDKN1A,CASP3,BAX,BCL2,TGFB1,MAPK14,NFE2L2,TLR4,AKT1,TNF,MAPK8,NOS2,IL6,TP53
221	ctd:C006680	baicalein	CTD	1.09e-22	3.164e-18	1.432e-20	1.554e-19	17	87	ABCC1,CASP3,BAX,BCL2,APP,GSK3B,TGFB1,IGF1,EGFR,AKT1,TNF,MMP9,MAPK8,NOS2,NOTCH1,TP53,VEGFA
222	ctd:C017160	cypermethrin	CTD	1.118e-22	3.247e-18	1.463e-20	1.588e-19	24	284	DRD2,NGB,NTRK2,CASP3,CYGB,BAX,MAP1LC3A,BCL2,GRIN1,BDNF,PHB,IGF1,IGF1R,EGFR,SQSTM1,AKT1,TNF,MAPK8,NOS2,HSPA5,IL6,TP53,SOD1,SOD2
223	ctd:D017313	Fenretinide	CTD	1.462e-22	4.245e-18	1.904e-20	2.066e-19	23	251	CDKN1A,CASP3,BAX,BCL2,NR4A1,LCN2,GSK3B,CDK5R1,IGF1,MAPK14,EGFR,NFE2L2,AKT1,TNF,MMP9,MAPK8,ALDOC,HSPA5,IL6,HSPB1,TP53,SOD1,VEGFA
224	CID000200878	P-38	Stitch	1.626e-22	4.72e-18	2.107e-20	2.287e-19	31	613	AKT3,HIF1A,IL17A,ANGPT1,SPP1,BAD,CASP3,BAX,CREB1,GDNF,GSK3B,ADCYAP1,STAT3,TGFB1,PPARGC1A,MAPK14,IGF1R,EGFR,P2RY1,CXCR4,SQSTM1,PIK3R1,FGF2,AKT1,NOS2,NOS3,IL6,HSPB1,TP53,RAC1,SOD2
225	ctd:C067311	docetaxel	CTD	1.658e-22	4.813e-18	2.13e-20	2.311e-19	19	133	CDKN1A,EPO,ABCC1,BAD,CASP3,BAX,BCL2,STAT3,EGFR,H2AX,FGF2,AKT1,TNF,ABCG2,MMP9,IL6,TP53,SOD2,VEGFA
226	ctd:C011512	alpha-naphthoflavone	CTD	1.658e-22	4.813e-18	2.13e-20	2.311e-19	19	133	CDKN1A,ABCC1,SRC,CASP3,CYGB,BAX,TGFB1,EGFR,NFE2L2,FGF2,TNF,ABCG2,MMP9,NOS2,IL6,TP53,SOD1,SOD2,VEGFA
227	CID000014801	MnO2	Stitch	1.676e-22	4.866e-18	2.143e-20	2.326e-19	20	159	BAD,CASP3,BAX,BCL2,FXN,CREB1,IGF1,MAPK14,UCP2,TNF,MAPK8,NOS1,NOS2,NOS3,IL6,HSPB1,TP53,SOD1,SOD2,SOD3
228	ctd:D020849	Raloxifene Hydrochloride	CTD	2.033e-22	5.903e-18	2.589e-20	2.81e-19	35	857	CDKN1A,EPOR,ABCC1,PDGFRB,SIGMAR1,SPP1,BAD,CASP3,BAX,CPE,BCL2,NR4A1,LCN2,SLC1A2,SLC1A3,ADCYAP1,STAT3,TGFB1,CDK5R1,IGF1,MAPK14,EGFR,SQSTM1,SLC17A7,AKT1,TNF,PRKDC,MMP9,NOS2,NOS3,IL6,SOD1,SOD2,SOD3,VEGFA
229	ctd:D020148	Butyric Acid	CTD	2.169e-22	6.298e-18	2.75e-20	2.985e-19	20	161	CDKN1A,SPP1,CASP3,BAX,GRN,BCL2,SLC1A2,SLC1A3,TGFB1,GJA1,H2AX,AKT1,TNF,MAPK8,IL6,HSPB1,TP53,SOD1,SOD2,VEGFA
230	ctd:C419708	gefitinib	CTD	2.23e-22	6.474e-18	2.815e-20	3.055e-19	19	135	CDKN1A,EPOR,SERPINF1,SRC,CASP3,STAT3,TGFB1,IGF1R,EGFR,SQSTM1,FGF2,AKT1,KDR,TNF,ABCG2,MMP9,MAPK8,TP53,VEGFA
231	ctd:C011559	tributyltin	CTD	2.292e-22	6.655e-18	2.881e-20	3.127e-19	28	465	CDKN1A,SOX9,L1CAM,SRC,BAD,CASP3,BAX,BCL2,GRIN1,PTEN,GFAP,CDK5R1,IGF1,MAPK14,NFE2L2,CXCR4,UCP2,H2AX,TNF,MMP9,MAPK8,NOS1,HSPA5,NOS3,IL6,TP53,SOD1,SOD2
232	ctd:D011692	Puromycin Aminonucleoside	CTD	2.77e-22	8.043e-18	3.467e-20	3.763e-19	21	192	CDKN1A,ANGPT1,SPP1,SRC,CASP3,BAX,BCL2,LCN2,GSK3B,TGFB1,KDR,TNF,MAPK8,NOS1,NOS2,HSPA5,NOS3,TP53,SOD2,SOD3,VEGFA
233	ctd:D004008	Diclofenac	CTD	2.799e-22	8.126e-18	3.488e-20	3.785e-19	30	570	CDKN1A,EPO,ABCC1,HIF1A,IL17A,SRC,CASP3,BAX,LCN2,PTEN,GSK3B,STAT3,PPARGC1A,MAPK14,IGF1R,P2RX7,NFE2L2,CXCR4,PIK3R1,DNAJC5,AKT1,TNF,MAPK8,NOS2,HSPA5,IL6,TP53,SOD2,CDK5,VEGFA
234	ctd:C434003	3-(4-methylphenylsulfonyl)-2-propenenitrile	CTD	2.917e-22	8.47e-18	3.62e-20	3.929e-19	18	113	IL17A,NR4A2,CASP3,BCL2,LCN2,SIRT1,STAT3,TGFB1,NFE2L2,TLR4,MIR21,TNF,ABCG2,MMP9,MAPK8,NOS2,IL6,TP53
235	ctd:C028031	cadmium acetate	CTD	3.174e-22	9.216e-18	3.922e-20	4.256e-19	20	164	CDKN1A,NR4A2,CASP3,BAX,BCL2,NR4A1,MAPK14,NFE2L2,SQSTM1,NGF,AKT1,KDR,TNF,MAPK8,IL6,HSPB1,TP53,SOD1,SOD2,VEGFA
236	CID000219132	3-Nitrobenzaldoxime	Stitch	3.45e-22	1.002e-17	4.227e-20	4.587e-19	18	114	AKT3,IL17A,CASP3,GRIN1,SLC1A2,GFAP,BDNF,MAPK14,NFE2L2,AKT1,NOS1,HSPB1,CNTF,SOD1,SOD2,SOD3,CDK5,VEGFA
237	ctd:C097240	15-deoxy-delta(12,14)-prostaglandin J2	CTD	3.45e-22	1.002e-17	4.227e-20	4.587e-19	18	114	CDKN1A,ABCC1,HIF1A,SPP1,CASP3,PTEN,GFAP,STAT3,TGFB1,LIF,NFE2L2,AKT1,TNF,MMP9,NOS2,NOS3,IL6,HSPB1
238	ctd:D009637	Masoprocol	CTD	3.546e-22	1.03e-17	4.326e-20	4.695e-19	16	74	CASP3,BAX,STAT3,TGFB1,IGF1,IGF1R,NFE2L2,NGF,AKT1,TNF,MAPK8,NOS3,IL6,TP53,SOD2,VEGFA
239	ctd:D019319	Okadaic Acid	CTD	4.287e-22	1.245e-17	5.208e-20	5.652e-19	23	263	SPP1,CASP3,BAX,MAP1LC3A,BCL2,GRIN1,APP,CREB1,CHRNA7,GSK3B,PTN,GJA1,IGF1,NFE2L2,UCP2,NGF,AKT1,TNF,HSPB1,TP53,SOD1,SOD2,VEGFA
240	CID000001335	4-dideoxy-1,4-imino-D-xylitol	Stitch	4.306e-22	1.25e-17	5.209e-20	5.654e-19	21	196	CDKN1A,NR4A2,CASP3,BAX,POU4F2,BCL2,NR4A1,APP,CHRNA7,ADCYAP1,TGFB1,LIF,MAPK14,NFE2L2,SQSTM1,NGF,FGF2,KDR,MAPK8,TP53,CNTF
241	ctd:C040015	myricetin	CTD	4.489e-22	1.303e-17	5.408e-20	5.87e-19	16	75	CDKN1A,ABCC1,HIF1A,CASP3,BAX,BCL2,SIRT1,STAT3,TGFB1,EGFR,NFE2L2,TNF,LTF,MMP9,IL6,VEGFA
242	ctd:D006493	Heparin	CTD	4.583e-22	1.331e-17	5.498e-20	5.967e-19	19	140	CDKN1A,ABCC1,CASP3,BAX,BCL2,APP,TGFB1,EGFR,NFE2L2,CXCR4,FGF2,AKT1,STIP1,TNF,MMP9,IL6,TP53,RAC1,VEGFA
243	ctd:D003687	Dehydroepiandrosterone	CTD	5.275e-22	1.532e-17	6.303e-20	6.841e-19	19	141	CDKN1A,EPO,SIGMAR1,SRC,BAD,BAX,BCL2,SIRT1,PPARGC1A,EGFR,UCP2,TLR4,MIR21,AKT1,TNF,NOS3,IL6,TP53,SOD2
244	ctd:D009536	Niacinamide	CTD	5.652e-22	1.641e-17	6.726e-20	7.3e-19	18	117	CDKN1A,SOX9,CASP3,BAX,BCL2,NR4A1,SIRT1,PPARGC1A,NFE2L2,SQSTM1,UCP2,TNF,MMP9,MAPK8,NOS2,IL6,TP53,SOD2
245	CID000002076	AC1L1CV3	Stitch	5.887e-22	1.709e-17	6.976e-20	7.572e-19	20	169	HIF1A,IL17A,PDGFRB,BAD,CASP3,BAX,SLC1A1,CREB1,SIRT1,GSK3B,STAT3,TGFB1,IGF1,MAPK14,EGFR,PIK3R1,AKT1,NOS3,IL6,TP53
246	ctd:C095512	alpha-cyano-(3,4-dihydroxy)-N-benzylcinnamide	CTD	7.118e-22	2.067e-17	8.401e-20	9.119e-19	16	77	SRC,BAD,CASP3,BAX,MAP1LC3A,BCL2,STAT3,IGF1,EGFR,AKT1,TNF,NOS2,IL6,TP53,SOD2,VEGFA
247	ctd:D002330	Carmustine	CTD	7.153e-22	2.077e-17	8.408e-20	9.126e-19	28	485	CDKN1A,SOX9,ABCC1,HIF1A,NR4A2,CASP3,BAX,GRN,BCL2,LCN2,GDNF,GFAP,ADCYAP1,TGFB1,LIF,IGF1,NFE2L2,NGF,H2AX,FGF2,AKT1,TNF,NOS2,NOS3,IL6,TP53,SOD1,SOD2
248	ctd:C084178	telmisartan	CTD	7.988e-22	2.319e-17	9.352e-20	1.015e-18	17	97	CASP3,BAX,BCL2,GDNF,GFAP,BDNF,TGFB1,PPARGC1A,MAPK14,UCP2,TLR4,TNF,NOS2,HSPA5,NOS3,IL6,VEGFA
249	CID005311048	dichloromethanediamine	Stitch	8.448e-22	2.453e-17	9.851e-20	1.069e-18	29	539	CDKN1A,EPO,ABCC1,HIF1A,SPP1,NGB,CASP3,CYGB,BAX,BCL2,FXN,GJA1,PPARGC1A,IGF1,MAPK14,IGF1R,EGFR,NGF,H2AX,AKT1,TNF,ABCG2,PRKDC,MAPK8,NOS2,HSPA5,HSPB1,TP53,SOD1
250	CID000005428	AC1L1KC5	Stitch	9.363e-22	2.718e-17	1.087e-19	1.18e-18	29	541	HIF1A,BAD,CASP3,BAX,BCL2,CREB1,GDNF,BDNF,CHRNA7,GSK3B,ADCYAP1,IGF1,MAPK14,P2RX7,EGFR,P2RY1,PIK3R1,NGF,AKT1,TNF,MAPK8,NOS1,NOS2,HSPA5,NOS3,IL6,CNR1,TP53,VEGFA
251	ctd:C002385	linsidomine	CTD	1.008e-21	2.926e-17	1.163e-19	1.262e-18	14	47	CASP3,BAX,BCL2,NR4A1,PTEN,TGFB1,NFE2L2,PIK3R1,AKT1,NOS1,NOS2,HSPA5,SOD1,SOD2
252	CID000002662	celecoxib	Stitch	1.009e-21	2.93e-17	1.163e-19	1.262e-18	23	273	ANGPT1,CASP3,BAX,BCL2,FXN,LCN2,SLC1A1,GDNF,GSK3B,IGF1,MAPK14,EGFR,AKT1,TNF,MMP9,MAPK8,NOS1,NOS2,IL6,TP53,SOD1,SOD2,VEGFA
253	ctd:D003035	Cobalt	CTD	1.408e-21	4.087e-17	1.616e-19	1.753e-18	23	277	CDKN1A,EPO,HIF1A,SPP1,CASP3,BAX,BCL2,APP,SLC1A2,SIRT1,TGFB1,IGF1,NFE2L2,SQSTM1,MIR21,TNF,MMP9,NOS2,IL6,TP53,SOD1,SOD2,VEGFA
254	ctd:C095284	1H-(1,2,4)oxadiazolo(4,3-a)quinoxalin-1-one	CTD	1.574e-21	4.571e-17	1.799e-19	1.953e-18	13	36	CDKN1A,SPP1,CASP3,BAX,APP,CREB1,GSK3B,ADCYAP1,PPARGC1A,TNF,NOS2,TP53,SOD2
255	ctd:D017632	Asbestos, Serpentine	CTD	1.66e-21	4.819e-17	1.886e-19	2.047e-18	27	451	SPP1,NR4A2,CASP3,BAX,BCL2,LCN2,GSK3B,TGFB1,LIF,MAPK14,EGFR,CXCR4,FGF2,AKT1,TNF,PRKDC,MERTK,MMP9,MAPK8,NOS1,NOS2,HSPA5,IL6,TP53,RAC1,SOD2,SOD3
256	ctd:C108830	Y 27632	CTD	1.663e-21	4.828e-17	1.886e-19	2.047e-18	17	101	CDKN1A,HIF1A,BAD,CASP3,BCL2,APP,TGFB1,MAPK14,AKT1,TNF,MMP9,NOS1,NOS2,NOS3,IL6,TP53,RAC1
257	CID000004332	Calpain inhibitor I	Stitch	1.801e-21	5.229e-17	2.027e-19	2.2e-18	23	280	CDKN1A,EPOR,CASP3,BAX,BCL2,PPP1R17,LCN2,APP,CREB1,GJA1,PPARGC1A,CDK5R1,EGFR,NGF,LRP6,DNAJC5,TNF,MAPK8,NOS2,HSPA5,IL6,TP53,CDK5
258	CID005289285	Reidispongiolide C	Stitch	1.801e-21	5.229e-17	2.027e-19	2.2e-18	23	280	EPO,EPOR,SIGMAR1,SPP1,NTRK2,SERPINF1,CASP3,BAX,POU4F2,BCL2,SLC1A1,SLC1A2,SLC1A3,GDNF,GFAP,BDNF,STAT3,NGF,FGF2,AKT1,TP53,CNTF,SOD1
259	ctd:D004967	Estrogens	CTD	2.059e-21	5.979e-17	2.309e-19	2.506e-18	25	363	CDKN1A,SOX9,ABCC1,SPP1,BAD,CASP3,BCL2,PTEN,BDNF,STAT3,TGFB1,IGF1,IGF1R,EGFR,SQSTM1,TNF,ABCG2,MAPK8,NOS2,NOS3,IL6,TP53,SOD2,SOD3,VEGFA
260	CID000002508	C8-ceramide	Stitch	2.099e-21	6.094e-17	2.344e-19	2.544e-18	29	557	CDKN1A,CFH,SRC,BAD,CASP3,BAX,BCL2,CREB1,BDNF,PTPN5,IGF1,MAPK14,EGFR,CXCR4,PIK3R1,NGF,FGF2,AKT1,TNF,MMP9,MAPK8,NOS1,NOS2,NOS3,IL6,CNR1,TP53,CNR2,SOD2
261	CID000004584	AC1L1IHP	Stitch	2.163e-21	6.281e-17	2.407e-19	2.612e-18	32	729	CDKN1A,HIF1A,PDGFRB,SPP1,SRC,BAD,CASP3,BAX,BCL2,APP,CREB1,GFAP,BDNF,GSK3B,ADCYAP1,TGFB1,STK3,GJA1,IGF1,MAPK14,IGF1R,PIK3R1,NGF,AKT1,TNF,PRKDC,MAPK8,NOS2,HSPB1,TP53,CDK5,VEGFA
262	CID000002399	BiM4	Stitch	2.297e-21	6.669e-17	2.546e-19	2.763e-18	23	283	CDKN1A,NTRK2,CASP3,BCL2,APP,SLC1A1,CREB1,SLC1A2,SLC1A3,GSK3B,ADCYAP1,IGF1,MAPK14,EGFR,PIK3R1,AKT1,TNF,MMP9,MAPK8,NOS2,NOS3,RAC1,VEGFA
263	ctd:D002726	Chlorogenic Acid	CTD	2.37e-21	6.881e-17	2.617e-19	2.84e-18	17	103	ABCC1,CASP3,CYGB,BAX,GRN,BCL2,MAPK14,NFE2L2,PIK3R1,TLR4,TNF,NOS2,NOS3,IL6,HSPB1,TP53,SOD3
264	ctd:C063170	Ginkgo biloba extract	CTD	2.417e-21	7.017e-17	2.658e-19	2.885e-18	13	37	BAD,CASP3,BAX,BCL2,APP,CREB1,BDNF,AKT1,TNF,ABCG2,MAPK8,NOS2,TP53
265	ctd:C012843	cinnamic aldehyde	CTD	2.473e-21	7.182e-17	2.71e-19	2.941e-18	22	247	CDKN1A,CASP3,BAX,BCL2,CREB1,SLC1A2,GSK3B,TGFB1,MAPK14,NFE2L2,CXCR4,SQSTM1,TLR4,CD274,AKT1,TNF,MAPK8,NOS2,IL6,TP53,RAC1,SOD2
266	CID000002460	dibutyryl cyclic 3',5'-AMP	Stitch	2.558e-21	7.427e-17	2.792e-19	3.03e-18	29	561	CDKN1A,LAMA1,NR4A2,CASP3,APP,SLC1A1,CREB1,SLC1A2,SLC1A3,GFAP,BDNF,ADCYAP1,TGFB1,GJA1,CDK5R1,IGF1,MAPK14,NGF,FGF2,AKT1,TNF,MMP9,MAPK8,NOS2,NOS3,IL6,HSPB1,CDK5,VEGFA
267	ctd:D004026	Dieldrin	CTD	2.627e-21	7.629e-17	2.857e-19	3.101e-18	39	1217	CDKN1A,CFH,VIPR2,ABCC1,PDGFRB,NTRK2,SRC,CASP3,BAX,BCL2,GRIN1,LCN2,APP,CREB1,GFAP,CHRNA7,TGFB1,PTN,STK3,GJA1,IGF1,P2RX7,EGFR,SQSTM1,NGF,FGF2,KDR,TNF,ABCG2,MERTK,MMP9,IL6,NOTCH1,NPY,TP53,SOD1,SOD2,VEGFA,VEGFB
268	ctd:D010798	Phycocyanin	CTD	2.687e-21	7.801e-17	2.911e-19	3.159e-18	12	27	CASP3,BAX,BCL2,GFAP,STAT3,TGFB1,NFE2L2,H2AX,AKT1,HSPA5,IL6,TP53
269	ctd:C003466	thymoquinone	CTD	2.732e-21	7.933e-17	2.949e-19	3.201e-18	14	50	CDKN1A,BAX,BCL2,APP,SIRT1,TGFB1,NFE2L2,TNF,MMP9,IL6,TP53,SOD1,SOD2,SOD3
270	ctd:D016264	Dextran Sulfate	CTD	2.999e-21	8.708e-17	3.225e-19	3.5e-18	20	183	HIF1A,IL17A,CASP3,BAX,BCL2,LCN2,SIRT1,STAT3,TGFB1,STK4,IGF1,NFE2L2,TLR4,TNF,MMP9,NOS2,IL6,CNR1,TP53,VEGFA
271	ctd:C097284	manganese(III)-tetrakis(4-benzoic acid)porphyrin	CTD	3.231e-21	9.38e-17	3.461e-19	3.757e-18	16	84	CDKN1A,HIF1A,BAD,CASP3,BAX,BCL2,TGFB1,H2AX,AKT1,TNF,MAPK8,IL6,TP53,SOD1,SOD2,VEGFA
272	ctd:D012431	Rutin	CTD	3.353e-21	9.735e-17	3.566e-19	3.87e-18	17	105	CASP3,BAX,BCL2,GDNF,STAT3,TGFB1,IGF1,IGF1R,EGFR,NFE2L2,AKT1,TNF,MMP9,NOS2,IL6,SOD1,VEGFA
273	ctd:D013481	Superoxides	CTD	3.353e-21	9.735e-17	3.566e-19	3.87e-18	17	105	EPO,ABCC1,APP,SIRT1,TGFB1,IGF1,UCP2,KDR,TNF,LTF,NOS1,NOS2,NOS3,HSPB1,SOD1,SOD2,SOD3
274	ctd:D003630	Daunorubicin	CTD	3.401e-21	9.874e-17	3.604e-19	3.911e-18	21	216	CDKN1A,ABCC1,HIF1A,ANGPT1,CASP3,BAX,BCL2,PTEN,TGFB1,IGF1,PIK3R1,TLR4,H2AX,MIR21,AKT1,TNF,ABCG2,IL6,TP53,SOD2,VEGFA
275	ctd:D018021	Lithium Chloride	CTD	3.426e-21	9.947e-17	3.617e-19	3.926e-18	24	328	CDKN1A,NR4A2,CASP3,GRN,BCL2,GRIN1,APP,CREB1,GFAP,GSK3B,STAT3,GJA1,IGF1,EGFR,LRP6,AKT1,KDR,TNF,NOS1,NOS2,IL6,NOTCH1,TP53,VEGFA
276	ctd:D006581	Hexachlorobenzene	CTD	3.742e-21	1.087e-16	3.917e-19	4.251e-18	20	185	SRC,CASP3,LCN2,GSK3B,TGFB1,IGF1,MAPK14,IGF1R,EGFR,NFE2L2,CXCR4,AKT1,KDR,MMP9,MAPK8,IL6,SOD1,SOD2,SOD3,VEGFA
277	ctd:D003913	Dextroamphetamine	CTD	3.742e-21	1.087e-16	3.917e-19	4.251e-18	20	185	DRD2,NTRK2,BAX,BCL2,NR4A1,CREB1,GDNF,GFAP,BDNF,CDK5R1,NGF,SLC17A7,STIP1,NOS1,IL6,HSPB1,CNR1,NPY,SOD1,CDK5
278	ctd:C118258	SN50 peptide	CTD	3.75e-21	1.089e-16	3.917e-19	4.251e-18	14	51	CDKN1A,BAD,BAX,BCL2,GRIN1,APP,TGFB1,UCP2,TNF,MMP9,NOS2,IL6,TP53,SOD2
279	CID000023715	D90A	Stitch	3.963e-21	1.151e-16	4.125e-19	4.477e-18	16	85	PDGFRB,FXN,LCN2,SLC1A1,SLC1A2,GDNF,GFAP,IGF1,NOS1,HSPB1,CNTF,SOD1,SOD2,SOD3,CDK5,VEGFA
280	ctd:C067527	aluminum maltolate	CTD	4.682e-21	1.359e-16	4.855e-19	5.269e-18	12	28	CDKN1A,CASP3,BAX,BCL2,APP,GDNF,BDNF,NFE2L2,NGF,AKT1,TNF,TP53
281	ctd:D004051	Diethylhexyl Phthalate	CTD	4.869e-21	1.414e-16	5.031e-19	5.46e-18	44	1654	CDKN1A,SOX9,SPP1,NGB,NTRK2,SRC,BAD,CASP3,BAX,MAP1LC3A,BCL2,GRIN1,NR4A1,LCN2,PTEN,SLC1A2,GDNF,GFAP,BDNF,GSK3B,TGFB1,LIF,GJA1,PPARGC1A,IGF1,EGFR,NFE2L2,UCP2,AKT1,STIP1,TNF,ABCG2,MMP9,NOS2,HSPA5,NOS3,IL6,HSPB1,CNR1,TP53,SOD1,SOD2,VEGFA,VEGFB
282	CID000123631	gefitinib	Stitch	4.984e-21	1.447e-16	5.131e-19	5.569e-18	22	255	CDKN1A,EPOR,ABCC1,HIF1A,PDGFRB,SRC,BAD,CASP3,BCL2,PTEN,STAT3,IGF1,IGF1R,EGFR,PIK3R1,AKT1,KDR,TNF,ABCG2,MMP9,TP53,VEGFA
283	ctd:D008694	Methamphetamine	CTD	5.099e-21	1.48e-16	5.231e-19	5.678e-18	41	1400	CDKN1A,EPOR,DRD2,NR4A2,CASP3,BAX,BCL2,GRIN1,NR4A1,PTEN,SLC1A2,SLC1A3,GDNF,GFAP,BDNF,PHB,TGFB1,PTPN5,PPARGC1A,NFE2L2,SQSTM1,PIK3R1,NGF,FGF2,AKT1,STIP1,TNF,ABCG2,MMP9,ALDOC,NOS1,NOS2,HSPA5,IL6,HSPB1,CNR1,NPY,TP53,SOD1,SOD2,VEGFA
284	ctd:C440499	lipopolysaccharide, Escherichia coli O111 B4	CTD	5.191e-21	1.507e-16	5.307e-19	5.76e-18	20	188	HIF1A,SPP1,SRC,CASP3,SIRT1,STAT3,TGFB1,LIF,MAPK14,NFE2L2,TLR4,AKT1,TNF,MMP9,MAPK8,NOS2,IL6,NOTCH1,SOD2,VEGFA
285	CID000003715	indomethacin	Stitch	5.225e-21	1.517e-16	5.323e-19	5.777e-18	31	690	EPO,ABCC1,IL17A,PDGFRB,SPP1,NGB,BAD,LAMA1,CASP3,CYGB,CPE,NR4A1,TGFB1,IGF1,P2RY1,UCP2,IL22,AKT1,TNF,LTF,MMP9,NOS1,NOS2,NOS3,IL6,NPY,SOD1,SOD2,SOD3,VEGFA,VEGFB
286	ctd:D000001	Calcimycin	CTD	5.494e-21	1.595e-16	5.577e-19	6.053e-18	18	132	SRC,NR4A2,CASP3,BAX,NR4A1,SIRT1,TGFB1,MAPK14,NGF,AKT1,TNF,MAPK8,NOS2,HSPA5,NOS3,IL6,TP53,VEGFA
287	CID000000689	AC1Q6S3U	Stitch	5.583e-21	1.621e-16	5.648e-19	6.13e-18	19	159	CDKN1A,HIF1A,CASP3,BAX,BCL2,SLC1A3,GFAP,STAT3,EGFR,UCP2,FGF2,AKT1,TNF,PRKDC,MAPK8,NOS2,IL6,TP53,VEGFA
288	ctd:C031278	2-chloroethyl ethyl sulfide	CTD	5.917e-21	1.718e-16	5.966e-19	6.475e-18	16	87	CASP3,BAX,BCL2,LCN2,H2AX,AKT1,TNF,MMP9,MAPK8,NOS2,IL6,HSPB1,TP53,SOD1,SOD2,SOD3
289	CID000025476	Hypertensin II	Stitch	7.48e-21	2.172e-16	7.515e-19	8.156e-18	26	429	HIF1A,ANGPT1,PDGFRB,SPP1,SERPINF1,CASP3,BAX,CREB1,GDNF,STAT3,TGFB1,IGF1,MAPK14,EGFR,PIK3R1,FGF2,AKT1,NOS2,NOS3,IL6,HSPB1,NPY,TP53,RAC1,SOD2,SOD3
290	ctd:D014284	Triiodothyronine	CTD	7.529e-21	2.186e-16	7.538e-19	8.181e-18	27	478	CDKN1A,HIF1A,SIGMAR1,SRC,BAD,CASP3,BAX,BCL2,REST,NR4A1,APP,SLC1A2,SIRT1,TGFB1,GJA1,PPARGC1A,IGF1,UCP2,NGF,H2AX,FGF2,AKT1,TNF,PRKDC,MMP9,ALDOC,SOD1
291	ctd:D004365	Drugs, Chinese Herbal	CTD	8.509e-21	2.471e-16	8.49e-19	9.215e-18	29	586	CDKN1A,EPO,HIF1A,SPP1,SRC,NR4A2,CASP3,BAX,BCL2,GSK3B,TGFB1,IGF1,MAPK14,EGFR,NFE2L2,PIK3R1,FGF2,AKT1,STIP1,TNF,MAPK8,NOS2,HSPA5,NOS3,IL6,HSPB1,TP53,SOD1,VEGFA
292	ctd:C007845	gingerol	CTD	8.688e-21	2.523e-16	8.639e-19	9.377e-18	15	70	CDKN1A,HIF1A,CASP3,BAX,BCL2,GSK3B,LRP6,AKT1,TNF,MMP9,NOS2,IL6,TP53,SOD1,SOD2
293	ctd:C074283	estradiol 3-benzoate	CTD	8.745e-21	2.539e-16	8.666e-19	9.405e-18	16	89	ABCC1,DRD2,CASP3,CYGB,BAX,GRN,BCL2,GRIN1,BDNF,IGF1,IGF1R,EGFR,ABCG2,NOS1,TP53,SOD1
294	CID000004253	morphine hydrochloride	Stitch	8.855e-21	2.571e-16	8.745e-19	9.491e-18	27	481	DRD2,SIGMAR1,L1CAM,BAX,NR4A1,SLC1A1,CREB1,SLC1A2,GFAP,BDNF,TGFB1,IGF1,MAPK14,CXCR4,NGF,SLC17A7,TNF,MAPK8,NOS2,NOS3,IL6,CNR1,TP53,CNR2,SOD2,CDK5,VEGFA
295	CID000002396	GF109203X	Stitch	9.168e-21	2.662e-16	9.023e-19	9.793e-18	24	342	CDKN1A,SRC,BAD,CASP3,NR4A1,APP,SLC1A1,SLC1A2,SLC1A3,GSK3B,GJA1,MAPK14,EGFR,P2RY1,PIK3R1,NGF,FGF2,AKT1,TNF,MAPK8,IL6,HSPB1,NPY,RAC1
296	CID000005372	NSC717865	Stitch	1.044e-20	3.032e-16	1.024e-18	1.112e-17	25	388	CFH,SPP1,BAD,CASP3,BAX,AIP,NR4A1,CREB1,GDNF,MEF2D,BDNF,TGFB1,GJA1,IGF1,IGF1R,TLR4,NGF,TNF,ABCG2,MAPK8,NOS2,NOS3,IL6,TP53,VEGFA
297	ctd:C049864	ginsenoside Re	CTD	1.097e-20	3.185e-16	1.072e-18	1.164e-17	15	71	CDKN1A,ABCC1,CASP3,BAX,BCL2,GSK3B,TLR4,NGF,AKT1,TNF,ABCG2,NOS2,NOS3,IL6,SOD1
298	ctd:D015025	Zearalenone	CTD	1.112e-20	3.227e-16	1.083e-18	1.175e-17	25	389	CDKN1A,SOX9,ABCC1,CASP3,BAX,MAP1LC3A,BCL2,NR4A1,BDNF,PHB,GJA1,IGF1,CD274,H2AX,TNF,ABCG2,MAPK8,ALDOC,NOS2,HSPA5,IL6,HSPB1,TP53,SOD1,VEGFA
299	ctd:D008770	Methylnitrosourea	CTD	1.126e-20	3.268e-16	1.093e-18	1.186e-17	24	345	CDKN1A,SPP1,SRC,BAD,CASP3,BAX,BCL2,LCN2,PTEN,GFAP,BDNF,GSK3B,CDK5R1,IGF1,MAPK14,IGF1R,EGFR,AKT1,TNF,MAPK8,NOS2,TP53,SOD2,VEGFA
300	ctd:D008769	Methylnitronitrosoguanidine	CTD	1.157e-20	3.361e-16	1.12e-18	1.216e-17	22	265	CDKN1A,SPP1,BAD,CASP3,BAX,BCL2,APP,PTEN,BDNF,PTN,GJA1,MAPK14,EGFR,CXCR4,UCP2,TLR4,H2AX,MIR21,MMP9,MAPK8,TP53,CDK5
301	ctd:C018381	salvin	CTD	1.175e-20	3.413e-16	1.134e-18	1.231e-17	13	41	BAD,CASP3,BAX,BCL2,PTEN,SIRT1,NFE2L2,AKT1,TNF,MAPK8,NOS2,SOD1,SOD2
302	ctd:C028009	diallyl disulfide	CTD	1.242e-20	3.606e-16	1.19e-18	1.292e-17	14	55	ABCC1,CASP3,BCL2,CREB1,BDNF,GSK3B,NFE2L2,AKT1,MMP9,MAPK8,NOS2,NOS3,TP53,SOD1
303	ctd:D014108	Tosylphenylalanyl Chloromethyl Ketone	CTD	1.242e-20	3.606e-16	1.19e-18	1.292e-17	14	55	CDKN1A,IL17A,CASP3,BCL2,STAT3,TGFB1,NFE2L2,AKT1,TNF,MMP9,NOS2,IL6,TP53,SOD2
304	ctd:D014302	Trinitrobenzenesulfonic Acid	CTD	1.425e-20	4.137e-16	1.361e-18	1.477e-17	25	393	CFH,IL17A,SPP1,L1CAM,CASP3,BAX,BCL2,LCN2,SLC1A1,AQP4,SIRT1,STAT3,TGFB1,IGF1,P2RX7,P2RY1,TLR4,NGF,TNF,MMP9,MAPK8,NOS2,IL6,TP53,VEGFA
305	CID000520535	superoxide	Stitch	1.431e-20	4.154e-16	1.362e-18	1.478e-17	27	490	HIF1A,PDGFRB,SRC,CASP3,BAX,GFAP,MAPK14,P2RX7,NFE2L2,UCP2,NGF,AKT1,TNF,LTF,MMP9,MAPK8,NOS1,NOS2,NOS3,IL6,HSPB1,TP53,SOD1,RAC1,SOD2,SOD3,VEGFA
306	ctd:D003976	Diazinon	CTD	1.446e-20	4.198e-16	1.372e-18	1.489e-17	42	1525	CDKN1A,DRD2,NTRK2,CASP3,BAX,POU4F2,BCL2,GRIN1,PTEN,CREB1,SLC1A2,SLC1A3,GFAP,BDNF,CHRNA7,GSK3B,ADCYAP1,TGFB1,PTN,LIF,IGF1,EGFR,SQSTM1,TLR4,NGF,FGF2,AKT1,STIP1,TNF,LTF,NOS2,HSPA5,IL6,HSPB1,NPY,TP53,SOD1,SOD2,SOD3,CDK5,VEGFA,VEGFB
307	CID000000681	dopamine	Stitch	1.47e-20	4.27e-16	1.391e-18	1.509e-17	31	715	DRD2,SIGMAR1,NGB,SRC,NR4A2,CYGB,GRIN1,NR4A1,SLC1A1,CREB1,SLC1A2,SLC1A3,GDNF,GFAP,BDNF,CHRNA7,ADCYAP1,IGF1,MAPK14,NGF,SLC17A7,H2AX,AKT1,NOS1,IL6,CNR1,NPY,CNR2,SOD2,CDK5,VEGFA
308	ctd:D001556	Lindane	CTD	1.674e-20	4.861e-16	1.578e-18	1.713e-17	26	443	CDKN1A,DRD2,PDGFRB,NTRK2,NR4A2,CASP3,BAX,BCL2,BDNF,TGFB1,LIF,GJA1,PPARGC1A,IGF1,NFE2L2,SQSTM1,DNAJC5,TNF,ABCG2,MERTK,MAPK8,NOS2,HSPA5,TP53,SOD2,VEGFA
309	ctd:C447082	tricarbonyldichlororuthenium (II) dimer	CTD	1.695e-20	4.922e-16	1.593e-18	1.729e-17	13	42	HIF1A,CASP3,TGFB1,NFE2L2,AKT1,TNF,MAPK8,NOS1,NOS2,IL6,TP53,CNR2,VEGFA
310	CID000000238	laevadosin	Stitch	1.732e-20	5.027e-16	1.622e-18	1.76e-17	45	1800	CDKN1A,ABCC1,AKT3,ANGPT1,PDGFRB,NGB,NTRK2,SRC,BAD,CASP3,CYGB,BAX,NR4A1,CREB1,GSK3B,ADCYAP1,STAT3,TGFB1,STK3,STK4,GJA1,MAPK14,IGF1R,P2RX7,EGFR,P2RY1,SQSTM1,PIK3R1,UCP2,TLR4,FGF2,AKT1,KDR,ABCG2,PRKDC,MERTK,MAPK8,NOS1,NOS2,NOS3,NPY,TP53,RAC1,SOD2,CDK5
311	CID003034747	C070379	Stitch	1.819e-20	5.282e-16	1.698e-18	1.843e-17	20	200	HIF1A,SRC,CASP3,BAX,BCL2,CREB1,BDNF,ADCYAP1,MAPK14,P2RX7,PIK3R1,AKT1,TNF,MAPK8,NOS1,NOS2,HSPA5,NOS3,IL6,VEGFA
312	ctd:D000068877	Imatinib Mesylate	CTD	1.882e-20	5.465e-16	1.752e-18	1.901e-17	18	141	PDGFRB,BAD,CASP3,BAX,BCL2,PTEN,IGF1,MAPK14,SQSTM1,PIK3R1,H2AX,AKT1,TNF,ABCG2,ALDOC,HSPA5,HSPB1,VEGFA
313	CID000123015	AC1L3VO5	Stitch	1.998e-20	5.802e-16	1.854e-18	2.012e-17	17	116	EPO,HIF1A,PDGFRB,CASP3,LCN2,STAT3,EGFR,CXCR4,PIK3R1,FGF2,AKT1,KDR,MAPK8,NOS2,NOS3,VEGFA,VEGFB
314	CID000000501	AC1Q5S71	Stitch	2.052e-20	5.957e-16	1.897e-18	2.059e-17	19	170	HIF1A,DRD2,ANGPT1,SERPINF1,PPARGC1A,IGF1,MAPK14,IGF1R,FGF2,TNF,MMP9,NOS1,NOS2,NOS3,IL6,SOD1,SOD3,VEGFA,VEGFB
315	ctd:C013015	hesperetin	CTD	2.177e-20	6.321e-16	2.007e-18	2.178e-17	14	57	CDKN1A,ABCC1,CASP3,BAX,BCL2,PTEN,TGFB1,NFE2L2,TNF,NOS2,IL6,TP53,SOD1,SOD2
316	CID000005311	vorinostat	Stitch	2.436e-20	7.072e-16	2.238e-18	2.429e-17	23	314	CDKN1A,DRD2,PDGFRB,LAMA1,CASP3,BAX,BCL2,REST,SLC1A3,GFAP,BDNF,SIRT1,PPARGC1A,IGF1,P2RX7,EGFR,H2AX,AKT1,MAPK8,IL6,CNR1,TP53,CNR2
317	ctd:C025946	3-methyladenine	CTD	2.858e-20	8.297e-16	2.609e-18	2.832e-17	14	58	CDKN1A,HIF1A,CASP3,BAX,MAP1LC3A,BCL2,APP,IGF1,SQSTM1,AKT1,TNF,MMP9,HSPA5,TP53
318	ctd:D064209	Phytochemicals	CTD	2.858e-20	8.297e-16	2.609e-18	2.832e-17	14	58	HIF1A,CASP3,BAX,BCL2,BDNF,GSK3B,TGFB1,NFE2L2,AKT1,TNF,MMP9,HSPA5,IL6,TP53
319	CID000151069	AC1L45LU	Stitch	2.995e-20	8.695e-16	2.726e-18	2.958e-17	20	205	HIF1A,SRC,CASP3,BAX,BCL2,STAT3,MAPK14,IGF1R,EGFR,P2RY1,CXCR4,TLR4,AKT1,KDR,MAPK8,NOS3,IL6,HSPB1,TP53,VEGFA
320	ctd:D013196	Dihydrotestosterone	CTD	3.052e-20	8.861e-16	2.769e-18	3.005e-17	24	360	CDKN1A,ABCC1,SPP1,SRC,CASP3,BAX,BCL2,APP,PTEN,CREB1,PHB,TGFB1,IGF1,MAPK14,IGF1R,TLR4,FGF2,MIR21,AKT1,TNF,NOS2,IL6,SOD2,VEGFA
321	ctd:C017803	zinc protoporphyrin	CTD	3.165e-20	9.19e-16	2.863e-18	3.107e-17	18	145	CDKN1A,HIF1A,SRC,CASP3,BAX,BCL2,STAT3,TGFB1,NFE2L2,TLR4,AKT1,TNF,MMP9,NOS1,NOS2,IL6,TP53,SOD2
322	ctd:D015742	Propofol	CTD	3.336e-20	9.687e-16	3.008e-18	3.265e-17	15	76	HIF1A,CASP3,BAX,BCL2,SLC1A1,STAT3,TLR4,NGF,AKT1,TNF,NOS2,IL6,TP53,SOD1,SOD2
323	ctd:C419410	N-(N-(3,5-difluorophenacetyl)alanyl)phenylglycine tert-butyl ester	CTD	3.42e-20	9.929e-16	3.074e-18	3.336e-17	13	44	HIF1A,CASP3,BAX,BCL2,APP,TGFB1,TLR4,TNF,NOS2,IL6,NOTCH1,TP53,VEGFA
324	CID000004692	C15H20O3	Stitch	3.597e-20	1.044e-15	3.223e-18	3.499e-17	19	175	SOX9,EPO,EPOR,HIF1A,CASP3,BAX,STAT3,PTN,PPARGC1A,MAPK14,NFE2L2,SQSTM1,AKT1,TNF,MAPK8,NOS2,NOS3,IL6,TP53
325	ctd:C076029	olanzapine	CTD	4.231e-20	1.229e-15	3.78e-18	4.103e-17	17	121	CFH,DRD2,BAX,BCL2,APP,CREB1,AQP4,BDNF,GSK3B,STAT3,PPARGC1A,FGF2,AKT1,ABCG2,NPY,TP53,SOD1
326	ctd:C017875	fisetin	CTD	4.846e-20	1.407e-15	4.316e-18	4.685e-17	14	60	CDKN1A,HIF1A,CASP3,BAX,BCL2,STAT3,NFE2L2,AKT1,TNF,MMP9,NOS2,IL6,TP53,VEGFA
327	ctd:D002110	Caffeine	CTD	5.165e-20	1.5e-15	4.586e-18	4.978e-17	27	515	CDKN1A,DRD2,SIGMAR1,CASP3,BAX,SLC1A1,CREB1,GFAP,BDNF,GSK3B,PHB,GJA1,PPARGC1A,IGF1,IGF1R,SQSTM1,H2AX,AKT1,STIP1,TNF,PRKDC,NOS2,IL6,HSPB1,TP53,SOD2,VEGFA
328	ctd:D005632	Fructose	CTD	5.25e-20	1.524e-15	4.648e-18	5.044e-17	21	246	CASP3,BAX,BCL2,PTEN,CREB1,SIRT1,STAT3,TGFB1,PPARGC1A,NFE2L2,TLR4,NGF,AKT1,TNF,NOS2,HSPA5,NOS3,IL6,CNR1,NPY,SOD1
329	ctd:D000596	Amino Acids	CTD	5.347e-20	1.552e-15	4.719e-18	5.121e-17	12	33	HIF1A,CASP3,BAX,BCL2,SLC1A1,CREB1,SIRT1,GSK3B,IGF1,IGF1R,MAPK8,VEGFA
330	CID000023978	copper	Stitch	5.627e-20	1.634e-15	4.95e-18	5.372e-17	28	571	HIF1A,IL17A,NGB,CASP3,BAX,APP,TGFB1,LIF,PPARGC1A,IGF1,MAPK14,P2RX7,NGF,H2AX,LRP6,AKT1,TNF,LTF,MAPK8,NOS1,NOS2,NOS3,IL6,NPY,TP53,SOD1,SOD2,SOD3
331	ctd:D001374	Azacitidine	CTD	5.643e-20	1.638e-15	4.95e-18	5.372e-17	25	416	CDKN1A,SOX9,BAD,LAMA1,CASP3,BAX,CPE,BCL2,NR4A1,APP,PTEN,CREB1,MEF2D,BDNF,STAT3,TGFB1,GJA1,H2AX,AKT1,KDR,TNF,MMP9,IL6,TP53,SOD1
332	ctd:D015124	8-Bromo Cyclic Adenosine Monophosphate	CTD	7.137e-20	2.072e-15	6.242e-18	6.774e-17	30	693	CDKN1A,ABCC1,ANGPT1,SPP1,NR4A2,CASP3,BAX,BCL2,NR4A1,CREB1,GFAP,SIRT1,TGFB1,LIF,GJA1,IGF1,EGFR,NGF,AKT1,TNF,MERTK,NOS2,HSPA5,NOS3,IL6,CNR1,TP53,SOD1,SOD2,VEGFA
333	ctd:C406082	monomethylarsonous acid	CTD	7.432e-20	2.158e-15	6.48e-18	7.033e-17	30	694	CDKN1A,ABCC1,SRC,CASP3,BCL2,LCN2,APP,CREB1,STAT3,TGFB1,GJA1,MAPK14,IGF1R,EGFR,NFE2L2,CXCR4,SQSTM1,PIK3R1,TLR4,FGF2,AKT1,TNF,MMP9,NOS3,IL6,HSPB1,TP53,SOD1,RAC1,SOD2
334	CID000003244	AC1L1FHZ	Stitch	7.807e-20	2.267e-15	6.787e-18	7.366e-17	20	215	DRD2,CASP3,BAX,BCL2,REST,SLC1A3,GFAP,BDNF,SIRT1,PPARGC1A,IGF1,EGFR,CXCR4,TLR4,NGF,AKT1,NOS1,CNR1,CNR2,SOD1
335	ctd:C439060	sirtinol	CTD	8.057e-20	2.339e-15	6.942e-18	7.534e-17	14	62	CDKN1A,CASP3,BAX,BCL2,APP,SIRT1,PPARGC1A,IGF1R,NFE2L2,SQSTM1,AKT1,TNF,TP53,VEGFA
336	ctd:D007464	Clioquinol	CTD	8.057e-20	2.339e-15	6.942e-18	7.534e-17	14	62	CDKN1A,EPO,HIF1A,SRC,CASP3,APP,EGFR,NGF,H2AX,AKT1,MMP9,MAPK8,TP53,VEGFA
337	ctd:C076996	27-hydroxycholesterol	CTD	8.057e-20	2.339e-15	6.942e-18	7.534e-17	14	62	HIF1A,SRC,GRIN1,APP,GSK3B,STAT3,TGFB1,IGF1,TLR4,MMP9,NOS2,NOS3,IL6,VEGFA
338	ctd:C015392	3-nitropropionic acid	CTD	8.228e-20	2.389e-15	7.068e-18	7.672e-17	12	34	BAD,CASP3,BAX,BCL2,BDNF,SIRT1,NFE2L2,TNF,NOS2,CNR1,SOD1,SOD2
339	ctd:D012838	Silymarin	CTD	1.051e-19	3.051e-15	8.999e-18	9.767e-17	19	185	CDKN1A,ABCC1,NTRK2,CASP3,BAX,BCL2,CREB1,STAT3,TGFB1,IGF1,NFE2L2,TLR4,AKT1,TNF,ABCG2,MAPK8,NOS2,IL6,TP53
340	ctd:C072936	notoginsenoside R1	CTD	1.142e-19	3.315e-15	9.751e-18	1.058e-16	15	82	ABCC1,CASP3,BAX,BCL2,GRIN1,APP,GSK3B,NFE2L2,TNF,ABCG2,MAPK8,NOS2,NOS3,IL6,TP53
341	ctd:D013792	Thalidomide	CTD	1.176e-19	3.415e-15	1.001e-17	1.087e-16	26	479	PDGFRB,NR4A2,CASP3,BAX,BCL2,NR4A1,PTEN,AQP4,GSK3B,STAT3,TGFB1,IGF1,MAPK14,NFE2L2,FGF2,AKT1,KDR,TNF,LTF,MMP9,NOS2,IL6,HSPB1,TP53,SOD1,VEGFA
342	ctd:C076994	perfluorooctane sulfonic acid	CTD	1.195e-19	3.471e-15	1.015e-17	1.101e-16	42	1614	CDKN1A,CFH,ABCC1,DRD2,SIGMAR1,SPP1,NR4A2,CASP3,BAX,BCL2,GRIN1,APP,CREB1,SLC1A2,SLC1A3,GFAP,BDNF,PHB,GJA1,PPARGC1A,EGFR,NFE2L2,CXCR4,SQSTM1,PIK3R1,UCP2,NGF,MIR21,AKT1,KDR,TNF,ABCG2,MMP9,MAPK8,NOS1,NOS2,NOS3,IL6,TP53,CNTF,SOD1,SOD2
343	CID000014819	lead sulfide	Stitch	1.666e-19	4.837e-15	1.41e-17	1.531e-16	21	260	CDKN1A,IL17A,ANGPT1,SERPINF1,CASP3,GDNF,GFAP,BDNF,SIRT1,TGFB1,H2AX,FGF2,KDR,TNF,LTF,NOS2,NOS3,IL6,TP53,CNTF,VEGFA
344	ctd:D004610	Ellagic Acid	CTD	2.246e-19	6.522e-15	1.896e-17	2.058e-16	17	133	CDKN1A,HIF1A,BAD,CASP3,BCL2,STAT3,TGFB1,PTN,MAPK14,NFE2L2,AKT1,TNF,MMP9,MAPK8,IL6,TP53,SOD3
345	ctd:C030419	andrographolide	CTD	2.331e-19	6.768e-15	1.962e-17	2.129e-16	16	108	CDKN1A,HIF1A,SPP1,NGB,CASP3,BAX,BCL2,GSK3B,STAT3,TGFB1,NFE2L2,KDR,TNF,TP53,SOD1,VEGFA
346	CID006323299	1m0q	Stitch	2.454e-19	7.126e-15	2.059e-17	2.235e-16	15	86	EPO,HIF1A,ANGPT1,SERPINF1,BAD,CASP3,CPE,GSK3B,IGF1,IGF1R,CXCR4,FGF2,KDR,NOS3,VEGFA
347	ctd:D004054	Diethylstilbestrol	CTD	2.547e-19	7.396e-15	2.131e-17	2.313e-16	38	1304	CDKN1A,EPO,PDGFRB,SPP1,SRC,BAD,CASP3,BAX,BCL2,LCN2,PTEN,MEF2D,BDNF,STAT3,TGFB1,PTN,STK4,GJA1,IGF1,IGF1R,EGFR,NFE2L2,CXCR4,H2AX,FGF2,AKT1,KDR,TNF,LTF,MAPK8,IL6,NOTCH1,HSPB1,TP53,RAC1,SOD2,CDK5,VEGFA
348	ctd:D003994	Bucladesine	CTD	2.633e-19	7.644e-15	2.197e-17	2.384e-16	22	306	CDKN1A,HIF1A,CASP3,BAX,BCL2,NR4A1,CREB1,BDNF,STAT3,TGFB1,GJA1,PPARGC1A,IGF1,NFE2L2,IL22,TNF,IL6,HSPB1,NPY,TP53,SOD2,VEGFA
349	ctd:D017035	Pravastatin	CTD	2.655e-19	7.71e-15	2.209e-17	2.398e-16	14	67	CDKN1A,CASP3,BAX,BCL2,APP,STAT3,AKT1,TNF,ABCG2,MMP9,NOS2,NOS3,IL6,TP53
350	ctd:D011433	Propranolol	CTD	2.721e-19	7.899e-15	2.257e-17	2.45e-16	16	109	CASP3,BAX,BCL2,CREB1,GSK3B,STAT3,PTPN5,GJA1,PPARGC1A,EGFR,NGF,TNF,MMP9,NOS3,IL6,VEGFA
351	ctd:C050950	tetrakis(N-methyl-4-pyridiniumyl)porphine manganese(III) complex	CTD	2.745e-19	7.969e-15	2.27e-17	2.464e-16	12	37	CASP3,BAX,BCL2,BDNF,GSK3B,PPARGC1A,TNF,MMP9,NOS3,HSPB1,TP53,SOD2
352	ctd:C032628	tin protoporphyrin IX	CTD	3.046e-19	8.844e-15	2.513e-17	2.727e-16	13	51	SPP1,CASP3,GSK3B,TGFB1,PPARGC1A,NFE2L2,IL22,AKT1,TNF,NOS2,NOS3,IL6,VEGFA
353	ctd:C043211	carvedilol	CTD	3.322e-19	9.646e-15	2.731e-17	2.964e-16	17	136	CASP3,BAX,BCL2,APP,TGFB1,GJA1,PPARGC1A,MAPK14,EGFR,TNF,MMP9,NOS2,NOS3,IL6,TP53,RAC1,SOD2
354	ctd:D011134	Polysaccharides	CTD	3.33e-19	9.668e-15	2.731e-17	2.964e-16	14	68	CASP3,BAX,BCL2,CREB1,MAPK14,IGF1R,TLR4,TNF,MMP9,MAPK8,NOS2,IL6,TP53,VEGFA
355	ctd:D008911	Minocycline	CTD	3.545e-19	1.029e-14	2.9e-17	3.147e-16	15	88	HIF1A,CASP3,BAX,BCL2,APP,GSK3B,TNF,MMP9,MAPK8,NOS2,HSPA5,IL6,TP53,SOD2,VEGFA
356	ctd:D002738	Chloroquine	CTD	3.689e-19	1.071e-14	3e-17	3.257e-16	16	111	CDKN1A,CASP3,BAX,BCL2,LCN2,APP,GJA1,EGFR,SQSTM1,AKT1,TNF,MMP9,NOS2,IL6,TP53,SOD1
357	ctd:D008798	Mevalonic Acid	CTD	3.689e-19	1.071e-14	3e-17	3.257e-16	16	111	IL17A,CASP3,BCL2,STAT3,EGFR,NFE2L2,AKT1,TNF,MMP9,NOS1,NOS2,NOS3,IL6,RAC1,SOD2,VEGFA
358	ctd:D005944	Glucosamine	CTD	3.734e-19	1.084e-14	3.028e-17	3.287e-16	22	311	CDKN1A,HIF1A,CASP3,BAX,BCL2,LCN2,BDNF,TGFB1,PPARGC1A,MAPK14,UCP2,NGF,FGF2,AKT1,TNF,MMP9,MAPK8,NOS2,HSPA5,NOS3,IL6,VEGFA
359	ctd:D019287	Zinc Sulfate	CTD	4.298e-19	1.248e-14	3.476e-17	3.773e-16	30	739	CDKN1A,VIPR2,DRD2,SRC,CASP3,POU4F2,BCL2,PTEN,CREB1,GDNF,BDNF,CHRNA7,STAT3,GJA1,PPARGC1A,IGF1,IGF1R,P2RX7,EGFR,AKT1,KDR,TNF,MMP9,MAPK8,IL6,HSPB1,TP53,CNTF,SOD1,VEGFA
360	ctd:D006877	Hydroxamic Acids	CTD	4.36e-19	1.266e-14	3.517e-17	3.817e-16	11	27	CDKN1A,HIF1A,CASP3,BAX,BCL2,STAT3,EGFR,TNF,MMP9,IL6,TP53
361	CID000004666	taxol	Stitch	4.414e-19	1.282e-14	3.55e-17	3.853e-16	27	560	CDKN1A,EPO,ABCC1,PDGFRB,BAD,LAMA1,CASP3,BAX,BCL2,STAT3,TGFB1,MAPK14,EGFR,NGF,CD274,AKT1,TNF,ABCG2,MAPK8,NOS2,NOS3,IL6,HSPB1,TP53,CNR2,SOD2,VEGFA
362	ctd:D009525	Niacin	CTD	4.868e-19	1.413e-14	3.904e-17	4.238e-16	17	139	CDKN1A,HIF1A,ANGPT1,NTRK2,BDNF,TGFB1,PPARGC1A,AKT1,KDR,TNF,NOS2,NOS3,IL6,NOTCH1,HSPB1,TP53,VEGFA
363	ctd:D016190	Carboplatin	CTD	4.973e-19	1.444e-14	3.977e-17	4.317e-16	16	113	CDKN1A,EPO,CASP3,BAX,BCL2,MAPK14,CD274,H2AX,AKT1,TNF,HSPA5,IL6,HSPB1,TP53,SOD1,SOD2
364	CID000002750	ciglitazone	Stitch	5.314e-19	1.543e-14	4.239e-17	4.601e-16	18	169	PDGFRB,BAD,CASP3,BAX,BCL2,PTEN,STAT3,TGFB1,PPARGC1A,MAPK14,UCP2,AKT1,TNF,MAPK8,NOS2,NOS3,IL6,VEGFA
365	ctd:D018683	Excitatory Amino Acid Agents	CTD	5.746e-19	1.668e-14	4.571e-17	4.961e-16	12	39	CASP3,BCL2,APP,SLC1A1,SLC1A2,SLC1A3,GSK3B,SLC17A7,TNF,MAPK8,TP53,SOD2
366	CID000005033	radicicol	Stitch	6.221e-19	1.806e-14	4.935e-17	5.356e-16	19	203	HIF1A,DRD2,SRC,CASP3,AIP,REST,SLC1A3,GFAP,BDNF,PPARGC1A,IGF1,EGFR,AKT1,NOS1,NOS2,NOS3,HSPB1,TP53,VEGFA
367	ctd:C077990	alvocidib	CTD	6.423e-19	1.865e-14	5.054e-17	5.485e-16	14	71	CDKN1A,BAD,CASP3,BAX,BCL2,STAT3,MAPK14,H2AX,AKT1,TNF,MAPK8,TP53,CDK5,VEGFA
368	ctd:C020300	monomethylarsonic acid	CTD	6.423e-19	1.865e-14	5.054e-17	5.485e-16	14	71	CDKN1A,ABCC1,SRC,CASP3,PTEN,STAT3,TGFB1,IGF1R,NFE2L2,FGF2,AKT1,TP53,SOD1,SOD2
369	ctd:D008466	Mechlorethamine	CTD	6.423e-19	1.865e-14	5.054e-17	5.485e-16	14	71	CASP3,BAX,BCL2,NFE2L2,CXCR4,H2AX,TNF,MMP9,MAPK8,NOS2,CNR1,TP53,CNR2,SOD2
370	CID000208924	AC1L4LMA	Stitch	6.999e-19	2.032e-14	5.492e-17	5.961e-16	13	54	PDGFRB,CASP3,SLC1A2,GFAP,IGF1,NOS1,HSPB1,CNTF,SOD1,SOD2,SOD3,CDK5,VEGFA
371	ctd:C029938	nickel sulfate	CTD	7.074e-19	2.054e-14	5.536e-17	6.009e-16	41	1603	CDKN1A,SOX9,ABCC1,HIF1A,SPP1,NR4A2,CASP3,CYGB,BAX,CPE,BCL2,NR4A1,LCN2,PTEN,CREB1,GDNF,GSK3B,TGFB1,LIF,GJA1,PPARGC1A,EGFR,NFE2L2,CXCR4,TLR4,CD274,FGF2,MIR21,AKT1,TNF,MMP9,MAPK8,ALDOC,NOS2,HSPA5,IL6,TP53,SOD1,SOD2,SOD3,VEGFA
372	ctd:D004006	Dichlorvos	CTD	7.199e-19	2.09e-14	5.619e-17	6.098e-16	15	92	CDKN1A,DRD2,CASP3,BAX,APP,CREB1,NFE2L2,TNF,PRKDC,NOS2,IL6,CNR1,TP53,SOD1,SOD2
373	ctd:D007213	Indomethacin	CTD	7.399e-19	2.148e-14	5.76e-17	6.251e-16	41	1605	CDKN1A,EPO,ABCC1,IL17A,PDGFRB,SIGMAR1,BAD,CASP3,BAX,CPE,BCL2,NR4A1,APP,SIRT1,GSK3B,STAT3,PHB,TGFB1,IGF1,IGF1R,EGFR,P2RY1,NFE2L2,UCP2,TLR4,NGF,FGF2,AKT1,TNF,MMP9,NOS1,NOS2,HSPA5,NOS3,IL6,HSPB1,NPY,TP53,SOD1,SOD2,VEGFA
374	ctd:D018038	Sodium Selenite	CTD	7.859e-19	2.282e-14	6.101e-17	6.622e-16	40	1519	CDKN1A,PDGFRB,SPP1,NTRK2,NR4A2,CASP3,BAX,BCL2,AIP,APP,GDNF,GFAP,GSK3B,TGFB1,PPARGC1A,CDK5R1,IGF1,EGFR,NFE2L2,SQSTM1,PIK3R1,UCP2,NGF,H2AX,AKT1,TNF,LTF,MERTK,MMP9,MAPK8,NOS1,NOS2,HSPA5,IL6,TP53,SOD1,RAC1,SOD2,CDK5,VEGFA
375	ctd:C020806	tetrabromobisphenol A	CTD	8.584e-19	2.493e-14	6.647e-17	7.214e-16	32	892	CDKN1A,SOX9,VIPR2,ABCC1,ANGPT1,SPP1,CASP3,BAX,BCL2,APP,GFAP,GSK3B,TGFB1,LIF,IGF1,MAPK14,EGFR,CXCR4,SQSTM1,TLR4,NGF,AKT1,TNF,ABCG2,LTF,MMP9,MAPK8,ALDOC,NOS1,IL6,TP53,SOD1
376	CID000000951	noradrealine	Stitch	8.651e-19	2.512e-14	6.68e-17	7.251e-16	27	575	HIF1A,DRD2,SIGMAR1,SERPINF1,GRIN1,CREB1,GDNF,BDNF,ADCYAP1,TGFB1,MAPK14,P2RX7,P2RY1,PIK3R1,UCP2,NGF,FGF2,TNF,MMP9,MAPK8,NOS1,NOS2,NOS3,IL6,NPY,SOD2,VEGFA
377	ctd:C039671	ciglitazone	CTD	8.986e-19	2.609e-14	6.921e-17	7.512e-16	20	243	CDKN1A,HIF1A,BAD,LAMA1,CASP3,BAX,BCL2,PTEN,STAT3,TGFB1,LIF,PPARGC1A,MAPK14,EGFR,SQSTM1,UCP2,NOS2,IL6,SOD3,VEGFA
378	CID000039484	1-methyl-4-phenylpyridinium	Stitch	9.022e-19	2.62e-14	6.93e-17	7.522e-16	17	144	DRD2,CASP3,BAX,BCL2,GDNF,GFAP,BDNF,SIRT1,NGF,AKT1,MAPK8,NOS1,TP53,SOD1,SOD2,SOD3,CDK5
379	ctd:C009438	tetrandrine	CTD	9.127e-19	2.65e-14	6.992e-17	7.589e-16	13	55	CDKN1A,IL17A,CASP3,BAX,BCL2,GSK3B,TGFB1,SQSTM1,TNF,MMP9,NOS2,HSPA5,IL6
380	ctd:C040920	isoliquiritigenin	CTD	9.783e-19	2.841e-14	7.475e-17	8.113e-16	14	73	CDKN1A,CASP3,BAX,BCL2,GFAP,STAT3,TGFB1,AKT1,TNF,MMP9,NOS2,IL6,TP53,SOD2
381	ctd:C440975	silybin	CTD	1.013e-18	2.941e-14	7.719e-17	8.377e-16	15	94	CDKN1A,CASP3,BAX,BCL2,TGFB1,NFE2L2,H2AX,FGF2,AKT1,TNF,MMP9,MAPK8,NOS2,TP53,VEGFA
382	CID000004650	benzoquinone	Stitch	1.083e-18	3.146e-14	8.234e-17	8.937e-16	19	209	HIF1A,CASP3,AIP,REST,SLC1A3,GFAP,BDNF,PPARGC1A,CXCR4,SQSTM1,TLR4,AKT1,IL6,HSPB1,CNR1,CNR2,SOD1,SOD2,SOD3
383	ctd:C017180	decamethrin	CTD	1.147e-18	3.331e-14	8.697e-17	9.44e-16	17	146	DRD2,SRC,CASP3,BAX,BCL2,BDNF,NFE2L2,SQSTM1,NGF,TNF,MAPK8,HSPA5,NOS3,TP53,SOD1,SOD2,SOD3
384	ctd:C522973	PI103	CTD	1.151e-18	3.341e-14	8.701e-17	9.444e-16	12	41	ABCC1,HIF1A,BAD,CASP3,BAX,BCL2,PTEN,H2AX,AKT1,PRKDC,NOTCH1,TP53
385	ctd:C112765	tanespimycin	CTD	1.184e-18	3.437e-14	8.927e-17	9.688e-16	13	56	HIF1A,CASP3,BCL2,GSK3B,EGFR,AKT1,MMP9,NOS2,HSPA5,NOTCH1,TP53,SOD1,SOD2
386	ctd:C121565	pifithrin	CTD	1.198e-18	3.478e-14	9.009e-17	9.778e-16	15	95	CDKN1A,CASP3,BAX,BCL2,APP,MAPK14,CXCR4,H2AX,AKT1,PRKDC,MAPK8,NOS2,NOTCH1,TP53,SOD2
387	ctd:C081643	candesartan	CTD	1.202e-18	3.489e-14	9.015e-17	9.784e-16	14	74	CASP3,BAX,TGFB1,UCP2,AKT1,TNF,MMP9,MAPK8,NOS2,NOS3,IL6,TP53,SOD2,VEGFA
388	ctd:D008628	Mercury	CTD	1.34e-18	3.892e-14	1.003e-16	1.089e-15	27	585	ABCC1,SPP1,BAD,CASP3,BAX,BCL2,NR4A1,LCN2,APP,AQP4,BDNF,CDK5R1,IGF1,NFE2L2,SQSTM1,PIK3R1,NGF,FGF2,TNF,ABCG2,MMP9,NOS2,HSPA5,IL6,TP53,SOD1,RAC1
389	ctd:C080955	N-(2-cyclohexyloxy-4-nitrophenyl)methanesulfonamide	CTD	1.414e-18	4.104e-14	1.055e-16	1.145e-15	15	96	CDKN1A,ABCC1,HIF1A,CASP3,BAX,BCL2,TGFB1,H2AX,TNF,MMP9,NOS2,IL6,TP53,SOD2,VEGFA
390	ctd:D000537	Aluminum Oxide	CTD	1.471e-18	4.271e-14	1.095e-16	1.189e-15	14	75	CDKN1A,SPP1,CASP3,LCN2,TGFB1,IGF1,EGFR,TNF,LTF,MMP9,IL6,TP53,VEGFA,VEGFB
391	CID000001066	quinolinic acid	Stitch	1.516e-18	4.401e-14	1.126e-16	1.222e-15	18	179	DRD2,CASP3,REST,CREB1,SLC1A3,GDNF,GFAP,BDNF,PPARGC1A,NGF,FGF2,TNF,CNR1,NPY,TP53,CNR2,CNTF,SOD1
392	ctd:C417521	SB 216763	CTD	1.604e-18	4.658e-14	1.188e-16	1.29e-15	12	42	CDKN1A,NR4A2,CASP3,BAX,BCL2,APP,GSK3B,TLR4,TNF,IL6,TP53,VEGFA
393	CID005280343	quercetin	Stitch	1.919e-18	5.57e-14	1.417e-16	1.538e-15	25	482	ABCC1,HIF1A,PDGFRB,LAMA1,CASP3,BAX,BCL2,PTEN,MAPK14,PIK3R1,CD274,AKT1,TNF,ABCG2,MMP9,MAPK8,NOS1,NOS2,NOS3,IL6,HSPB1,TP53,SOD1,SOD2,SOD3
394	ctd:D008055	Lipids	CTD	1.96e-18	5.69e-14	1.444e-16	1.567e-15	13	58	BAD,CASP3,BAX,BCL2,SIRT1,TGFB1,IGF1,TNF,MMP9,NOS2,NOS3,IL6,TP53
395	ctd:C075773	4-phenylbutyric acid	CTD	2.06e-18	5.98e-14	1.514e-16	1.643e-15	17	151	CDKN1A,ABCC1,CASP3,BAX,BCL2,APP,TGFB1,PPARGC1A,NFE2L2,FGF2,AKT1,TNF,MAPK8,HSPA5,IL6,SOD3,VEGFA
396	ctd:D012834	Silver	CTD	2.068e-18	6.005e-14	1.517e-16	1.646e-15	44	1935	CDKN1A,SOX9,EPOR,ABCC1,ANGPT1,SPP1,NGB,NR4A2,CASP3,CYGB,BAX,BCL2,NR4A1,APP,GDNF,MEF2D,BDNF,GSK3B,PTN,IGF1,MAPK14,P2RX7,NFE2L2,SQSTM1,PIK3R1,IL22,SLC17A7,H2AX,FGF2,TNF,LTF,MAPK8,ALDOC,NOS1,NOS2,HSPA5,NOS3,IL6,CNR1,TP53,SOD1,SOD2,SOD3,VEGFA
397	ctd:D006046	Gold	CTD	2.088e-18	6.063e-14	1.527e-16	1.658e-15	24	432	ABCC1,BAD,CASP3,BAX,BCL2,NR4A1,AQP4,STAT3,TGFB1,LIF,IGF1,IGF1R,EGFR,NFE2L2,PIK3R1,UCP2,DNAJC5,AKT1,TNF,MMP9,IL6,HSPB1,TP53,SOD1
398	CID000002505	C2-ceramide	Stitch	2.435e-18	7.069e-14	1.772e-16	1.923e-15	21	296	CDKN1A,L1CAM,BAD,CASP3,BAX,BCL2,CREB1,BDNF,ADCYAP1,STAT3,IGF1,MAPK14,NFE2L2,PIK3R1,NGF,AKT1,TNF,MAPK8,NOS2,IL6,TP53
399	CID000001207	MK-801	Stitch	2.435e-18	7.069e-14	1.772e-16	1.923e-15	21	296	DRD2,SIGMAR1,NGB,NTRK2,CASP3,CYGB,GRIN1,CREB1,SLC1A2,SLC1A3,GFAP,BDNF,CHRNA7,PTN,TNF,NOS1,NOS2,NOS3,CNR1,NPY,CNR2
400	CID000001690	4-epidoxorubicin	Stitch	2.547e-18	7.395e-14	1.849e-16	2.006e-15	30	788	CDKN1A,ABCC1,HIF1A,BAD,CASP3,BAX,BCL2,PTEN,SIRT1,GSK3B,STAT3,TGFB1,MAPK14,EGFR,PIK3R1,H2AX,AKT1,TNF,ABCG2,MERTK,MAPK8,NOS1,NOS2,NOS3,IL6,HSPB1,TP53,SOD1,SOD2,SOD3
401	ctd:D004280	Dobutamine	CTD	2.653e-18	7.702e-14	1.916e-16	2.079e-15	14	78	AKT3,BAX,BCL2,GSK3B,TGFB1,IGF1,EGFR,FGF2,AKT1,TNF,NOS1,NOS2,IL6,VEGFA
402	CID000161597	methylseleninic acid	Stitch	2.653e-18	7.702e-14	1.916e-16	2.079e-15	14	78	CDKN1A,BAD,CASP3,BAX,PTEN,GSK3B,MAPK14,AKT1,MAPK8,HSPA5,IL6,TP53,SOD2,CDK5
403	ctd:D012977	Sodium Nitrite	CTD	2.784e-18	8.084e-14	2.006e-16	2.177e-15	11	31	HIF1A,CASP3,BAX,BCL2,APP,TGFB1,AKT1,TNF,IL6,SOD2,VEGFA
404	ctd:C049584	2-amino-1-methyl-6-phenylimidazo(4,5-b)pyridine	CTD	2.843e-18	8.255e-14	2.043e-16	2.218e-15	26	545	CDKN1A,SOX9,ABCC1,HIF1A,CASP3,BAX,BCL2,LCN2,PTEN,PHB,MAPK14,EGFR,NFE2L2,SQSTM1,PIK3R1,H2AX,MIR21,TNF,ABCG2,MMP9,NOS2,HSPA5,IL6,HSPB1,TP53,SOD2
405	CID000002548	AC1L1DXE	Stitch	2.995e-18	8.697e-14	2.147e-16	2.331e-15	21	299	SIGMAR1,CASP3,BCL2,APP,GDNF,GFAP,BDNF,ADCYAP1,PIK3R1,NGF,TNF,MAPK8,NOS1,NOS2,NOS3,IL6,CNR1,NPY,CNR2,CDK5,VEGFA
406	CID000036511	Substance P	Stitch	3.047e-18	8.848e-14	2.174e-16	2.359e-15	22	343	VIPR2,DRD2,SIGMAR1,GDNF,GFAP,BDNF,CHRNA7,ADCYAP1,LIF,IGF1,MAPK14,NGF,SLC17A7,TNF,NOS1,NOS2,NOS3,IL6,CNR1,NPY,CNR2,CNTF
407	CID000002973	deferoxamine	Stitch	3.047e-18	8.848e-14	2.174e-16	2.359e-15	22	343	CDKN1A,EPO,HIF1A,DRD2,NGB,CASP3,CYGB,REST,FXN,SLC1A3,PTPN5,MAPK14,TNF,LTF,MAPK8,NOS2,IL6,TP53,SOD1,SOD2,SOD3,VEGFA
408	CID000054454	simvastatin	Stitch	3.107e-18	9.02e-14	2.211e-16	2.399e-15	23	390	IL17A,DRD2,CASP3,CPE,BCL2,PPP1R17,CREB1,IGF1,IGF1R,CXCR4,PIK3R1,LRP6,AKT1,TNF,MMP9,NOS1,NOS2,NOS3,IL6,HSPB1,TP53,RAC1,VEGFA
409	ctd:C103303	alitretinoin	CTD	3.208e-18	9.314e-14	2.277e-16	2.472e-15	21	300	CDKN1A,SPP1,CASP3,BAX,BCL2,AIP,REST,LCN2,APP,PTEN,CREB1,TGFB1,PPARGC1A,IGF1,EGFR,NFE2L2,PIK3R1,AKT1,TNF,IL6,VEGFA
410	ctd:C036617	salsolinol	CTD	3.221e-18	9.352e-14	2.281e-16	2.476e-15	9	14	CASP3,BAX,BCL2,CREB1,GDNF,BDNF,GSK3B,AKT1,MAPK8
411	CID004634040	AC1NDZBW	Stitch	3.351e-18	9.729e-14	2.367e-16	2.569e-15	18	187	EPO,EPOR,HIF1A,ANGPT1,PDGFRB,NGB,BCL2,NR4A1,PTEN,GJA1,EGFR,CXCR4,KDR,NOS2,IL6,NPY,TP53,VEGFA
412	ctd:C004742	daidzein	CTD	3.704e-18	1.076e-13	2.61e-16	2.833e-15	19	223	CDKN1A,ABCC1,IL17A,CASP3,POU4F2,BCL2,NR4A1,CREB1,IGF1R,EGFR,TNF,ABCG2,MMP9,NOS2,NOS3,IL6,TP53,RAC1,SOD2
413	ctd:D000602	Amino Acids, Peptides, and Proteins	CTD	4.12e-18	1.196e-13	2.889e-16	3.136e-15	12	45	CDKN1A,CASP3,BAX,BCL2,SLC1A3,BDNF,AKT1,TNF,NOS3,IL6,TP53,VEGFA
414	ctd:C085514	wogonin	CTD	4.12e-18	1.196e-13	2.889e-16	3.136e-15	12	45	HIF1A,SRC,CASP3,BAX,BCL2,GFAP,GSK3B,TNF,MMP9,MAPK8,NOS2,TP53
415	ctd:D048271	Chitosan	CTD	4.225e-18	1.227e-13	2.949e-16	3.2e-15	11	32	SPP1,CASP3,BAX,BCL2,GSK3B,NFE2L2,TLR4,AKT1,TNF,IL6,SOD1
416	ctd:C076946	donepezil	CTD	4.225e-18	1.227e-13	2.949e-16	3.2e-15	11	32	CASP3,BCL2,APP,TNF,MMP9,MAPK8,NOS2,IL6,TP53,SOD1,SOD3
417	CID000005103	AC1L1JM9	Stitch	4.502e-18	1.307e-13	3.135e-16	3.402e-15	21	305	CDKN1A,PDGFRB,SRC,CASP3,BAX,BCL2,SLC1A3,GDNF,GSK3B,TGFB1,MAPK14,EGFR,P2RY1,PIK3R1,AKT1,KDR,TNF,MAPK8,NOS2,IL6,TP53
418	ctd:D002336	Carnosine	CTD	4.735e-18	1.375e-13	3.289e-16	3.57e-15	10	22	HIF1A,CASP3,BAX,BCL2,APP,TGFB1,AKT1,TNF,IL6,VEGFA
419	ctd:D004533	Egtazic Acid	CTD	5.074e-18	1.473e-13	3.508e-16	3.807e-15	13	62	CASP3,CREB1,GFAP,LIF,IGF1,MAPK14,NFE2L2,AKT1,TNF,MAPK8,NOS1,NOS3,IL6
420	ctd:C002963	geranylgeranyl pyrophosphate	CTD	5.074e-18	1.473e-13	3.508e-16	3.807e-15	13	62	CDKN1A,CASP3,BCL2,PTEN,TGFB1,AKT1,TNF,MMP9,NOS1,NOS2,IL6,RAC1,VEGFA
421	CID000002199	AC1L1D59	Stitch	5.366e-18	1.558e-13	3.701e-16	4.016e-15	20	266	ABCC1,CASP3,NR4A1,CREB1,BDNF,GSK3B,MAPK14,NFE2L2,PIK3R1,NGF,AKT1,TNF,ABCG2,LTF,MAPK8,NOS2,IL6,HSPB1,RAC1,VEGFA
422	ctd:D008464	Mecamylamine	CTD	5.551e-18	1.612e-13	3.819e-16	4.145e-15	12	46	CASP3,BCL2,LCN2,APP,CREB1,CHRNA7,CXCR4,FGF2,AKT1,STIP1,TNF,MAPK8
423	ctd:D011070	Poly I-C	CTD	5.793e-18	1.682e-13	3.977e-16	4.316e-15	15	105	CASP3,BAX,BCL2,GFAP,BDNF,STAT3,IGF1,P2RX7,TLR4,TNF,NOS2,IL6,TP53,CNR2,SOD2
424	ctd:D059808	Polyphenols	CTD	5.889e-18	1.71e-13	4.032e-16	4.377e-15	24	452	ABCC1,HIF1A,PDGFRB,CASP3,GRN,BCL2,GRIN1,AQP4,SIRT1,ADCYAP1,PPARGC1A,NFE2L2,SQSTM1,FGF2,TNF,NOS2,IL6,TP53,CNR2,SOD1,RAC1,SOD2,SOD3,VEGFA
425	CID000002244	aspirin	Stitch	6.294e-18	1.827e-13	4.3e-16	4.667e-15	26	563	EPOR,NGB,CASP3,CYGB,BAX,BDNF,GSK3B,STAT3,TGFB1,MAPK14,P2RY1,CXCR4,CD274,H2AX,AKT1,KDR,TNF,LTF,MAPK8,NOS1,NOS2,NOS3,IL6,TP53,SOD2,VEGFA
426	ctd:C054474	manumycin	CTD	6.31e-18	1.832e-13	4.301e-16	4.668e-15	11	33	CDKN1A,CASP3,STAT3,TGFB1,H2AX,AKT1,TNF,MAPK8,NOS2,SOD1,VEGFA
427	ctd:D005688	Galactosamine	CTD	6.711e-18	1.949e-13	4.559e-16	4.948e-15	14	83	SPP1,CASP3,BAX,BCL2,STAT3,TGFB1,PTN,NFE2L2,TNF,NOS2,HSPA5,IL6,SOD1,VEGFA
428	ctd:D007980	Levodopa	CTD	6.72e-18	1.951e-13	4.559e-16	4.948e-15	15	106	EPO,DRD2,CASP3,BAX,BCL2,GRIN1,APP,CREB1,SLC1A2,GSK3B,AKT1,TP53,SOD1,SOD2,CDK5
429	ctd:C063302	KN 62	CTD	7.422e-18	2.155e-13	4.977e-16	5.402e-15	12	47	ABCC1,CASP3,BAX,BCL2,CREB1,CHRNA7,GSK3B,LIF,PPARGC1A,P2RX7,NGF,NOS1
430	ctd:D015251	Epirubicin	CTD	7.422e-18	2.155e-13	4.977e-16	5.402e-15	12	47	ABCC1,CASP3,BAX,BCL2,EGFR,AKT1,TNF,ABCG2,NOS3,IL6,TP53,SOD2
431	ctd:C000591600	tetrachlorobenzoquinone	CTD	7.422e-18	2.155e-13	4.977e-16	5.402e-15	12	47	CASP3,BAX,BCL2,NFE2L2,SQSTM1,TLR4,H2AX,TNF,MAPK8,HSPA5,IL6,TP53
432	ctd:D003900	Desoxycorticosterone	CTD	7.422e-18	2.155e-13	4.977e-16	5.402e-15	12	47	SPP1,BAX,BCL2,LCN2,PPARGC1A,TNF,NOS3,IL6,TP53,SOD1,RAC1,SOD2
433	ctd:C445068	methyl 2-cyano-3,12-dioxoolean-1,9-dien-28-oate	CTD	7.422e-18	2.155e-13	4.977e-16	5.402e-15	12	47	IL17A,BDNF,GSK3B,STAT3,LIF,NFE2L2,UCP2,AKT1,TNF,NOS2,IL6,VEGFA
434	ctd:D026423	S-Nitroso-N-Acetylpenicillamine	CTD	7.955e-18	2.31e-13	5.322e-16	5.777e-15	13	64	BAD,CASP3,BAX,BCL2,CREB1,FGF2,AKT1,TNF,NOS2,TP53,SOD1,SOD2,VEGFA
435	ctd:D005665	Furosemide	CTD	8.583e-18	2.492e-13	5.729e-16	6.218e-15	17	164	PDGFRB,SERPINF1,BAD,CASP3,BAX,BCL2,TGFB1,PTN,IGF1,NFE2L2,FGF2,AKT1,KDR,TNF,NOS3,IL6,VEGFA
436	CID000014809	zinc superoxide	Stitch	9.001e-18	2.614e-13	5.981e-16	6.491e-15	15	108	EPO,EPOR,HIF1A,NGB,CASP3,SLC1A3,LIF,NFE2L2,TNF,NOS1,NOS3,CNTF,SOD1,SOD2,SOD3
437	ctd:C027561	butylbenzyl phthalate	CTD	9.001e-18	2.614e-13	5.981e-16	6.491e-15	15	108	SOX9,SRC,CASP3,BAX,BCL2,SIRT1,GSK3B,PPARGC1A,IGF1,EGFR,NFE2L2,AKT1,TNF,SOD1,VEGFA
438	CID000005097	NSC683246	Stitch	9.185e-18	2.667e-13	6.089e-16	6.609e-15	19	234	CDKN1A,HIF1A,CASP3,BAX,BCL2,LCN2,CREB1,GSK3B,CDK5R1,MAPK14,EGFR,NGF,H2AX,FGF2,AKT1,MAPK8,IL6,TP53,CDK5
439	ctd:C062669	epicatechin gallate	CTD	9.289e-18	2.697e-13	6.144e-16	6.668e-15	11	34	BAD,CASP3,BCL2,TLR4,AKT1,TNF,NOS2,IL6,TP53,SOD1,SOD2
440	CID000005376	AC1L1K7T	Stitch	9.433e-18	2.739e-13	6.225e-16	6.756e-15	27	632	EPOR,DRD2,PDGFRB,NTRK2,SRC,CASP3,BAX,BCL2,BDNF,TGFB1,PPARGC1A,IGF1,MAPK14,IGF1R,EGFR,PIK3R1,AKT1,KDR,NOS1,NOS2,NOS3,IL6,TP53,CNTF,SOD1,SOD2,VEGFA
441	ctd:C017967	W 7	CTD	9.855e-18	2.861e-13	6.473e-16	7.026e-15	12	48	CASP3,BAX,BCL2,NR4A1,CREB1,NFE2L2,AKT1,TNF,MMP9,MAPK8,NOS1,NOS3
442	ctd:C416282	BAY 11-7085	CTD	9.855e-18	2.861e-13	6.473e-16	7.026e-15	12	48	IL17A,CASP3,BAX,BCL2,TGFB1,TNF,MMP9,IL6,CNR1,TP53,CNR2,VEGFA
443	CID000004196	AC1L1HMM	Stitch	1.008e-17	2.927e-13	6.608e-16	7.172e-15	25	517	SOX9,ANGPT1,SERPINF1,CASP3,BAX,BCL2,CREB1,ADCYAP1,PTPN5,LIF,GJA1,IGF1,IGF1R,FGF2,AKT1,TNF,ABCG2,MMP9,ALDOC,NOS3,IL6,NPY,TP53,SOD2,VEGFA
444	ctd:D015127	9,10-Dimethyl-1,2-benzanthracene	CTD	1.018e-17	2.957e-13	6.659e-16	7.227e-15	33	1046	CDKN1A,EPO,HIF1A,SPP1,BAD,CASP3,BAX,BCL2,SLC1A3,BDNF,PHB,TGFB1,STK3,GJA1,PPARGC1A,IGF1,NFE2L2,SQSTM1,H2AX,DNAJC5,AKT1,KDR,TNF,PRKDC,MMP9,NOS2,HSPA5,IL6,TP53,SOD1,SOD2,VEGFA,VEGFB
445	CID000104913	DCFH-DA	Stitch	1.137e-17	3.302e-13	7.42e-16	8.053e-15	14	86	BAD,CASP3,BAX,BCL2,P2RX7,NFE2L2,TNF,MAPK8,NOS1,NOS2,NOS3,SOD1,SOD2,SOD3
446	CID000006410	tert-butyl hydroperoxide	Stitch	1.164e-17	3.381e-13	7.58e-16	8.227e-15	31	903	SOX9,HIF1A,DRD2,NGB,BAD,CASP3,CYGB,BAX,CPE,NR4A1,APP,SLC1A1,CREB1,BDNF,GSK3B,TGFB1,GJA1,PPARGC1A,MAPK14,EGFR,NFE2L2,PIK3R1,LRP6,TNF,HSPA5,IL6,HSPB1,TP53,SOD1,SOD2,SOD3
447	ctd:C007350	nitrofen	CTD	1.167e-17	3.389e-13	7.582e-16	8.229e-15	19	237	EPO,PDGFRB,CASP3,LCN2,AQP4,GDNF,STAT3,TGFB1,GJA1,IGF1,IGF1R,FGF2,TNF,NOS3,IL6,SOD1,RAC1,SOD2,VEGFA
448	CID000148191	NSC-683864	Stitch	1.172e-17	3.404e-13	7.597e-16	8.246e-15	17	167	HIF1A,PDGFRB,BAD,BAX,PTEN,PPARGC1A,IGF1R,EGFR,CXCR4,PIK3R1,AKT1,KDR,NOS2,HSPB1,NPY,TP53,VEGFA
449	ctd:C029891	lead chloride	CTD	1.202e-17	3.49e-13	7.773e-16	8.436e-15	16	137	CASP3,BCL2,GRIN1,CREB1,GFAP,TGFB1,NFE2L2,TNF,MAPK8,NOS1,NOS2,HSPA5,NOS3,HSPB1,SOD1,SOD3
450	ctd:D002713	Chlorine	CTD	1.283e-17	3.727e-13	8.281e-16	8.988e-15	22	367	CDKN1A,VIPR2,ABCC1,PDGFRB,NGB,CASP3,BAX,GRIN1,NR4A1,PHB,PTN,CXCR4,FGF2,AKT1,TNF,ALDOC,NOS1,NOS2,HSPA5,NOS3,IL6,CNR1
451	ctd:C002070	betulinic acid	CTD	1.349e-17	3.917e-13	8.684e-16	9.425e-15	11	35	CDKN1A,HIF1A,CASP3,BAX,TGFB1,EGFR,TLR4,AKT1,TNF,MMP9,VEGFA
452	ctd:D016729	Leuprolide	CTD	1.424e-17	4.135e-13	9.128e-16	9.907e-15	10	24	CASP3,BAX,BCL2,IGF1,IGF1R,AKT1,TNF,MMP9,IL6,VEGFA
453	ctd:D013267	Stilbenes	CTD	1.424e-17	4.135e-13	9.128e-16	9.907e-15	10	24	BAD,CASP3,BAX,BCL2,STAT3,EGFR,SQSTM1,AKT1,NOS3,TP53
454	ctd:D026023	Permethrin	CTD	1.478e-17	4.292e-13	9.454e-16	1.026e-14	19	240	NR4A2,CYGB,BAX,BCL2,GFAP,BDNF,NFE2L2,SQSTM1,UCP2,NGF,FGF2,AKT1,TNF,ABCG2,IL6,TP53,SOD1,SOD2,SOD3
455	ctd:D009828	Oleanolic Acid	CTD	1.598e-17	4.641e-13	1.02e-15	1.107e-14	14	88	CDKN1A,CASP3,BAX,BCL2,PTEN,STAT3,MAPK14,NFE2L2,IL22,AKT1,TNF,ABCG2,MAPK8,SOD1
456	ctd:C023035	3,4,5,3',4'-pentachlorobiphenyl	CTD	1.668e-17	4.843e-13	1.062e-15	1.153e-14	35	1222	CDKN1A,HIF1A,SIGMAR1,SPP1,NTRK2,CASP3,BAX,BCL2,LCN2,CREB1,SLC1A3,STAT3,PTN,LIF,PPARGC1A,IGF1,IGF1R,NFE2L2,PIK3R1,TLR4,FGF2,AKT1,KDR,TNF,MMP9,ALDOC,NOS2,NOS3,IL6,NOTCH1,HSPB1,TP53,SOD1,SOD2,VEGFA
457	ctd:D012460	Sulfasalazine	CTD	1.713e-17	4.974e-13	1.089e-15	1.181e-14	16	140	CDKN1A,HIF1A,SPP1,CASP3,BAX,BCL2,GDNF,EGFR,NFE2L2,TLR4,TNF,ABCG2,MMP9,NOS2,IL6,SOD1
458	CID000004829	pioglitazone	Stitch	1.755e-17	5.094e-13	1.112e-15	1.207e-14	21	326	HIF1A,NGB,CYGB,BAX,APP,STAT3,TGFB1,EGFR,PIK3R1,UCP2,AKT1,TNF,MMP9,NOS2,NOS3,IL6,TP53,SOD1,SOD2,SOD3,VEGFA
459	CID000005562	A25618	Stitch	1.758e-17	5.104e-13	1.112e-15	1.207e-14	29	777	CDKN1A,SOX9,HIF1A,PDGFRB,SPP1,SRC,CASP3,BAX,BCL2,REST,NR4A1,CREB1,MEF2D,BDNF,SIRT1,STAT3,TGFB1,GJA1,MAPK14,CXCR4,UCP2,H2AX,AKT1,TNF,MAPK8,NOS2,TP53,SOD3,VEGFA
460	ctd:D004837	Epinephrine	CTD	1.822e-17	5.291e-13	1.149e-15	1.248e-14	15	113	ABCC1,SPP1,CASP3,CREB1,CHRNA7,PHB,PPARGC1A,P2RX7,TNF,NOS2,HSPA5,IL6,CNR1,SOD1,SOD2
461	ctd:C042405	methyl caffeate	CTD	1.825e-17	5.299e-13	1.149e-15	1.248e-14	9	16	CDKN1A,CASP3,BAX,BCL2,AKT1,KDR,MMP9,TP53,VEGFA
462	ctd:C037032	galangin	CTD	1.868e-17	5.424e-13	1.174e-15	1.274e-14	13	68	CDKN1A,ABCC1,HIF1A,CASP3,BAX,BCL2,STAT3,TGFB1,EGFR,AKT1,TNF,IL6,VEGFA
463	ctd:C038044	baicalin	CTD	1.934e-17	5.616e-13	1.21e-15	1.314e-14	11	36	CASP3,BAX,BCL2,TGFB1,EGFR,TLR4,TNF,NOS2,IL6,NOTCH1,TP53
464	ctd:D006812	Humic Substances	CTD	1.934e-17	5.616e-13	1.21e-15	1.314e-14	11	36	CASP3,BAX,BCL2,NFE2L2,AKT1,TNF,MMP9,NOS2,NOS3,TP53,VEGFA
465	ctd:C001899	triptolide	CTD	1.945e-17	5.647e-13	1.214e-15	1.318e-14	17	172	CDKN1A,IL17A,CASP3,BAX,BCL2,STAT3,MAPK14,NFE2L2,CXCR4,NGF,AKT1,TNF,MMP9,HSPA5,IL6,TP53,RAC1
466	ctd:D014415	Tunicamycin	CTD	1.978e-17	5.744e-13	1.233e-15	1.338e-14	39	1574	VIPR2,ABCC1,HIF1A,PDGFRB,SERPINF1,BAD,LAMA1,CASP3,CYGB,BAX,BCL2,LCN2,APP,SLC1A1,SLC1A3,MEF2D,PHB,PPARGC1A,CDK5R1,IGF1,MAPK14,IGF1R,NFE2L2,SQSTM1,PIK3R1,UCP2,AKT1,KDR,TNF,MAPK8,ALDOC,HSPA5,IL6,NOTCH1,TP53,SOD1,SOD2,CDK5,VEGFA
467	CID000108042	phenethyl caffeiate	Stitch	2.089e-17	6.067e-13	1.299e-15	1.41e-14	15	114	ABCC1,CASP3,BAX,GJA1,MAPK14,NFE2L2,TNF,MAPK8,NOS1,NOS2,NOS3,IL6,SOD1,SOD2,SOD3
468	ctd:D006427	Hemin	CTD	2.227e-17	6.467e-13	1.379e-15	1.497e-14	14	90	CDKN1A,HIF1A,CASP3,BAX,BCL2,PTEN,MAPK14,NFE2L2,AKT1,TNF,MAPK8,NOS2,NOS3,SOD2
469	ctd:D011094	Polyethyleneimine	CTD	2.227e-17	6.467e-13	1.379e-15	1.497e-14	14	90	ABCC1,BAD,CASP3,BAX,BCL2,LCN2,AQP4,TGFB1,UCP2,DNAJC5,TNF,IL6,HSPB1,TP53
470	ctd:D010424	Pentobarbital	CTD	2.393e-17	6.948e-13	1.478e-15	1.604e-14	15	115	CDKN1A,DRD2,BCL2,GRIN1,NR4A1,APP,GFAP,BDNF,AKT1,TNF,IL6,HSPB1,CNR1,NPY,RAC1
471	ctd:C016837	zinc chloride	CTD	2.397e-17	6.961e-13	1.478e-15	1.604e-14	22	378	CDKN1A,EPO,HIF1A,DRD2,SPP1,SRC,CASP3,BAX,BCL2,SLC1A2,EGFR,NFE2L2,H2AX,AKT1,TNF,MAPK8,ALDOC,NOS2,IL6,TP53,RAC1,VEGFA
472	ctd:C013592	mangiferin	CTD	2.422e-17	7.032e-13	1.49e-15	1.617e-14	16	143	CASP3,BAX,BCL2,TGFB1,NFE2L2,CXCR4,NGF,AKT1,TNF,MMP9,MAPK8,NOS2,IL6,TP53,SOD1,VEGFA
473	ctd:C067713	lactacystin	CTD	2.621e-17	7.611e-13	1.609e-15	1.746e-14	14	91	HIF1A,CASP3,BCL2,APP,TGFB1,NFE2L2,UCP2,TNF,MAPK8,NOS2,HSPA5,IL6,TP53,SOD1
474	ctd:D000242	Cyclic AMP	CTD	2.733e-17	7.936e-13	1.673e-15	1.816e-14	19	248	EPO,VIPR2,DRD2,GRN,CREB1,GDNF,GSK3B,ADCYAP1,PPARGC1A,EGFR,NGF,FGF2,AKT1,TNF,IL6,CNR1,CNR2,SOD2,VEGFA
475	ctd:C016392	3,3'-diindolylmethane	CTD	2.737e-17	7.946e-13	1.673e-15	1.816e-14	15	116	CDKN1A,BAD,CASP3,BAX,BCL2,GSK3B,NFE2L2,CXCR4,KDR,TNF,MMP9,NOS2,HSPA5,IL6,TP53
476	ctd:C013099	mancozeb	CTD	2.803e-17	8.138e-13	1.71e-15	1.856e-14	13	70	CDKN1A,CASP3,BAX,BCL2,CREB1,SIRT1,GSK3B,AKT1,KDR,TNF,TP53,SOD1,SOD2
477	ctd:C108123	4-amino-5-(4-methylphenyl)-7-(tert-butyl)pyrazolo(3,4-d)pyrimidine	CTD	2.87e-17	8.334e-13	1.747e-15	1.896e-14	12	52	CDKN1A,HIF1A,SRC,CASP3,SIRT1,PPARGC1A,MAPK14,EGFR,AKT1,TNF,MMP9,MAPK8
478	ctd:C025256	nonylphenol	CTD	2.929e-17	8.503e-13	1.779e-15	1.931e-14	24	485	DRD2,PDGFRB,CASP3,MAP1LC3A,BCL2,GRIN1,PTEN,CREB1,STAT3,P2RY1,NFE2L2,PIK3R1,UCP2,TLR4,AKT1,TNF,LTF,MMP9,NOS2,HSPA5,HSPB1,CNR1,TP53,VEGFA
479	CID003036508	Pc 12	Stitch	2.946e-17	8.555e-13	1.786e-15	1.938e-14	18	211	NGB,CASP3,BAX,BCL2,APP,CREB1,GDNF,BDNF,CHRNA7,ADCYAP1,NGF,FGF2,AKT1,MAPK8,HSPA5,NPY,TP53,RAC1
480	CID000003591	AC1L1G9T	Stitch	3.104e-17	9.013e-13	1.878e-15	2.038e-14	23	433	PDGFRB,SRC,CASP3,BCL2,STAT3,TGFB1,MAPK14,EGFR,PIK3R1,NGF,FGF2,AKT1,TNF,LTF,MERTK,MMP9,MAPK8,NOS1,NOS2,NOS3,IL6,HSPB1,RAC1
481	ctd:D001285	Atropine	CTD	3.609e-17	1.048e-12	2.179e-15	2.365e-14	14	93	CASP3,BAX,CREB1,GFAP,TGFB1,MAPK14,EGFR,AKT1,TNF,LTF,MAPK8,NOS2,IL6,TP53
482	ctd:C004532	quinone	CTD	3.695e-17	1.073e-12	2.221e-15	2.411e-14	12	53	CDKN1A,CASP3,BAX,BCL2,NFE2L2,H2AX,KDR,TNF,IL6,TP53,SOD1,SOD2
483	ctd:C019357	dioscin	CTD	3.695e-17	1.073e-12	2.221e-15	2.411e-14	12	53	SRC,CASP3,BAX,BCL2,NFE2L2,AKT1,KDR,TNF,HSPA5,IL6,TP53,VEGFA
484	ctd:D013974	Thyroxine	CTD	3.796e-17	1.102e-12	2.277e-15	2.472e-14	16	147	CDKN1A,SRC,CASP3,REST,APP,SIRT1,GJA1,IGF1,IGF1R,UCP2,FGF2,TNF,MMP9,TP53,SOD1,SOD2
485	ctd:C050229	demethoxycurcumin	CTD	3.841e-17	1.115e-12	2.3e-15	2.496e-14	11	38	ABCC1,CASP3,APP,NFE2L2,AKT1,KDR,TNF,MMP9,NOS2,HSPA5,VEGFA
486	ctd:C040918	butein	CTD	3.862e-17	1.121e-12	2.307e-15	2.504e-14	9	17	CASP3,BAX,BCL2,SIRT1,NFE2L2,AKT1,TNF,MMP9,VEGFA
487	ctd:D015058	1-Naphthylisothiocyanate	CTD	3.965e-17	1.151e-12	2.364e-15	2.565e-14	30	871	CDKN1A,CFH,ABCC1,HIF1A,IL17A,PDGFRB,SPP1,BAX,MAP1LC3A,GRN,BCL2,GRIN1,LCN2,APP,SLC1A1,SLC1A3,STAT3,TGFB1,PTN,GJA1,NFE2L2,FGF2,TNF,MMP9,NOS2,IL6,HSPB1,TP53,SOD2,VEGFA
488	ctd:D017258	Medroxyprogesterone Acetate	CTD	4.39e-17	1.275e-12	2.612e-15	2.835e-14	22	389	CDKN1A,SPP1,NR4A2,CASP3,BAX,LCN2,SLC1A3,SIRT1,GJA1,NFE2L2,MIR21,KDR,TNF,MMP9,NOS3,IL6,CNR1,MIR29C,TP53,SOD1,SOD2,VEGFA
489	CID005287969	flavopiridol	Stitch	4.479e-17	1.301e-12	2.66e-15	2.887e-14	18	216	CDKN1A,ABCC1,HIF1A,PDGFRB,SRC,CASP3,BAX,BCL2,STAT3,MAPK14,EGFR,AKT1,TNF,ABCG2,MAPK8,TP53,CDK5,VEGFA
490	CID000002116	vitamin E	Stitch	4.632e-17	1.345e-12	2.745e-15	2.979e-14	23	441	EPO,HIF1A,NGB,CASP3,CYGB,BAX,FXN,GFAP,CHRNA7,TGFB1,PTPN5,LRP6,TNF,NOS2,NOS3,IL6,HSPB1,CNR1,CNR2,SOD1,SOD2,SOD3,VEGFA
491	CID000034378	oridonin	Stitch	4.731e-17	1.374e-12	2.792e-15	3.03e-14	12	54	CASP3,BAX,BCL2,SIRT1,GSK3B,MAPK14,IGF1R,EGFR,H2AX,AKT1,MAPK8,TP53
492	ctd:C003001	7-ketocholesterol	CTD	4.731e-17	1.374e-12	2.792e-15	3.03e-14	12	54	BAD,CASP3,BAX,BCL2,EGFR,AKT1,TNF,MMP9,NOS2,IL6,TP53,VEGFA
493	CID000002146	aminoguanidine	Stitch	5.258e-17	1.527e-12	3.097e-15	3.361e-14	15	121	NGB,CASP3,CYGB,TGFB1,LIF,IGF1,TNF,NOS1,NOS2,NOS3,IL6,SOD1,SOD2,SOD3,VEGFA
494	ctd:C035054	ginsenoside Rg1	CTD	5.328e-17	1.547e-12	3.132e-15	3.399e-14	11	39	CDKN1A,ABCC1,BAD,CASP3,APP,NFE2L2,TNF,ABCG2,MAPK8,NOS2,IL6
495	CID000005711	Y-27632	Stitch	5.642e-17	1.638e-12	3.309e-15	3.592e-14	23	445	CDKN1A,NGB,SRC,BAD,CASP3,APP,TGFB1,MAPK14,P2RX7,P2RY1,PIK3R1,AKT1,TNF,MMP9,MAPK8,NOS1,NOS2,NOS3,IL6,HSPB1,RAC1,CDK5,VEGFA
496	CID000065124	nitrotyrosine	Stitch	5.75e-17	1.67e-12	3.366e-15	3.654e-14	14	96	HIF1A,SPP1,NGB,CASP3,GFAP,UCP2,ALDOC,NOS1,NOS2,NOS3,SOD1,RAC1,SOD2,SOD3
497	CID000001959	AC1Q5THZ	Stitch	6.68e-17	1.94e-12	3.903e-15	4.236e-14	24	503	HIF1A,NR4A2,CASP3,NR4A1,CREB1,BDNF,SIRT1,LIF,IGF1,TLR4,NGF,TNF,LTF,MMP9,NOS1,NOS2,HSPA5,NOS3,IL6,NPY,SOD1,SOD2,SOD3,VEGFA
498	CID000137994	tempol	Stitch	6.738e-17	1.956e-12	3.929e-15	4.264e-14	18	221	CASP3,BAX,REST,SLC1A1,SLC1A3,SIRT1,TGFB1,PRKDC,MAPK8,NOS1,NOS2,NOS3,IL6,TP53,SOD1,RAC1,SOD2,SOD3
499	CID000003310	E-PEG	Stitch	6.796e-17	1.973e-12	3.954e-15	4.292e-14	26	621	CDKN1A,EPO,ABCC1,HIF1A,BAD,CASP3,BAX,BCL2,REST,NR4A1,CREB1,PPARGC1A,MAPK14,EGFR,PIK3R1,CD274,H2AX,AKT1,TNF,ABCG2,PRKDC,MAPK8,HSPA5,IL6,HSPB1,TP53
500	CID000003385	5-FU	Stitch	7.144e-17	2.074e-12	4.149e-15	4.503e-14	25	562	CDKN1A,EPO,HIF1A,ANGPT1,CASP3,BAX,CPE,BCL2,PPP1R17,BDNF,STAT3,TGFB1,PTPN5,MAPK14,EGFR,CD274,AKT1,TNF,ABCG2,MERTK,MAPK8,NOS2,IL6,TP53,VEGFA
501	ctd:D003078	Colchicine	CTD	7.303e-17	2.12e-12	4.225e-15	4.586e-14	18	222	CDKN1A,ABCC1,CASP3,BAX,BCL2,BDNF,GSK3B,TGFB1,GJA1,FGF2,TNF,MAPK8,NOS1,NOS2,HSPA5,IL6,TP53,CDK5
502	ctd:D001971	Bromocriptine	CTD	7.318e-17	2.125e-12	4.225e-15	4.586e-14	11	40	DRD2,BAX,GDNF,BDNF,TGFB1,NFE2L2,NGF,TNF,NOS2,SOD1,VEGFA
503	ctd:C081021	Go 6976	CTD	7.32e-17	2.125e-12	4.225e-15	4.586e-14	13	75	HIF1A,SRC,CASP3,APP,EGFR,NGF,AKT1,TNF,MMP9,MAPK8,IL6,SOD2,VEGFA
504	ctd:C029892	cupric chloride	CTD	7.344e-17	2.132e-12	4.231e-15	4.592e-14	26	623	CDKN1A,HIF1A,SERPINF1,CASP3,BAX,BCL2,APP,CHRNA7,STAT3,STK3,IGF1,MAPK14,SQSTM1,H2AX,LRP6,STIP1,TNF,MAPK8,NOS1,NOS2,HSPA5,IL6,HSPB1,TP53,SOD1,VEGFA
505	CID005361912	CTK8G2960	Stitch	7.397e-17	2.148e-12	4.253e-15	4.616e-14	17	186	HIF1A,DRD2,CASP3,AIP,REST,SLC1A3,GFAP,BDNF,PPARGC1A,EGFR,CXCR4,SQSTM1,TLR4,AKT1,HSPB1,CNR1,CNR2
506	CID000002250	AC1L1D9C	Stitch	7.414e-17	2.153e-12	4.254e-15	4.617e-14	21	350	IL17A,SPP1,CASP3,BCL2,LCN2,BDNF,TGFB1,LIF,PPARGC1A,TLR4,AKT1,TNF,MMP9,NOS1,NOS2,NOS3,IL6,CNTF,RAC1,SOD2,VEGFA
507	ctd:C005948	astaxanthine	CTD	7.636e-17	2.217e-12	4.365e-15	4.737e-14	12	56	SPP1,GRN,GRIN1,APP,GFAP,GJA1,NFE2L2,TNF,NOS2,IL6,TP53,SOD1
508	ctd:D005690	Galactose	CTD	7.636e-17	2.217e-12	4.365e-15	4.737e-14	12	56	CASP3,BAX,BCL2,SIRT1,NFE2L2,TLR4,TNF,NOS2,HSPA5,IL6,TP53,SOD2
509	ctd:C073873	naphtho(1,2-b)furan-4,5-dione	CTD	7.691e-17	2.233e-12	4.387e-15	4.762e-14	9	18	SRC,BAD,CASP3,BAX,BCL2,STAT3,EGFR,AKT1,MMP9
510	ctd:D013656	Taurocholic Acid	CTD	7.775e-17	2.257e-12	4.426e-15	4.804e-14	14	98	ABCC1,CASP3,BCL2,STAT3,EGFR,SQSTM1,AKT1,TNF,MMP9,MAPK8,NOS2,IL6,SOD1,SOD2
511	ctd:C062018	HU 211	CTD	9.369e-17	2.72e-12	5.313e-15	5.766e-14	10	28	SRC,CASP3,BDNF,GSK3B,STAT3,AKT1,TNF,MAPK8,IL6,CNR1
512	ctd:C032171	4-coumaric acid	CTD	9.369e-17	2.72e-12	5.313e-15	5.766e-14	10	28	BAX,BCL2,TGFB1,MAPK14,PIK3R1,TNF,MAPK8,NOS2,NOS3,IL6
513	ctd:C042986	ebselen	CTD	9.632e-17	2.797e-12	5.441e-15	5.905e-14	12	57	HIF1A,CASP3,GFAP,TGFB1,GJA1,UCP2,NGF,NOS2,NOS3,HSPB1,SOD1,SOD2
514	ctd:C032881	lysophosphatidic acid	CTD	9.632e-17	2.797e-12	5.441e-15	5.905e-14	12	57	EPO,HIF1A,CASP3,BCL2,EGFR,NFE2L2,AKT1,TNF,MMP9,IL6,HSPB1,VEGFA
515	ctd:D008790	Metoprolol	CTD	1.054e-16	3.059e-12	5.94e-15	6.447e-14	13	77	SPP1,CASP3,TGFB1,GJA1,PPARGC1A,AKT1,TNF,MMP9,NOS1,NOS2,NOS3,IL6,VEGFA
516	CID000002889	Oils, Galangal	Stitch	1.062e-16	3.083e-12	5.976e-15	6.486e-14	17	190	CASP3,BAX,BCL2,STAT3,TGFB1,IGF1R,EGFR,TLR4,AKT1,TNF,MMP9,MAPK8,NOS2,IL6,TP53,SOD2,SOD3
517	CID000002390	AC1L1DKK	Stitch	1.108e-16	3.217e-12	6.223e-15	6.754e-14	15	127	EPOR,BAD,CASP3,BAX,STAT3,LIF,IGF1,MAPK14,EGFR,PIK3R1,AKT1,NOS2,NOS3,IL6,HSPB1
518	ctd:C070417	Win 55212-2	CTD	1.209e-16	3.511e-12	6.779e-15	7.357e-14	12	58	APP,SLC1A1,SLC1A2,EGFR,AKT1,KDR,TNF,MAPK8,IL6,CNR1,CNR2,VEGFA
519	ctd:C020326	ferric nitrilotriacetate	CTD	1.259e-16	3.655e-12	7.043e-15	7.644e-14	13	78	CDKN1A,ABCC1,HIF1A,CASP3,CYGB,BAX,TGFB1,NFE2L2,TNF,NOS2,IL6,TP53,SOD1
520	CID000021157	buthionine sulfoximine	Stitch	1.269e-16	3.684e-12	7.084e-15	7.688e-14	18	229	ABCC1,HIF1A,CASP3,BAX,BCL2,NFE2L2,H2AX,TNF,ABCG2,MAPK8,NOS2,NOS3,IL6,HSPB1,SOD1,SOD2,SOD3,VEGFA
521	ctd:C496827	salubrinal	CTD	1.344e-16	3.901e-12	7.488e-15	8.127e-14	11	42	CDKN1A,EPO,CASP3,BAX,BCL2,STAT3,MAPK14,SQSTM1,MAPK8,HSPA5,VEGFA
522	CID000001444	AC1L1BHQ	Stitch	1.371e-16	3.98e-12	7.624e-15	8.275e-14	18	230	HIF1A,IL17A,CASP3,BAX,PTEN,GFAP,STAT3,TGFB1,MAPK14,NFE2L2,AKT1,TNF,MMP9,MAPK8,NOS2,NOS3,IL6,HSPB1
523	ctd:D013148	Spironolactone	CTD	1.393e-16	4.046e-12	7.735e-15	8.396e-14	14	102	HIF1A,BAD,CASP3,BAX,BCL2,TGFB1,NFE2L2,FGF2,TNF,MMP9,IL6,SOD1,RAC1,VEGFA
524	ctd:C066201	salvianolic acid A	CTD	1.455e-16	4.225e-12	8.063e-15	8.751e-14	9	19	BAD,CASP3,BAX,BCL2,SIRT1,TNF,NOS2,IL6,SOD1
525	ctd:D006820	Hyaluronic Acid	CTD	1.512e-16	4.39e-12	8.362e-15	9.076e-14	17	194	SOX9,SRC,CASP3,PHB,EGFR,TLR4,AKT1,STIP1,TNF,MMP9,NOS2,HSPA5,IL6,HSPB1,SOD1,SOD3,VEGFA
526	ctd:D015034	Zinc Oxide	CTD	1.643e-16	4.771e-12	9.071e-15	9.845e-14	20	317	CDKN1A,CASP3,BAX,BCL2,CHRNA7,SIRT1,IGF1,IGF1R,NFE2L2,TLR4,H2AX,AKT1,TNF,MMP9,NOS2,HSPA5,IL6,NPY,TP53,RAC1
527	ctd:D006710	Homocysteine	CTD	1.65e-16	4.79e-12	9.088e-15	9.864e-14	17	195	CASP3,BAX,BCL2,GRIN1,APP,MAPK14,NFE2L2,AKT1,TNF,MMP9,MAPK8,NOS2,HSPA5,NOS3,TP53,SOD1,VEGFA
528	ctd:D002762	Cholecalciferol	CTD	1.725e-16	5.009e-12	9.487e-15	1.03e-13	18	233	CDKN1A,HIF1A,PDGFRB,SPP1,BAD,CASP3,BCL2,PTEN,TGFB1,LIF,GJA1,TLR4,H2AX,TNF,NOS2,IL6,NOTCH1,VEGFA
529	CID000002019	Actinomycin D	Stitch	1.752e-16	5.087e-12	9.617e-15	1.044e-13	24	525	CDKN1A,EPO,IL17A,NGB,CASP3,BAX,BCL2,STAT3,TGFB1,IGF1,MAPK14,EGFR,NGF,H2AX,FGF2,AKT1,TNF,MAPK8,NOS2,NOS3,IL6,TP53,SOD2,VEGFA
530	ctd:D000640	Amitrole	CTD	1.798e-16	5.22e-12	9.849e-15	1.069e-13	11	43	EPO,CASP3,MAP1LC3A,APP,NGF,TNF,MMP9,IL6,SOD1,SOD2,VEGFA
531	CID005281605	baicalein	Stitch	1.831e-16	5.317e-12	1.001e-14	1.087e-13	16	162	ABCC1,HIF1A,BAD,CASP3,BAX,BCL2,TGFB1,MAPK14,EGFR,AKT1,TNF,NOS1,NOS2,NOS3,IL6,SOD2
532	ctd:D007530	Isoflurane	CTD	1.848e-16	5.365e-12	1.008e-14	1.095e-13	14	104	BAD,CASP3,BAX,BCL2,APP,IGF1,IGF1R,AKT1,TNF,NOS2,NOS3,IL6,TP53,SOD2
533	ctd:D004318	Doxycycline	CTD	1.882e-16	5.463e-12	1.025e-14	1.113e-13	12	60	CDKN1A,BAD,CASP3,BAX,BCL2,LCN2,GJA1,MAPK14,TNF,MMP9,NOS2,SOD1
534	CID005497170	AC1NUZLU	Stitch	2.007e-16	5.828e-12	1.091e-14	1.185e-13	18	235	CDKN1A,CASP3,BAX,CPE,BCL2,SIRT1,GSK3B,STAT3,MAPK14,NGF,H2AX,AKT1,TNF,PRKDC,MAPK8,NOS2,HSPB1,TP53
535	CID004369171	Al 6629	Stitch	2.022e-16	5.871e-12	1.097e-14	1.191e-13	16	163	SIGMAR1,NGB,NTRK2,SERPINF1,CASP3,BAX,POU4F2,CREB1,GFAP,BDNF,STAT3,P2RX7,ALDOC,NOS1,NPY,CNTF
536	ctd:D014700	Verapamil	CTD	2.123e-16	6.165e-12	1.15e-14	1.248e-13	14	105	ABCC1,DRD2,CASP3,BCL2,GFAP,STAT3,TGFB1,LIF,NFE2L2,TNF,MAPK8,IL6,SOD1,SOD2
537	CID006857406	AC1OAGKB	Stitch	2.136e-16	6.202e-12	1.155e-14	1.253e-13	17	198	EPOR,AKT3,PDGFRB,SRC,BAD,CASP3,PTEN,GSK3B,IGF1,EGFR,PIK3R1,CD274,AKT1,IL6,TP53,RAC1,VEGFA
538	CID000031275	dioxane	Stitch	2.289e-16	6.648e-12	1.236e-14	1.341e-13	19	278	CDKN1A,EPOR,ABCC1,CASP3,BAX,BCL2,STAT3,MAPK14,UCP2,AKT1,ABCG2,MMP9,MAPK8,NPY,TP53,SOD1,RAC1,SOD2,SOD3
539	ctd:D011188	Potassium	CTD	2.436e-16	7.073e-12	1.312e-14	1.424e-13	14	106	NGB,CASP3,NR4A1,APP,CREB1,BDNF,SIRT1,GSK3B,IGF1,TNF,MAPK8,CNR1,NPY,SOD2
540	ctd:C015144	dihydrolipoic acid	CTD	2.635e-16	7.65e-12	1.417e-14	1.538e-13	9	20	CDKN1A,CASP3,TGFB1,NFE2L2,NGF,AKT1,NOS2,TP53,SOD1
541	ctd:C031927	hydroquinone	CTD	2.754e-16	7.996e-12	1.478e-14	1.604e-13	17	201	CDKN1A,BAD,CASP3,SIRT1,NFE2L2,SQSTM1,TLR4,H2AX,AKT1,TNF,PRKDC,MMP9,NOS2,IL6,TP53,SOD1,SOD2
542	ctd:D010713	Phosphatidylcholines	CTD	2.88e-16	8.363e-12	1.543e-14	1.675e-13	12	62	CDKN1A,CASP3,BAX,BCL2,APP,PTEN,TGFB1,IGF1,TNF,LTF,IL6,TP53
543	ctd:D013467	Sulindac	CTD	2.912e-16	8.456e-12	1.557e-14	1.69e-13	25	597	CDKN1A,ABCC1,HIF1A,SRC,BAD,CASP3,BAX,GRN,BCL2,GRIN1,FXN,APP,SIRT1,GSK3B,STAT3,TGFB1,SQSTM1,H2AX,AKT1,TNF,MAPK8,IL6,TP53,SOD1,SOD2
544	ctd:D006854	Hydrocortisone	CTD	2.987e-16	8.672e-12	1.594e-14	1.73e-13	16	167	EPO,HIF1A,SPP1,CASP3,BDNF,TGFB1,NFE2L2,UCP2,TLR4,AKT1,TNF,MMP9,NOS2,IL6,NPY,VEGFA
545	ctd:D009573	Nitrites	CTD	3.126e-16	9.078e-12	1.66e-14	1.801e-13	10	31	EPO,APP,SIRT1,PPARGC1A,NFE2L2,TNF,NOS2,NOS3,SOD1,SOD2
546	ctd:C495818	2-morpholin-4-yl-6-thianthren-1-yl-pyran-4-one	CTD	3.126e-16	9.078e-12	1.66e-14	1.801e-13	10	31	CDKN1A,CASP3,GSK3B,IGF1,SQSTM1,H2AX,TNF,PRKDC,NOS2,TP53
547	ctd:D013498	Suramin	CTD	3.126e-16	9.078e-12	1.66e-14	1.801e-13	10	31	CASP3,CREB1,CHRNA7,SIRT1,P2RX7,EGFR,FGF2,TNF,IL6,TP53
548	ctd:C072247	cyclo(Trp-Asp-Pro-Val-Leu)	CTD	3.146e-16	9.134e-12	1.667e-14	1.809e-13	11	45	EPO,EPOR,CASP3,BCL2,STAT3,GJA1,TNF,MMP9,NOS2,IL6,VEGFA
549	ctd:C057862	cyanoginosin LR	CTD	3.175e-16	9.218e-12	1.679e-14	1.822e-13	20	328	CDKN1A,EPO,AKT3,BAD,CASP3,BAX,BCL2,PTEN,GSK3B,MAPK14,NFE2L2,AKT1,TNF,MMP9,NOS2,IL6,HSPB1,TP53,SOD1,SOD2
550	CID000067235	indophenol blue	Stitch	3.193e-16	9.272e-12	1.686e-14	1.83e-13	14	108	PDGFRB,CASP3,SLC1A2,GFAP,IGF1,ALDOC,NOS1,HSPB1,CNTF,SOD1,SOD2,SOD3,CDK5,VEGFA
551	ctd:C044946	benazepril	CTD	3.484e-16	1.012e-11	1.836e-14	1.993e-13	13	84	SPP1,BAX,BCL2,AQP4,TGFB1,GJA1,TLR4,TNF,MMP9,NOS2,IL6,SOD1,VEGFA
552	CID000005213	silibinin	Stitch	3.626e-16	1.053e-11	1.907e-14	2.07e-13	19	285	CDKN1A,CASP3,BAX,BCL2,SIRT1,STAT3,TGFB1,EGFR,AKT1,TNF,ABCG2,PRKDC,MAPK8,NOS2,TP53,SOD1,SOD2,SOD3,VEGFA
553	CID000002533	calphostin C	Stitch	3.76e-16	1.092e-11	1.974e-14	2.143e-13	22	431	CDKN1A,IL17A,SRC,SLC1A1,CREB1,ADCYAP1,TGFB1,GJA1,IGF1,MAPK14,EGFR,PIK3R1,FGF2,AKT1,TNF,MAPK8,NOS1,NOS2,NOS3,IL6,HSPB1,VEGFA
554	ctd:D004137	Dinitrochlorobenzene	CTD	4.091e-16	1.188e-11	2.144e-14	2.327e-13	21	381	CDKN1A,IL17A,SPP1,CASP3,BCL2,CREB1,BDNF,GSK3B,MAPK14,NFE2L2,CXCR4,IL22,CD274,TNF,MAPK8,NOS2,IL6,SOD1,SOD2,SOD3,VEGFA
555	ctd:C040115	shogaol	CTD	4.117e-16	1.195e-11	2.154e-14	2.338e-13	11	46	CASP3,BAX,BCL2,BDNF,GSK3B,NFE2L2,H2AX,AKT1,TNF,MMP9,NOS2
556	ctd:C411572	H 1356	CTD	4.376e-16	1.271e-11	2.281e-14	2.476e-13	8	13	CASP3,BAX,BCL2,CREB1,GSK3B,IGF1,IGF1R,MAPK8
557	ctd:C411188	obacunone glucoside	CTD	4.376e-16	1.271e-11	2.281e-14	2.476e-13	8	13	CDKN1A,BAD,CASP3,BAX,BCL2,AKT1,IL6,TP53
558	ctd:C050414	tripterine	CTD	4.41e-16	1.28e-11	2.295e-14	2.491e-13	15	139	IL17A,CASP3,BAX,BCL2,PTEN,EGFR,NFE2L2,PIK3R1,AKT1,STIP1,TNF,MMP9,HSPA5,IL6,SOD2
559	ctd:C017185	delphinidin	CTD	4.528e-16	1.315e-11	2.344e-14	2.544e-13	10	32	HIF1A,CASP3,BAX,BCL2,TGFB1,EGFR,TNF,MMP9,MAPK8,VEGFA
560	CID000153503	MnTM-2-PyP5+	Stitch	4.528e-16	1.315e-11	2.344e-14	2.544e-13	10	32	CASP3,BAX,MAPK8,NOS1,NOS2,NOS3,IL6,SOD1,SOD2,SOD3
561	ctd:C009172	rhodioloside	CTD	4.528e-16	1.315e-11	2.344e-14	2.544e-13	10	32	HIF1A,SPP1,CASP3,BAX,BCL2,TGFB1,NGF,AKT1,NOTCH1,SOD2
562	ctd:C090937	3-(5'-hydroxymethyl-2'-furyl)-1-benzylindazole	CTD	4.591e-16	1.333e-11	2.372e-14	2.574e-13	9	21	CDKN1A,EPO,HIF1A,CASP3,BAX,BCL2,MAPK8,TP53,VEGFA
563	ctd:D000841	Anisomycin	CTD	4.805e-16	1.395e-11	2.478e-14	2.69e-13	13	86	CASP3,BCL2,CREB1,PTPN5,IGF1,MAPK14,SQSTM1,TNF,MAPK8,NOS2,HSPA5,TP53,VEGFA
564	ctd:D005620	Freund's Adjuvant	CTD	5.317e-16	1.544e-11	2.736e-14	2.97e-13	17	209	IL17A,CASP3,LCN2,CREB1,TGFB1,IGF1,P2RX7,EGFR,NGF,TNF,MMP9,NOS2,NOS3,IL6,TP53,CNR2,VEGFA
565	ctd:D005038	Ethylnitrosourea	CTD	5.325e-16	1.546e-11	2.736e-14	2.97e-13	19	291	CDKN1A,SPP1,NTRK2,CASP3,BAX,PTEN,BDNF,SIRT1,GSK3B,STAT3,LIF,GJA1,IGF1R,EGFR,KDR,TNF,NOS1,TP53,SOD1
566	ctd:C525422	SRT1720	CTD	5.353e-16	1.554e-11	2.746e-14	2.98e-13	11	47	CASP3,BAX,SIRT1,FGF2,AKT1,TNF,MMP9,MAPK8,IL6,SOD2,VEGFA
567	ctd:C016766	sulforafan	CTD	5.439e-16	1.579e-11	2.785e-14	3.023e-13	23	494	CDKN1A,ABCC1,HIF1A,SPP1,NTRK2,CASP3,BAX,BCL2,BDNF,TGFB1,PPARGC1A,NFE2L2,SQSTM1,TLR4,AKT1,TNF,MAPK8,NOS2,HSPA5,IL6,NOTCH1,TP53,SOD1
568	ctd:C084656	paricalcitol	CTD	5.625e-16	1.633e-11	2.871e-14	3.116e-13	13	87	SPP1,NR4A2,BCL2,NR4A1,TGFB1,TNF,NOS2,NOS3,IL6,NPY,SOD1,SOD2,SOD3
569	ctd:C029341	oxophenylarsine	CTD	5.625e-16	1.633e-11	2.871e-14	3.116e-13	13	87	HIF1A,SRC,CASP3,CREB1,STAT3,IGF1,EGFR,NFE2L2,TNF,MMP9,NOS3,IL6,CNTF
570	CID000064944	dichlorofluorescein	Stitch	6.454e-16	1.874e-11	3.288e-14	3.568e-13	12	66	CASP3,SLC1A2,SLC1A3,PHB,GJA1,AKT1,TNF,NOS2,HSPB1,SOD1,SOD2,SOD3
571	ctd:D001554	Benzene	CTD	6.652e-16	1.931e-11	3.382e-14	3.671e-13	29	892	CDKN1A,EPO,EPOR,BAD,NR4A2,CASP3,BAX,BCL2,GRIN1,PPP1R17,NR4A1,APP,PTEN,GSK3B,GJA1,P2RX7,EGFR,CXCR4,H2AX,TNF,PRKDC,MMP9,NOS2,HSPA5,IL6,NOTCH1,TP53,SOD1,VEGFA
572	CID000000936	vitamin B	Stitch	6.846e-16	1.988e-11	3.475e-14	3.772e-13	19	295	CDKN1A,BAD,BAX,GFAP,MEF2D,SIRT1,PPARGC1A,H2AX,TNF,LTF,NOS1,NOS2,HSPA5,NOS3,IL6,CNR1,TP53,CNR2,VEGFA
573	CID000026627	lithium chromate	Stitch	7.286e-16	2.116e-11	3.692e-14	4.007e-13	19	296	DRD2,CASP3,BAX,NR4A1,APP,CREB1,MEF2D,BDNF,CHRNA7,GSK3B,LIF,CXCR4,SLC17A7,LRP6,AKT1,NPY,TP53,SOD2,CDK5
574	CID000001935	tacrine	Stitch	7.548e-16	2.192e-11	3.818e-14	4.144e-13	15	144	SIGMAR1,CASP3,BAX,APP,SLC1A2,SLC1A3,CHRNA7,SLC17A7,STIP1,NOS1,NOS2,NOS3,CNR1,TP53,CNR2
575	ctd:C043561	chrysin	CTD	7.9e-16	2.294e-11	3.989e-14	4.329e-13	14	115	CDKN1A,ABCC1,CASP3,BAX,BCL2,TGFB1,EGFR,NFE2L2,AKT1,TNF,ABCG2,NOS2,IL6,TP53
576	CID000002551	carbachol	Stitch	7.916e-16	2.298e-11	3.99e-14	4.331e-13	26	688	VIPR2,SRC,APP,PTEN,CREB1,CHRNA7,ADCYAP1,MAPK14,EGFR,P2RY1,PIK3R1,NGF,H2AX,AKT1,MMP9,MAPK8,NOS1,NOS2,NOS3,IL6,HSPB1,CNR1,NPY,CNR2,SOD2,VEGFA
577	CID000003559	haloperidol	Stitch	8.003e-16	2.324e-11	4.027e-14	4.371e-13	21	394	ABCC1,DRD2,SIGMAR1,BAX,CPE,GRIN1,NR4A1,CREB1,SLC1A2,SLC1A3,BDNF,CHRNA7,NGF,SLC17A7,AKT1,NOS1,NOS2,NOS3,CNR1,NPY,CNR2
578	ctd:D004726	Endosulfan	CTD	8.02e-16	2.329e-11	4.029e-14	4.373e-13	22	447	CFH,SOX9,CASP3,BAX,BCL2,CREB1,GSK3B,STAT3,LIF,GJA1,MAPK14,AKT1,TNF,ABCG2,NOS1,NOS2,HSPA5,NOS3,IL6,HSPB1,SOD1,SOD2
579	CID000004624	6-OHDA	Stitch	8.487e-16	2.464e-11	4.256e-14	4.619e-13	18	255	DRD2,SIGMAR1,NR4A2,CASP3,CREB1,SLC1A2,GDNF,GFAP,BDNF,ADCYAP1,MAPK14,NGF,SLC17A7,FGF2,AKT1,NPY,TP53,SOD2
580	CID000001456	OD-q	Stitch	9.079e-16	2.636e-11	4.545e-14	4.933e-13	16	179	VIPR2,HIF1A,NGB,CASP3,ADCYAP1,MAPK14,P2RY1,AKT1,TNF,NOS1,NOS2,NOS3,SOD1,SOD2,SOD3,VEGFA
581	ctd:C073339	usnic acid	CTD	9.467e-16	2.749e-11	4.731e-14	5.135e-13	12	68	CASP3,BAX,BCL2,NFE2L2,SQSTM1,H2AX,AKT1,TNF,NOS2,HSPA5,IL6,TP53
582	CID000000191	arabinosyladenine	Stitch	9.819e-16	2.851e-11	4.898e-14	5.316e-13	27	762	EPO,ABCC1,HIF1A,DRD2,PDGFRB,SIGMAR1,CASP3,BAX,CREB1,GDNF,ADCYAP1,GJA1,MAPK14,P2RX7,P2RY1,CXCR4,PIK3R1,NGF,TNF,ABCG2,LTF,MMP9,NOS2,NOS3,IL6,NPY,VEGFA
583	ctd:C067207	obacunone	CTD	1.017e-15	2.952e-11	5.064e-14	5.496e-13	8	14	CDKN1A,BAD,CASP3,BAX,BCL2,AKT1,IL6,TP53
584	CID000000274	adenosine 3',5'-cyclic phosphate	Stitch	1.027e-15	2.981e-11	5.104e-14	5.54e-13	29	907	VIPR2,DRD2,PPP1R17,CREB1,GDNF,BDNF,GSK3B,ADCYAP1,TGFB1,PTPN5,PPARGC1A,CDK5R1,IGF1,MAPK14,P2RY1,NGF,FGF2,AKT1,STIP1,TNF,MMP9,MAPK8,NOS2,IL6,CNR1,NPY,CNR2,SOD2,VEGFA
585	ctd:C047246	temozolomide	CTD	1.079e-15	3.133e-11	5.356e-14	5.813e-13	17	218	CDKN1A,SOX9,CASP3,BAX,BCL2,GFAP,LIF,H2AX,FGF2,AKT1,TNF,MMP9,IL6,HSPB1,TP53,SOD2,VEGFA
586	ctd:C482199	lipopolysaccharide, E coli O55-B5	CTD	1.174e-15	3.41e-11	5.818e-14	6.315e-13	38	1681	CDKN1A,CFH,ABCC1,SPP1,LAMA1,CASP3,CPE,GRIN1,LCN2,PTEN,CREB1,STAT3,TGFB1,LIF,GJA1,PPARGC1A,IGF1,EGFR,NFE2L2,CXCR4,TLR4,SLC17A7,CD274,LRP6,AKT1,TNF,MMP9,MAPK8,NOS1,NOS2,HSPA5,NOS3,IL6,NOTCH1,CNR2,SOD1,SOD2,VEGFA
587	ctd:D000968	Antimycin A	CTD	1.202e-15	3.49e-11	5.935e-14	6.442e-13	13	92	HIF1A,CASP3,BAX,BCL2,MAPK14,SQSTM1,UCP2,AKT1,TNF,HSPA5,TP53,SOD2,VEGFA
588	CID000221534	NSC-6354	Stitch	1.202e-15	3.49e-11	5.935e-14	6.442e-13	13	92	CASP3,BCL2,STAT3,TNF,MAPK8,NOS1,NOS2,NOS3,IL6,SOD1,RAC1,SOD2,SOD3
589	ctd:D014810	Vitamin E	CTD	1.263e-15	3.666e-11	6.218e-14	6.749e-13	37	1590	CDKN1A,SOX9,HIF1A,ANGPT1,PDGFRB,SERPINF1,CASP3,BAX,GRN,BCL2,APP,CREB1,AQP4,GFAP,SIRT1,GSK3B,PHB,TGFB1,STK4,IGF1R,EGFR,NFE2L2,PIK3R1,UCP2,FGF2,AKT1,TNF,MAPK8,NOS2,HSPA5,NOS3,IL6,HSPB1,TP53,SOD1,SOD2,VEGFA
590	ctd:C113861	corosolic acid	CTD	1.266e-15	3.675e-11	6.218e-14	6.749e-13	9	23	IL17A,SRC,CASP3,BAX,BCL2,STAT3,IGF1R,IL22,VEGFA
591	ctd:C009091	protocatechuic acid	CTD	1.266e-15	3.675e-11	6.218e-14	6.749e-13	9	23	CDKN1A,HIF1A,CASP3,BCL2,APP,TNF,NOS2,IL6,VEGFA
592	ctd:D001728	Dicumarol	CTD	1.272e-15	3.694e-11	6.24e-14	6.773e-13	10	35	CDKN1A,CASP3,IGF1,TNF,MMP9,MAPK8,HSPA5,TP53,SOD1,SOD2
593	ctd:D012110	Reserpine	CTD	1.29e-15	3.747e-11	6.297e-14	6.835e-13	14	119	DRD2,NTRK2,CASP3,BAX,CPE,BCL2,BDNF,SQSTM1,NGF,AKT1,ABCG2,NOS1,CNR1,NPY
594	ctd:D010261	Paraoxon	CTD	1.29e-15	3.747e-11	6.297e-14	6.835e-13	14	119	CASP3,BAX,BCL2,PTEN,SLC1A2,SLC1A3,PHB,TNF,HSPA5,IL6,CNR1,TP53,SOD2,VEGFA
595	ctd:D000068756	Valsartan	CTD	1.29e-15	3.747e-11	6.297e-14	6.835e-13	14	119	ANGPT1,SPP1,CASP3,AQP4,STAT3,TGFB1,LIF,KDR,TNF,MMP9,NOS3,IL6,SOD1,VEGFA
596	CID005280443	apigenin	Stitch	1.409e-15	4.09e-11	6.863e-14	7.449e-13	16	184	CDKN1A,ABCC1,HIF1A,CASP3,BAX,BCL2,GJA1,IGF1,PIK3R1,AKT1,TNF,MAPK8,NOS2,NOS3,TP53,VEGFA
597	ctd:C017953	tetramethylpyrazine	CTD	1.439e-15	4.178e-11	6.999e-14	7.596e-13	11	51	HIF1A,PDGFRB,CASP3,BAX,BCL2,EGFR,NFE2L2,TNF,MAPK8,NOS2,IL6
598	ctd:D012601	Scopolamine Hydrobromide	CTD	1.455e-15	4.224e-11	7.063e-14	7.666e-13	14	120	SIGMAR1,NTRK2,CASP3,BAX,BCL2,NR4A1,APP,CREB1,BDNF,EGFR,NGF,TNF,NOS2,IL6
599	CID000114777	theaflavin	Stitch	1.7e-15	4.936e-11	8.24e-14	8.943e-13	17	224	EPO,EPOR,ABCC1,SRC,CASP3,BAX,BCL2,CREB1,STAT3,LIF,MAPK14,AKT1,KDR,TNF,IL6,TP53,CNTF
600	ctd:C055494	caffeic acid phenethyl ester	CTD	1.805e-15	5.24e-11	8.734e-14	9.479e-13	19	311	CDKN1A,ABCC1,PDGFRB,SERPINF1,CASP3,BAX,SLC1A1,GDNF,GFAP,STAT3,MAPK14,NFE2L2,NGF,TNF,MMP9,NOS2,HSPB1,TP53,SOD1
601	ctd:C550547	6-chloro-2,3,4,9-tetrahydro-1H-carbazole-1-carboxamide	CTD	1.817e-15	5.277e-11	8.78e-14	9.53e-13	11	52	CASP3,BAX,REST,SIRT1,STAT3,SQSTM1,AKT1,TNF,MMP9,TP53,SOD2
602	CID000004757	phenazine	Stitch	1.855e-15	5.386e-11	8.932e-14	9.694e-13	13	95	PDGFRB,CASP3,SLC1A2,GFAP,IGF1,NOS1,HSPB1,CNTF,SOD1,SOD2,SOD3,CDK5,VEGFA
603	CID000128682	dihydroethidium	Stitch	1.855e-15	5.386e-11	8.932e-14	9.694e-13	13	95	CASP3,BAX,P2RX7,H2AX,AKT1,MAPK8,NOS1,NOS2,NOS3,SOD1,RAC1,SOD2,SOD3
604	ctd:C053541	bicalutamide	CTD	1.984e-15	5.759e-11	9.519e-14	1.033e-12	16	188	CDKN1A,CASP3,BAX,BCL2,LCN2,PTEN,PHB,IGF1,SQSTM1,TLR4,MIR21,AKT1,STIP1,TNF,IL6,TP53
605	ctd:C000499	ferric oxide	CTD	1.984e-15	5.759e-11	9.519e-14	1.033e-12	16	188	CDKN1A,CASP3,BAX,MAP1LC3A,BCL2,GJA1,EGFR,CXCR4,CD274,H2AX,AKT1,TNF,IL6,TP53,SOD1,SOD2
606	ctd:D044945	Proanthocyanidins	CTD	2.017e-15	5.855e-11	9.662e-14	1.049e-12	9	24	NR4A2,BAX,BCL2,NR4A1,APP,CREB1,TNF,MAPK8,HSPA5
607	ctd:D015118	Eicosapentaenoic Acid	CTD	2.137e-15	6.203e-11	1.022e-13	1.109e-12	13	96	SPP1,CASP3,STAT3,PPARGC1A,NFE2L2,UCP2,AKT1,TNF,MMP9,MAPK8,NOS2,IL6,SOD1
608	CID000001606	NOC-18	Stitch	2.34e-15	6.795e-11	1.118e-13	1.213e-12	12	73	HIF1A,CASP3,BAX,NFE2L2,TNF,MMP9,NOS1,NOS2,NOS3,SOD1,SOD2,SOD3
609	ctd:C060506	sphingosine 1-phosphate	CTD	2.394e-15	6.951e-11	1.139e-13	1.237e-12	10	37	BAX,BCL2,CREB1,IGF1,EGFR,AKT1,KDR,TNF,MMP9,IL6
610	ctd:D020889	Rolipram	CTD	2.394e-15	6.951e-11	1.139e-13	1.237e-12	10	37	SPP1,NTRK2,CREB1,BDNF,ADCYAP1,STAT3,AKT1,TNF,NOS2,IL6
611	ctd:D014051	Toluene 2,4-Diisocyanate	CTD	2.533e-15	7.354e-11	1.204e-13	1.306e-12	15	156	IL17A,PTEN,GSK3B,TGFB1,P2RX7,EGFR,CXCR4,NGF,AKT1,TNF,MMP9,NOS2,NOS3,IL6,VEGFA
612	ctd:D009534	Niclosamide	CTD	2.551e-15	7.406e-11	1.21e-13	1.313e-12	16	191	SRC,BAD,CASP3,BAX,BCL2,GSK3B,STAT3,IGF1R,SQSTM1,LRP6,AKT1,TNF,ALDOC,IL6,NOTCH1,TP53
613	CID000001744	AC1L1C56	Stitch	2.63e-15	7.637e-11	1.246e-13	1.352e-12	18	272	CDKN1A,CASP3,BAX,BCL2,LCN2,MEF2D,TGFB1,PTPN5,CDK5R1,IGF1,MAPK14,EGFR,CXCR4,AKT1,MAPK8,ALDOC,NOS2,TP53
614	CID005281855	ellagic acid	Stitch	2.789e-15	8.097e-11	1.319e-13	1.431e-12	15	157	CDKN1A,HIF1A,CASP3,BAX,BCL2,STAT3,TGFB1,PTN,NOS2,NOS3,TP53,SOD1,SOD2,SOD3,VEGFA
615	ctd:C038491	allyl sulfide	CTD	2.821e-15	8.19e-11	1.332e-13	1.445e-12	13	98	CDKN1A,ABCC1,CASP3,BAX,BCL2,AQP4,NFE2L2,TNF,MMP9,MAPK8,NOS2,IL6,TP53
616	CID000024841	iodide	Stitch	2.892e-15	8.397e-11	1.363e-13	1.48e-12	23	534	EPO,EPOR,VIPR2,DRD2,PDGFRB,NR4A2,CASP3,BAX,BDNF,ADCYAP1,TGFB1,LIF,IGF1,IGF1R,EGFR,NGF,FGF2,LTF,NOS3,NPY,SOD2,VEGFA,VEGFB
617	CID009549284	MEK1/2 inhibitor	Stitch	3.009e-15	8.736e-11	1.416e-13	1.537e-12	16	193	NR4A2,CASP3,BAX,NR4A1,CREB1,BDNF,GSK3B,STAT3,TGFB1,LIF,MAPK14,EGFR,PIK3R1,AKT1,NOS2,IL6
618	ctd:D001514	Bee Venoms	CTD	3.138e-15	9.11e-11	1.474e-13	1.6e-12	9	25	CASP3,BAX,BCL2,SIRT1,TGFB1,TNF,MMP9,NOS2,IL6
619	ctd:D019787	Linoleic Acid	CTD	3.233e-15	9.388e-11	1.515e-13	1.644e-12	13	99	CASP3,BCL2,TGFB1,PPARGC1A,NFE2L2,UCP2,TNF,MMP9,NOS2,HSPA5,NOS3,IL6,VEGFA
620	ctd:C104223	aluminum lactate	CTD	3.235e-15	9.393e-11	1.515e-13	1.644e-12	10	38	CASP3,BAX,BCL2,GFAP,GJA1,PPARGC1A,TNF,TP53,SOD1,SOD2
621	CID005356750	Evans blue dye	Stitch	3.269e-15	9.49e-11	1.528e-13	1.659e-12	14	127	EPO,ANGPT1,AQP4,GFAP,P2RX7,P2RY1,TNF,MMP9,NOS1,NOS2,NOS3,IL6,SOD2,VEGFA
622	ctd:D011729	Pyridostigmine Bromide	CTD	3.701e-15	1.075e-10	1.728e-13	1.875e-12	13	100	CYGB,BAX,GFAP,NFE2L2,SQSTM1,UCP2,NGF,FGF2,TNF,IL6,TP53,SOD2,SOD3
623	CID000001206	MAMP	Stitch	3.707e-15	1.076e-10	1.728e-13	1.875e-12	15	160	DRD2,SIGMAR1,NR4A2,NR4A1,CREB1,SLC1A2,GDNF,GFAP,BDNF,SLC17A7,ALDOC,NOS1,HSPB1,NPY,SOD2
624	CID000000231	LS-63783	Stitch	3.752e-15	1.089e-10	1.746e-13	1.895e-12	27	805	SOX9,NR4A2,CASP3,BAX,BDNF,CHRNA7,TGFB1,IGF1,MAPK14,P2RY1,SQSTM1,PIK3R1,UCP2,H2AX,AKT1,TNF,MAPK8,NOS1,NOS2,NOS3,IL6,CNR1,CNR2,SOD1,RAC1,SOD2,SOD3
625	CID000104751	BAPTA	Stitch	3.813e-15	1.107e-10	1.771e-13	1.922e-12	19	324	SRC,CASP3,BAX,CREB1,BDNF,CHRNA7,ADCYAP1,IGF1,MAPK14,P2RX7,P2RY1,AKT1,MAPK8,NOS1,NOS2,HSPA5,NOS3,CNR1,VEGFA
626	CID000003779	isoproterenol	Stitch	3.998e-15	1.161e-10	1.854e-13	2.012e-12	25	669	VIPR2,DRD2,SPP1,SRC,CREB1,AQP4,GFAP,CHRNA7,ADCYAP1,MAPK14,IGF1R,P2RX7,P2RY1,PIK3R1,UCP2,NGF,TNF,MMP9,MAPK8,NOS1,NOS2,NOS3,IL6,NPY,VEGFA
627	CID000004889	AC1L1J6H	Stitch	4.058e-15	1.178e-10	1.879e-13	2.039e-12	17	236	ABCC1,CASP3,BAX,PPP1R17,TGFB1,GJA1,LRP6,AKT1,TNF,ABCG2,MMP9,NOS2,NOS3,IL6,TP53,SOD2,VEGFA
628	ctd:D013654	Taurine	CTD	4.082e-15	1.185e-10	1.884e-13	2.045e-12	14	129	BAD,CASP3,BAX,BCL2,BDNF,SIRT1,STAT3,TGFB1,TNF,MMP9,MAPK8,NOS2,IL6,VEGFA
629	ctd:D008775	Methylprednisolone	CTD	4.082e-15	1.185e-10	1.884e-13	2.045e-12	14	129	CASP3,BAX,BCL2,GFAP,SIRT1,TGFB1,NFE2L2,CXCR4,AKT1,TNF,ABCG2,NOS2,IL6,SOD2
630	ctd:C030583	ceric oxide	CTD	4.332e-15	1.258e-10	1.997e-13	2.167e-12	10	39	CASP3,BAX,BCL2,NFE2L2,AKT1,TNF,MMP9,IL6,TP53,SOD2
631	CID000001388	MPTP-HCl	Stitch	4.468e-15	1.297e-10	2.056e-13	2.231e-12	15	162	DRD2,NR4A2,CASP3,BAX,GDNF,GFAP,BDNF,CHRNA7,NGF,FGF2,NOS1,NOS2,SOD1,SOD2,SOD3
632	ctd:C532162	2-(1H-indazol-4-yl)-6-(4-methanesulfonylpiperazin-1-ylmethyl)-4-morpholin-4-ylthieno(3,2-d)pyrimidine	CTD	4.646e-15	1.349e-10	2.134e-13	2.317e-12	23	546	CDKN1A,HIF1A,BAD,CASP3,BAX,BCL2,FXN,PTEN,SIRT1,GSK3B,STAT3,CDK5R1,IGF1,EGFR,AKT1,STIP1,TNF,ABCG2,PRKDC,IL6,NOTCH1,TP53,VEGFA
633	ctd:C005498	magnolol	CTD	4.778e-15	1.387e-10	2.192e-13	2.379e-12	9	26	CASP3,BAX,BCL2,GFAP,SIRT1,PPARGC1A,TNF,MAPK8,NOS2
634	CID006332158	AC1O3MDH	Stitch	4.827e-15	1.402e-10	2.211e-13	2.399e-12	13	102	VIPR2,NGB,ADCYAP1,PPARGC1A,IGF1,TNF,NOS1,NOS2,NOS3,SOD1,SOD2,SOD3,VEGFA
635	ctd:D002185	Cannabidiol	CTD	4.9e-15	1.423e-10	2.237e-13	2.428e-12	15	163	CDKN1A,LCN2,APP,CREB1,BDNF,STAT3,SQSTM1,CD274,TNF,IL6,CNR1,CNR2,SOD1,SOD2,VEGFA
636	CID000644213	GW9662	Stitch	4.9e-15	1.423e-10	2.237e-13	2.428e-12	15	163	SERPINF1,CASP3,BAX,PTEN,GSK3B,STAT3,GJA1,UCP2,AKT1,TNF,MMP9,NOS2,NOS3,IL6,TP53
637	ctd:C473478	sunitinib	CTD	5.435e-15	1.578e-10	2.478e-13	2.689e-12	11	57	PDGFRB,CASP3,PTEN,TGFB1,SQSTM1,KDR,ABCG2,MMP9,NOS2,IL6,VEGFA
638	CID000005753	corticosterone	Stitch	5.567e-15	1.617e-10	2.534e-13	2.75e-12	20	381	DRD2,SIGMAR1,NR4A1,CREB1,SLC1A2,BDNF,ADCYAP1,STAT3,TGFB1,IGF1,UCP2,TLR4,NGF,TNF,ABCG2,NOS1,NOS2,NOS3,IL6,NPY
639	CID000004592	olomoucine	Stitch	5.659e-15	1.643e-10	2.571e-13	2.791e-12	14	132	CDKN1A,BAD,CASP3,BAX,BCL2,GFAP,IGF1,MAPK14,P2RY1,NGF,STIP1,NOS2,TP53,CDK5
640	ctd:D020358	Sodium Cholate	CTD	5.752e-15	1.67e-10	2.609e-13	2.832e-12	10	40	HIF1A,CASP3,BAX,BCL2,TGFB1,NFE2L2,TLR4,TNF,TP53,SOD2
641	ctd:D007052	Ibuprofen	CTD	6.254e-15	1.816e-10	2.833e-13	3.075e-12	21	437	CDKN1A,HIF1A,CASP3,APP,SLC1A1,GFAP,IGF1,MAPK14,NFE2L2,TNF,MMP9,NOS1,NOS2,HSPA5,NOS3,IL6,CNR1,TP53,CNR2,SOD2,VEGFA
642	ctd:D014050	Toluene	CTD	6.289e-15	1.826e-10	2.844e-13	3.087e-12	26	751	ABCC1,PDGFRB,NTRK2,CASP3,MAP1LC3A,GRIN1,FXN,APP,CREB1,AQP4,SLC1A2,GDNF,GFAP,BDNF,CHRNA7,STAT3,GJA1,CXCR4,NGF,KDR,ABCG2,HSPA5,NOS3,IL6,TP53,SOD1
643	CID000005202	serotonin	Stitch	6.331e-15	1.838e-10	2.859e-13	3.103e-12	23	554	DRD2,SIGMAR1,GRIN1,APP,SLC1A1,SLC1A2,SLC1A3,GDNF,GFAP,BDNF,CHRNA7,GSK3B,ADCYAP1,IGF1,MAPK14,P2RY1,NGF,SLC17A7,LTF,MAPK8,IL6,CNR1,NPY
644	CID001249835	ERK inhibitor	Stitch	6.441e-15	1.87e-10	2.904e-13	3.152e-12	15	166	NR4A2,CASP3,BAX,CREB1,BDNF,STAT3,TGFB1,MAPK14,EGFR,CXCR4,PIK3R1,AKT1,NOS2,IL6,TP53
645	CID000005231	S-nitroso-N-acetyl-D,L-penicillamine	Stitch	7.003e-15	2.033e-10	3.153e-13	3.422e-12	14	134	NGB,CASP3,CYGB,GJA1,P2RY1,TNF,NOS1,NOS2,NOS3,TP53,SOD1,SOD2,SOD3,VEGFA
646	CID000159822	AC1L4MJU	Stitch	7.119e-15	2.067e-10	3.198e-13	3.471e-12	18	288	CDKN1A,EPO,EPOR,ANGPT1,BAD,LAMA1,CASP3,BAX,BCL2,PTEN,STAT3,MAPK14,EGFR,AKT1,TNF,MAPK8,TP53,VEGFA
647	ctd:C008577	myricitrin	CTD	7.137e-15	2.072e-10	3.198e-13	3.471e-12	9	27	CASP3,BAX,BCL2,TGFB1,TNF,MAPK8,NOS3,IL6,TP53
648	ctd:C110630	SR 144528	CTD	7.137e-15	2.072e-10	3.198e-13	3.471e-12	9	27	CASP3,TGFB1,AKT1,TNF,MAPK8,NOS2,CNR1,CNR2,VEGFA
649	CID000004518	DETA/NO	Stitch	7.446e-15	2.162e-10	3.331e-13	3.615e-12	12	80	HIF1A,ANGPT1,CASP3,BAX,TGFB1,CXCR4,AKT1,NOS2,NOS3,IL6,SOD1,SOD2
650	ctd:D000068718	Rosuvastatin Calcium	CTD	7.575e-15	2.199e-10	3.384e-13	3.673e-12	10	41	CASP3,BCL2,TGFB1,AKT1,KDR,TNF,ABCG2,NOS2,NOS3,SOD1
651	ctd:C114369	7,8-diacetoxy-4-methylcoumarin	CTD	8.128e-15	2.36e-10	3.625e-13	3.935e-12	8	17	CASP3,TNF,NOS1,NOS2,NOS3,IL6,TP53,VEGFA
652	ctd:D011345	Fenofibrate	CTD	8.153e-15	2.367e-10	3.631e-13	3.94e-12	24	624	CDKN1A,HIF1A,CASP3,MAP1LC3A,BCL2,NR4A1,APP,TGFB1,EGFR,NFE2L2,SQSTM1,UCP2,DNAJC5,TNF,MERTK,MMP9,NOS2,HSPA5,NOS3,IL6,HSPB1,TP53,SOD2,VEGFB
653	ctd:C066229	prolinedithiocarbamate	CTD	8.175e-15	2.374e-10	3.635e-13	3.945e-12	11	59	CASP3,BAX,TLR4,AKT1,TNF,MMP9,NOS2,IL6,TP53,SOD2,VEGFA
654	ctd:C439304	KMUP 1	CTD	8.618e-15	2.502e-10	3.826e-13	4.152e-12	7	10	BCL2,CREB1,BDNF,AKT1,TNF,NOS1,NOS2
655	CID000061492	cobalt-60	Stitch	8.664e-15	2.516e-10	3.841e-13	4.169e-12	20	390	EPO,EPOR,HIF1A,NGB,LAMA1,CYGB,CPE,SLC1A2,GSK3B,LIF,IGF1,KDR,TNF,NOS2,NOS3,CNR1,NPY,SOD1,SOD2,VEGFA
656	CID000023976	chromium	Stitch	8.681e-15	2.521e-10	3.842e-13	4.17e-12	19	339	HIF1A,SRC,CASP3,BAX,PTPN5,MAPK14,TNF,ABCG2,LTF,MAPK8,NOS1,NOS2,NOS3,IL6,TP53,SOD1,SOD2,SOD3,VEGFA
657	CID000002524	1-alpha-25-dihydroxycholecalciferol	Stitch	8.935e-15	2.594e-10	3.949e-13	4.286e-12	28	909	CDKN1A,SOX9,ANGPT1,PDGFRB,SPP1,NTRK2,LAMA1,BAX,BCL2,SLC1A1,CREB1,BDNF,PHB,TGFB1,IGF1,EGFR,UCP2,NGF,CD274,TNF,MMP9,IL6,TP53,CNTF,SOD1,SOD2,SOD3,VEGFA
658	CID000003962	Epi Lovastatin	Stitch	9.659e-15	2.804e-10	4.262e-13	4.626e-12	19	341	CDKN1A,EPOR,CASP3,BAX,BCL2,APP,CREB1,GSK3B,TGFB1,GJA1,MAPK14,IGF1R,LRP6,AKT1,TNF,MAPK8,NOS2,IL6,VEGFA
659	ctd:D002087	Butyrates	CTD	9.817e-15	2.85e-10	4.319e-13	4.687e-12	16	208	CDKN1A,SPP1,CASP3,BAX,BCL2,PTEN,GFAP,BDNF,MAPK14,AKT1,TNF,MAPK8,HSPA5,IL6,TP53,SOD2
660	CID000005360	suramin	Stitch	9.817e-15	2.85e-10	4.319e-13	4.687e-12	16	208	VIPR2,PDGFRB,ADCYAP1,GJA1,IGF1,IGF1R,P2RX7,EGFR,P2RY1,FGF2,AKT1,NOS2,NOS3,IL6,NPY,TP53
661	ctd:C009684	withaferin A	CTD	9.901e-15	2.875e-10	4.349e-13	4.72e-12	10	42	BAD,BCL2,STAT3,AKT1,TNF,MAPK8,HSPA5,IL6,SOD2,VEGFA
662	ctd:C060229	1-(6-((3-methoxyestra-1,3,5(10)-trien-17-yl)amino)hexyl)-1H-pyrrole-2,5-dione	CTD	9.968e-15	2.894e-10	4.365e-13	4.738e-12	11	60	SRC,CASP3,CREB1,GFAP,EGFR,AKT1,TNF,MAPK8,NOS1,NOS2,IL6
663	ctd:D009585	Nitrogen Dioxide	CTD	9.968e-15	2.894e-10	4.365e-13	4.738e-12	11	60	DRD2,BAX,TGFB1,TNF,NOS2,HSPA5,NOS3,IL6,TP53,SOD1,SOD2
664	ctd:C012606	4-vinyl-1-cyclohexene dioxide	CTD	1.004e-14	2.915e-10	4.39e-13	4.765e-12	15	171	HIF1A,CASP3,BAX,GSK3B,PTPN5,GJA1,MAPK14,IGF1R,EGFR,AKT1,MAPK8,IL6,SOD1,SOD2,VEGFA
665	CID000002293	BAPTA-AM	Stitch	1.018e-14	2.956e-10	4.446e-13	4.825e-12	18	294	HIF1A,CASP3,BAX,AIP,CREB1,BDNF,ADCYAP1,STAT3,MAPK14,P2RX7,EGFR,P2RY1,PIK3R1,LRP6,AKT1,NOS2,NOS3,IL6
666	CID000000264	butyrate	Stitch	1.032e-14	2.995e-10	4.497e-13	4.881e-12	26	767	CDKN1A,SOX9,EPO,HIF1A,NGB,SRC,LAMA1,CASP3,CYGB,BAX,BCL2,TGFB1,EGFR,CXCR4,NGF,H2AX,TNF,MMP9,MAPK8,NOS1,NOS2,NOS3,IL6,HSPB1,TP53,VEGFA
667	ctd:D017311	Amlodipine	CTD	1.211e-14	3.516e-10	5.264e-13	5.713e-12	11	61	CDKN1A,DRD2,CASP3,BAX,BCL2,TGFB1,IGF1,AKT1,TNF,NOS3,SOD1
668	CID000082686	cresyl violet acetate	Stitch	1.211e-14	3.516e-10	5.264e-13	5.713e-12	11	61	EPO,CASP3,SLC1A1,CREB1,SLC1A3,GDNF,GFAP,BDNF,GSK3B,FGF2,SOD1
669	CID000003733	AC1MU1S9	Stitch	1.248e-14	3.623e-10	5.415e-13	5.877e-12	23	572	IL17A,SRC,CASP3,BCL2,NR4A1,CREB1,GDNF,MEF2D,ADCYAP1,P2RX7,CXCR4,PIK3R1,NGF,AKT1,TNF,MAPK8,NOS1,NOS2,HSPA5,NOS3,IL6,CNR1,CNR2
670	ctd:D010396	Penicillamine	CTD	1.323e-14	3.842e-10	5.726e-13	6.215e-12	13	110	CASP3,BCL2,NR4A1,APP,IGF1,NFE2L2,CXCR4,TNF,NOS2,HSPA5,IL6,TP53,SOD1
671	ctd:D009288	Naproxen	CTD	1.323e-14	3.842e-10	5.726e-13	6.215e-12	13	110	SPP1,BDNF,GSK3B,TGFB1,CXCR4,TLR4,NGF,TNF,ABCG2,NOS2,IL6,CNTF,VEGFA
672	CID000002051	0-to	Stitch	1.438e-14	4.176e-10	6.214e-13	6.745e-12	14	141	CDKN1A,ABCC1,DRD2,PDGFRB,SRC,BAX,BCL2,STAT3,MAPK14,EGFR,TLR4,AKT1,ABCG2,MAPK8
673	ctd:C568862	4-(6-bromo-1,3-benzodioxol-5-yl)-3a,4,5,9b-3H-cyclopenta(c)quinoline	CTD	1.512e-14	4.391e-10	6.524e-13	7.081e-12	9	29	SRC,CASP3,BCL2,SLC1A2,SLC1A3,GDNF,MIR21,AKT1,MMP9
674	CID000003801	JC-1 dye	Stitch	1.592e-14	4.622e-10	6.858e-13	7.444e-12	12	85	CDKN1A,ABCC1,SERPINF1,CASP3,BAX,BCL2,STAT3,UCP2,AKT1,MAPK8,TP53,SOD2
675	ctd:C425931	GW 501516	CTD	1.769e-14	5.135e-10	7.608e-13	8.257e-12	11	63	APP,SIRT1,TGFB1,PPARGC1A,UCP2,TNF,MMP9,NOS3,IL6,SOD1,SOD3
676	CID000000738	glutamin	Stitch	1.79e-14	5.197e-10	7.688e-13	8.344e-12	21	461	DRD2,BAD,CASP3,BAX,REST,SLC1A1,CREB1,SLC1A2,SLC1A3,BDNF,SIRT1,PPARGC1A,SLC17A7,AKT1,STIP1,MAPK8,HSPA5,HSPB1,SOD1,CDK5,VEGFA
677	CID000002538	NSC302991	Stitch	1.806e-14	5.243e-10	7.745e-13	8.406e-12	19	353	CDKN1A,ABCC1,BAD,CASP3,BAX,BCL2,SIRT1,GSK3B,PHB,IGF1R,NGF,H2AX,AKT1,TNF,ABCG2,PRKDC,MAPK8,HSPB1,TP53
678	ctd:D000069347	Erlotinib Hydrochloride	CTD	1.842e-14	5.349e-10	7.89e-13	8.563e-12	12	86	SOX9,SRC,CASP3,BCL2,STAT3,TGFB1,EGFR,H2AX,AKT1,ABCG2,IL6,TP53
679	ctd:D012969	Sodium Fluoride	CTD	1.899e-14	5.514e-10	8.121e-13	8.814e-12	28	937	CDKN1A,ABCC1,SPP1,BAD,NR4A2,CASP3,BAX,MAP1LC3A,BCL2,PTEN,CREB1,CHRNA7,SIRT1,GSK3B,STK4,GJA1,IGF1,NFE2L2,NGF,H2AX,AKT1,TNF,NOS2,HSPA5,IL6,TP53,SOD1,SOD2
680	CID000004010	AC1L1H7K	Stitch	1.935e-14	5.618e-10	8.261e-13	8.966e-12	14	144	CDKN1A,SRC,CASP3,BAX,CREB1,GDNF,MAPK14,EGFR,PIK3R1,AKT1,MAPK8,NOS2,SOD2,VEGFA
681	ctd:D012980	Sodium Salicylate	CTD	2.119e-14	6.154e-10	9.01e-13	9.779e-12	10	45	CDKN1A,CASP3,IGF1,TNF,ABCG2,NOS2,NOS3,IL6,TP53,SOD2
682	ctd:C071423	capsazepine	CTD	2.119e-14	6.154e-10	9.01e-13	9.779e-12	10	45	CASP3,BAX,BCL2,GFAP,IGF1,AKT1,TNF,MAPK8,NOS2,IL6
683	ctd:D011341	Probucol	CTD	2.119e-14	6.154e-10	9.01e-13	9.779e-12	10	45	BAX,BCL2,APP,TGFB1,NFE2L2,CXCR4,TNF,MMP9,SOD2,SOD3
684	CID000045469	sodium nitroprusside	Stitch	2.147e-14	6.234e-10	9.114e-13	9.892e-12	17	261	VIPR2,NGB,CASP3,SIRT1,ADCYAP1,PPARGC1A,IGF1,TNF,NOS1,NOS2,NOS3,IL6,HSPB1,SOD1,SOD2,SOD3,VEGFA
685	CID000000197	AdPK	Stitch	2.21e-14	6.418e-10	9.367e-13	1.017e-11	35	1548	CDKN1A,ABCC1,AKT3,ANGPT1,PDGFRB,NTRK2,SRC,BAD,CASP3,NR4A1,CREB1,GSK3B,STAT3,TGFB1,STK3,STK4,GJA1,MAPK14,IGF1R,P2RX7,EGFR,P2RY1,SQSTM1,PIK3R1,TLR4,FGF2,AKT1,KDR,PRKDC,MERTK,MAPK8,NOS3,TP53,RAC1,CDK5
686	CID000002703	chelerythrine	Stitch	2.213e-14	6.425e-10	9.367e-13	1.017e-11	19	357	SIGMAR1,SRC,CASP3,BAX,SLC1A1,ADCYAP1,GJA1,MAPK14,P2RX7,EGFR,PIK3R1,AKT1,TNF,MAPK8,NOS1,NOS2,NOS3,HSPB1,SOD2
687	CID000091605	AC1O0B8G	Stitch	2.287e-14	6.639e-10	9.664e-13	1.049e-11	17	262	ABCC1,BAD,LAMA1,CASP3,BAX,GRN,BCL2,APP,GSK3B,STAT3,EGFR,SQSTM1,AKT1,ABCG2,ALDOC,NOS2,TP53
688	CID000003864	N(G)-nitro-L-arginine methyl ester	Stitch	2.349e-14	6.82e-10	9.913e-13	1.076e-11	14	146	CASP3,ADCYAP1,P2RY1,AKT1,TNF,NOS1,NOS2,NOS3,IL6,CNR1,SOD1,SOD2,SOD3,VEGFA
689	ctd:C513115	1-(methylimino-N-oxy)-6-(2-morpholinoethoxy)-3-phenyl-1H-indene-2-carboxylic acid ethyl ester	CTD	2.36e-14	6.852e-10	9.931e-13	1.078e-11	7	11	CASP3,BAX,BCL2,PTEN,PIK3R1,KDR,VEGFA
690	ctd:C532683	Cellfood	CTD	2.36e-14	6.852e-10	9.931e-13	1.078e-11	7	11	CDKN1A,HIF1A,CASP3,BCL2,AKT1,TP53,SOD2
691	CID000005589	AC1L1KON	Stitch	2.388e-14	6.932e-10	1.003e-12	1.089e-11	13	115	IL17A,CASP3,BAX,BCL2,CD274,TNF,MAPK8,NOS1,NOS2,NOS3,IL6,TP53,VEGFA
692	CID000448615	AC1L9M5J	Stitch	2.543e-14	7.383e-10	1.067e-12	1.158e-11	16	221	NTRK2,NR4A2,CASP3,BAX,BCL2,REST,APP,SLC1A2,GFAP,LIF,GJA1,CXCR4,LRP6,TP53,SOD1,CDK5
693	ctd:D015056	1-Methyl-3-isobutylxanthine	CTD	2.672e-14	7.757e-10	1.119e-12	1.215e-11	20	414	ANGPT1,PDGFRB,SPP1,LCN2,CREB1,SIRT1,GSK3B,ADCYAP1,TGFB1,LIF,IGF1,IGF1R,UCP2,FGF2,AKT1,TNF,MMP9,IL6,SOD2,SOD3
694	ctd:D000496	Alloxan	CTD	2.697e-14	7.83e-10	1.128e-12	1.225e-11	10	46	BAD,CASP3,BAX,BCL2,PPARGC1A,AKT1,TNF,NOS3,IL6,SOD1
695	ctd:C060836	pioglitazone	CTD	2.988e-14	8.677e-10	1.248e-12	1.355e-11	15	184	CDKN1A,SPP1,CASP3,NR4A1,APP,TGFB1,PPARGC1A,CXCR4,TNF,MMP9,NOS2,IL6,SOD1,SOD2,VEGFA
696	ctd:D009173	Mycophenolic Acid	CTD	3e-14	8.709e-10	1.251e-12	1.358e-11	13	117	SPP1,CASP3,BAX,BCL2,CREB1,GSK3B,TGFB1,AKT1,TNF,MAPK8,HSPA5,IL6,RAC1
697	ctd:C064769	N-acetylsphingosine	CTD	3.046e-14	8.844e-10	1.269e-12	1.377e-11	11	66	CASP3,BCL2,GSK3B,NFE2L2,NGF,AKT1,KDR,TNF,TP53,SOD2,VEGFA
698	ctd:C098607	JP8 aviation fuel	CTD	3.347e-14	9.718e-10	1.392e-12	1.511e-11	20	419	CDKN1A,BAD,NR4A2,CASP3,BCL2,NR4A1,LCN2,AQP4,IGF1,CXCR4,KDR,STIP1,TNF,PRKDC,NOS2,IL6,HSPB1,CNR1,SOD1,SOD2
699	ctd:D002083	Butylated Hydroxyanisole	CTD	3.357e-14	9.747e-10	1.394e-12	1.513e-11	13	118	CDKN1A,CASP3,STAT3,MAPK14,EGFR,NFE2L2,TNF,MAPK8,IL6,TP53,SOD2,SOD3,VEGFA
700	ctd:D003891	Desipramine	CTD	3.411e-14	9.904e-10	1.415e-12	1.536e-11	10	47	CASP3,BCL2,CREB1,BDNF,MAPK14,NFE2L2,SLC17A7,TNF,IL6,NPY
701	CID000000192	ADP-Rib	Stitch	3.527e-14	1.024e-09	1.459e-12	1.583e-11	17	269	BAD,CASP3,BAX,BCL2,LCN2,SIRT1,GSK3B,STAT3,IGF1,P2RX7,PIK3R1,AKT1,TNF,ABCG2,NOS2,TP53,SOD2
702	CID000006331	borane	Stitch	3.527e-14	1.024e-09	1.459e-12	1.583e-11	17	269	CDKN1A,EPO,HIF1A,ANGPT1,BAD,CASP3,BAX,BCL2,NR4A1,MAPK14,EGFR,NGF,H2AX,AKT1,TNF,MAPK8,TP53
703	ctd:D012256	Riboflavin	CTD	3.629e-14	1.054e-09	1.497e-12	1.624e-11	11	67	CASP3,BAX,BCL2,GSK3B,PPARGC1A,AKT1,TNF,MMP9,NOS2,IL6,TP53
704	ctd:C056493	imiquimod	CTD	3.629e-14	1.054e-09	1.497e-12	1.624e-11	11	67	IL17A,CASP3,BCL2,STAT3,TGFB1,IL22,H2AX,FGF2,TNF,MMP9,IL6
705	ctd:D000109	Acetylcholine	CTD	3.722e-14	1.081e-09	1.533e-12	1.664e-11	12	91	EPO,SIGMAR1,APP,CHRNA7,SIRT1,MAPK14,TNF,MMP9,NOS2,NOS3,SOD1,SOD2
706	CID000003425	AC1L1FWN	Stitch	3.865e-14	1.122e-09	1.589e-12	1.725e-11	16	227	CDKN1A,ABCC1,SPP1,BAD,CASP3,BAX,BCL2,IGF1R,EGFR,H2AX,AKT1,KDR,ABCG2,PRKDC,TP53,VEGFA
707	CID000005352	aflodac	Stitch	3.983e-14	1.156e-09	1.636e-12	1.775e-11	17	271	CDKN1A,ABCC1,NGB,CASP3,BAX,BCL2,APP,PTEN,SIRT1,GSK3B,STAT3,TGFB1,PPARGC1A,SQSTM1,AKT1,TNF,TP53
708	ctd:D019782	Riluzole	CTD	4.159e-14	1.208e-09	1.705e-12	1.851e-11	8	20	CASP3,BCL2,SLC1A2,SLC1A3,SLC17A7,TNF,IL6,VEGFA
709	CID000004938	propentofylline	Stitch	4.182e-14	1.214e-09	1.705e-12	1.851e-11	9	32	VIPR2,ABCC1,BAX,APP,SLC1A2,SLC1A3,GFAP,NGF,TNF
710	ctd:D000880	Anthraquinones	CTD	4.182e-14	1.214e-09	1.705e-12	1.851e-11	9	32	PDGFRB,SRC,BAX,BCL2,IGF1R,EGFR,AKT1,KDR,MAPK8
711	ctd:C025603	1,2-bis(2-aminophenoxy)ethane-N,N,N',N'-tetraacetic acid	CTD	4.182e-14	1.214e-09	1.705e-12	1.851e-11	9	32	CASP3,GRIN1,CREB1,GSK3B,NFE2L2,AKT1,MMP9,MAPK8,NOS3
712	ctd:D019813	1,2-Dimethylhydrazine	CTD	4.182e-14	1.214e-09	1.705e-12	1.851e-11	9	32	CDKN1A,BCL2,GSK3B,TGFB1,NFE2L2,TNF,NOS2,IL6,TP53
713	CID000102191	V0509	Stitch	4.231e-14	1.228e-09	1.723e-12	1.87e-11	17	272	AKT3,HIF1A,BAX,REST,SLC1A3,GFAP,MEF2D,PTPN5,PPARGC1A,IGF1,IGF1R,PIK3R1,AKT1,HSPA5,CNR1,NPY,CNR2
714	ctd:D000641	Ammonia	CTD	4.291e-14	1.246e-09	1.742e-12	1.891e-11	10	48	SRC,CASP3,SLC1A1,AQP4,GFAP,IGF1,TNF,NOS1,NOS2,IL6
715	CID000159594	atrasentan	Stitch	4.291e-14	1.246e-09	1.742e-12	1.891e-11	10	48	HIF1A,AQP4,GSK3B,ADCYAP1,EGFR,PIK3R1,MMP9,NOS3,SOD3,VEGFA
716	CID000020353	vitamin E succinate	Stitch	4.311e-14	1.252e-09	1.748e-12	1.897e-11	11	68	CDKN1A,SRC,CASP3,BAX,BCL2,TGFB1,TNF,MAPK8,SOD1,SOD2,SOD3
717	CID000002909	cyclophorine	Stitch	4.771e-14	1.385e-09	1.932e-12	2.097e-11	20	427	CFH,EPO,ABCC1,IL17A,CASP3,BAX,CREB1,AQP4,TGFB1,GJA1,IGF1,TNF,ABCG2,NOS1,NOS2,NOS3,IL6,HSPB1,NPY,VEGFA
718	CID000003501	Go6976	Stitch	4.807e-14	1.396e-09	1.944e-12	2.11e-11	15	190	SRC,CASP3,CREB1,MAPK14,IGF1R,EGFR,P2RY1,NFE2L2,PIK3R1,AKT1,TNF,PRKDC,MAPK8,NOS2,VEGFA
719	CID006437335	NSC 402447	Stitch	4.873e-14	1.415e-09	1.968e-12	2.136e-11	12	93	EPO,HIF1A,ANGPT1,SERPINF1,PTPN5,PPARGC1A,IGF1,IGF1R,FGF2,AKT1,IL6,SOD1
720	ctd:C056933	fumonisin B1	CTD	4.891e-14	1.42e-09	1.972e-12	2.141e-11	18	322	CDKN1A,CFH,BAX,GRN,APP,TGFB1,IGF1,NFE2L2,CXCR4,SQSTM1,H2AX,KDR,TNF,NOS2,IL6,TP53,SOD1,VEGFA
721	CID000072271	UCN-01	Stitch	4.961e-14	1.441e-09	1.998e-12	2.169e-11	14	154	CDKN1A,CASP3,BAX,BCL2,PTEN,STAT3,MAPK14,H2AX,AKT1,ABCG2,PRKDC,MAPK8,TP53,CDK5
722	ctd:D058185	Magnetite Nanoparticles	CTD	5.045e-14	1.465e-09	2.029e-12	2.202e-11	32	1313	CDKN1A,SPP1,SRC,CASP3,BAX,BCL2,REST,LCN2,GSK3B,TGFB1,LIF,GJA1,IGF1,IGF1R,EGFR,NFE2L2,SQSTM1,PIK3R1,UCP2,TLR4,CD274,DNAJC5,TNF,MMP9,MAPK8,NOS2,IL6,NPY,TP53,SOD1,SOD2,VEGFA
723	CID000093860	Velcade (bortezomib	Stitch	5.11e-14	1.484e-09	2.052e-12	2.227e-11	19	374	CDKN1A,HIF1A,CASP3,BAX,BCL2,STAT3,MAPK14,IGF1R,EGFR,H2AX,AKT1,TNF,MAPK8,HSPA5,NOS3,IL6,HSPB1,TP53,VEGFA
724	ctd:C028268	satratoxin G	CTD	5.64e-14	1.638e-09	2.253e-12	2.445e-11	7	12	CASP3,BAX,H2AX,TNF,HSPA5,IL6,TP53
725	ctd:D009665	Noscapine	CTD	5.64e-14	1.638e-09	2.253e-12	2.445e-11	7	12	CDKN1A,HIF1A,CASP3,BAX,BCL2,TP53,VEGFA
726	ctd:C015330	lycorine	CTD	5.64e-14	1.638e-09	2.253e-12	2.445e-11	7	12	CDKN1A,STAT3,MAPK14,TNF,NOS2,IL6,VEGFA
727	ctd:C015423	peoniflorin	CTD	5.64e-14	1.638e-09	2.253e-12	2.445e-11	7	12	HIF1A,CASP3,BAX,BCL2,NFE2L2,TNF,TP53
728	ctd:C069741	norcantharidin	CTD	5.726e-14	1.663e-09	2.284e-12	2.479e-11	9	33	CDKN1A,BAD,CASP3,BAX,BCL2,STAT3,MMP9,MAPK8,VEGFA
729	ctd:D015237	Dinoprost	CTD	5.803e-14	1.685e-09	2.311e-12	2.508e-11	13	123	SOX9,CASP3,SIRT1,TGFB1,FGF2,TNF,MMP9,MAPK8,NOS2,NOS3,NOTCH1,SOD1,VEGFA
730	CID000002907	cyclophosphamide	Stitch	6.371e-14	1.85e-09	2.534e-12	2.75e-11	18	327	CDKN1A,EPO,ANGPT1,CASP3,BCL2,BDNF,STAT3,TGFB1,IGF1,CXCR4,TNF,ABCG2,MERTK,MMP9,IL6,NPY,SOD2,VEGFA
731	ctd:C031655	tauroursodeoxycholic acid	CTD	6.496e-14	1.886e-09	2.58e-12	2.8e-11	14	157	ABCC1,BAD,CASP3,BAX,BCL2,APP,CREB1,STAT3,TGFB1,PPARGC1A,IGF1,AKT1,HSPA5,TP53
732	ctd:C062876	cetrorelix	CTD	6.682e-14	1.94e-09	2.643e-12	2.868e-11	10	50	CDKN1A,CASP3,BAX,BCL2,STAT3,TGFB1,IGF1,IL6,TP53,VEGFA
733	ctd:D002219	Carbamates	CTD	6.69e-14	1.942e-09	2.643e-12	2.868e-11	8	21	CASP3,BAX,BCL2,NFE2L2,H2AX,TNF,IL6,TP53
734	ctd:C526689	punarnavine	CTD	6.69e-14	1.942e-09	2.643e-12	2.868e-11	8	21	CASP3,BCL2,CREB1,TNF,MMP9,IL6,TP53,VEGFA
735	ctd:C048498	erdosteine	CTD	6.69e-14	1.942e-09	2.643e-12	2.868e-11	8	21	CASP3,BAX,NFE2L2,H2AX,TNF,IL6,TP53,SOD1
736	ctd:C074702	chromium hexavalent ion	CTD	7.043e-14	2.045e-09	2.779e-12	3.016e-11	34	1514	CDKN1A,SOX9,ABCC1,HIF1A,SRC,BAD,CASP3,BAX,BCL2,GSK3B,STAT3,PHB,PPARGC1A,MAPK14,IGF1R,EGFR,NFE2L2,CXCR4,H2AX,MIR21,AKT1,STIP1,TNF,ABCG2,MERTK,MMP9,MAPK8,NOS2,IL6,NOTCH1,TP53,SOD1,SOD2,VEGFA
737	ctd:C024352	fludarabine	CTD	7.11e-14	2.064e-09	2.801e-12	3.04e-11	11	71	CDKN1A,HIF1A,CASP3,BCL2,PTEN,H2AX,AKT1,MMP9,TP53,SOD2,VEGFA
738	ctd:D026422	S-Nitrosoglutathione	CTD	7.755e-14	2.252e-09	3.039e-12	3.298e-11	9	34	HIF1A,CASP3,BAX,BCL2,PIK3R1,AKT1,TNF,NOS2,TP53
739	ctd:C040929	bafilomycin A1	CTD	7.755e-14	2.252e-09	3.039e-12	3.298e-11	9	34	EPOR,HIF1A,CASP3,SIRT1,SQSTM1,SLC17A7,TNF,IL6,TP53
740	ctd:D011335	Proadifen	CTD	7.755e-14	2.252e-09	3.039e-12	3.298e-11	9	34	ABCC1,CASP3,BCL2,GSK3B,SQSTM1,H2AX,TNF,ABCG2,NOS3
741	ctd:C046926	AH 23848	CTD	7.755e-14	2.252e-09	3.039e-12	3.298e-11	9	34	SRC,BAD,CASP3,BAX,BCL2,GSK3B,EGFR,AKT1,TNF
742	CID000013588	cyclopentenone	Stitch	7.966e-14	2.313e-09	3.113e-12	3.379e-11	13	126	ABCC1,HIF1A,CASP3,STAT3,IGF1,MAPK14,NFE2L2,AKT1,TNF,MAPK8,NOS2,HSPA5,IL6
743	CID000027287	zinc protoporphyrin	Stitch	7.966e-14	2.313e-09	3.113e-12	3.379e-11	13	126	EPO,NGB,CASP3,CYGB,FXN,ADCYAP1,MAPK14,MAPK8,NOS1,NOS2,NOS3,IL6,SOD2
744	CID000004813	AC1L1J0H	Stitch	8.2e-14	2.381e-09	3.2e-12	3.473e-11	15	197	ABCC1,SRC,CASP3,APP,SIRT1,STAT3,MAPK14,PIK3R1,AKT1,TNF,MAPK8,NOS2,IL6,HSPB1,RAC1
745	ctd:D009240	N-Formylmethionine Leucyl-Phenylalanine	CTD	8.276e-14	2.403e-09	3.225e-12	3.501e-11	10	51	SRC,CASP3,BAX,MAPK14,AKT1,TNF,MAPK8,IL6,RAC1,VEGFA
746	ctd:D024483	Vitamin K 3	CTD	8.695e-14	2.525e-09	3.384e-12	3.673e-11	31	1250	CDKN1A,EPO,HIF1A,CASP3,BAX,GRN,BCL2,NR4A1,SLC1A1,CREB1,PHB,LIF,GJA1,IGF1R,EGFR,NFE2L2,SQSTM1,UCP2,H2AX,LRP6,TNF,ABCG2,MAPK8,NOS2,HSPA5,NOS3,IL6,HSPB1,TP53,SOD1,SOD2
747	CID000005394	temozolomide	Stitch	8.837e-14	2.566e-09	3.435e-12	3.728e-11	13	127	CDKN1A,HIF1A,CASP3,BAX,PTEN,TGFB1,EGFR,H2AX,AKT1,ABCG2,TP53,SOD2,VEGFA
748	ctd:D006632	Histamine	CTD	9.305e-14	2.702e-09	3.607e-12	3.915e-11	12	98	CDKN1A,ADCYAP1,EGFR,UCP2,NGF,AKT1,TNF,MAPK8,NOS2,NOS3,IL6,SOD1
749	ctd:D019301	Oleic Acid	CTD	9.305e-14	2.702e-09	3.607e-12	3.915e-11	12	98	SIRT1,P2RX7,NFE2L2,UCP2,AKT1,TNF,ABCG2,HSPA5,NOS3,IL6,SOD1,SOD2
750	ctd:D002746	Chlorpromazine	CTD	9.322e-14	2.707e-09	3.609e-12	3.917e-11	22	564	CDKN1A,CFH,HIF1A,DRD2,SPP1,BDNF,MAPK14,NFE2L2,SQSTM1,UCP2,FGF2,AKT1,TNF,ABCG2,MMP9,MAPK8,IL6,TP53,SOD1,CDK5,VEGFA,VEGFB
751	ctd:D016593	Terfenadine	CTD	1.039e-13	3.018e-09	4.008e-12	4.35e-11	9	35	CDKN1A,CASP3,BAX,BCL2,EGFR,AKT1,TNF,IL6,TP53
752	ctd:C082359	imidacloprid	CTD	1.039e-13	3.018e-09	4.008e-12	4.35e-11	9	35	CDKN1A,CASP3,BAX,SIRT1,GJA1,PPARGC1A,TNF,HSPA5,HSPB1
753	ctd:C410958	sauchinone	CTD	1.039e-13	3.018e-09	4.008e-12	4.35e-11	9	35	CDKN1A,HIF1A,CASP3,BCL2,STAT3,TGFB1,TNF,NOS2,VEGFA
754	ctd:C058808	praeruptorin C	CTD	1.052e-13	3.054e-09	4.051e-12	4.397e-11	6	7	BAX,BCL2,STAT3,TNF,NOS2,IL6
755	ctd:D002166	Camptothecin	CTD	1.095e-13	3.181e-09	4.213e-12	4.572e-11	14	163	CDKN1A,ABCC1,CASP3,BAX,BCL2,FXN,SIRT1,SQSTM1,H2AX,AKT1,PRKDC,MMP9,TP53,VEGFA
756	ctd:C058317	arsenic disulfide	CTD	1.146e-13	3.327e-09	4.395e-12	4.77e-11	11	74	CASP3,BAX,BCL2,GRIN1,SLC1A2,SIRT1,AKT1,TNF,MERTK,NOS2,TP53
757	ctd:C038753	leptomycin B	CTD	1.146e-13	3.327e-09	4.395e-12	4.77e-11	11	74	CDKN1A,NR4A2,BAX,BCL2,NR4A1,STK4,EGFR,H2AX,IL6,TP53,SOD2
758	CID000000813	potassium	Stitch	1.176e-13	3.416e-09	4.506e-12	4.891e-11	28	1009	AKT3,NGB,NR4A2,BAX,SLC1A1,CREB1,AQP4,SLC1A2,SLC1A3,GFAP,CHRNA7,GSK3B,ADCYAP1,TGFB1,IGF1,P2RX7,P2RY1,PIK3R1,NGF,AKT1,TNF,ABCG2,NOS1,NOS2,NOS3,IL6,NPY,SOD2
759	CID000003143	Docetaxel trihydrate	Stitch	1.186e-13	3.443e-09	4.536e-12	4.924e-11	15	202	EPO,ABCC1,PDGFRB,CASP3,BAX,BCL2,EGFR,FGF2,AKT1,KDR,ABCG2,MMP9,IL6,TP53,VEGFA
760	CID000521017	HPCs	Stitch	1.193e-13	3.463e-09	4.556e-12	4.945e-11	14	164	EPO,EPOR,VIPR2,SPP1,GDNF,BDNF,GSK3B,TGFB1,LIF,CXCR4,AKT1,ABCG2,IL6,RAC1
761	CID000073318	8-OHdG	Stitch	1.2e-13	3.485e-09	4.579e-12	4.97e-11	13	130	SERPINF1,CASP3,BAX,SLC1A2,SLC1A3,H2AX,NOS2,NOS3,IL6,TP53,SOD1,SOD2,SOD3
762	ctd:C484327	2'-benzoyloxycinnamaldehyde	CTD	1.217e-13	3.533e-09	4.625e-12	5.02e-11	7	13	CASP3,BCL2,MAPK14,EGFR,TNF,MAPK8,NOS2
763	ctd:C026474	ginsenoside Rg2	CTD	1.217e-13	3.533e-09	4.625e-12	5.02e-11	7	13	CASP3,BAX,BCL2,APP,GSK3B,PPARGC1A,AKT1
764	ctd:C484876	scutellarin	CTD	1.217e-13	3.533e-09	4.625e-12	5.02e-11	7	13	HIF1A,CASP3,APP,FGF2,NOS2,NOS3,VEGFA
765	ctd:C104536	xanthohumol	CTD	1.252e-13	3.636e-09	4.747e-12	5.152e-11	10	53	CDKN1A,SRC,CASP3,BCL2,CREB1,NFE2L2,TNF,MMP9,IL6,TP53
766	ctd:C047368	3-methylquercetin	CTD	1.252e-13	3.636e-09	4.747e-12	5.152e-11	10	53	ABCC1,CASP3,BCL2,TGFB1,NFE2L2,AKT1,TNF,NOS2,NOS3,IL6
767	CID000000449	m vs	Stitch	1.266e-13	3.677e-09	4.793e-12	5.202e-11	16	245	CDKN1A,IL17A,SPP1,CASP3,BAX,BCL2,LIF,IGF1R,AKT1,TNF,NOS2,NOS3,IL6,CNTF,RAC1,SOD2
768	ctd:C044387	N,N,N',N'-tetrakis(2-pyridylmethyl)ethylenediamine	CTD	1.275e-13	3.702e-09	4.821e-12	5.232e-11	17	291	HIF1A,SPP1,SRC,CASP3,BAX,POU4F2,BCL2,GSK3B,STAT3,IGF1,IGF1R,TNF,MMP9,IL6,TP53,SOD1,VEGFA
769	ctd:C016340	o,p'-DDT	CTD	1.324e-13	3.843e-09	4.977e-12	5.402e-11	20	451	CDKN1A,BAD,CASP3,BAX,BCL2,APP,CREB1,IGF1,MAPK14,TNF,ABCG2,LTF,MAPK8,NOS2,IL6,NOTCH1,TP53,SOD1,SOD2,VEGFA
770	CID000016590	DADS	Stitch	1.327e-13	3.852e-09	4.977e-12	5.402e-11	13	131	CDKN1A,BAD,CASP3,BAX,MAPK14,NFE2L2,NGF,H2AX,MAPK8,NOS2,CNR1,TP53,CNR2
771	ctd:D017636	Asbestos, Amphibole	CTD	1.327e-13	3.852e-09	4.977e-12	5.402e-11	13	131	CDKN1A,BAX,STAT3,TGFB1,EGFR,TNF,NOS2,HSPA5,IL6,HSPB1,TP53,SOD1,SOD2
772	CID000003977	NSC407322	Stitch	1.327e-13	3.852e-09	4.977e-12	5.402e-11	13	131	STAT3,GJA1,IGF1,MAPK14,AKT1,TNF,PRKDC,MAPK8,NOS2,IL6,TP53,SOD2,CDK5
773	CID000003194	ebselen	Stitch	1.327e-13	3.852e-09	4.977e-12	5.402e-11	13	131	SRC,CASP3,MAPK14,AKT1,TNF,MAPK8,NOS1,NOS2,NOS3,IL6,SOD1,SOD2,SOD3
774	CID005280445	luteolin	Stitch	1.327e-13	3.852e-09	4.977e-12	5.402e-11	13	131	ABCC1,CASP3,BAX,STAT3,IGF1,AKT1,TNF,MAPK8,NOS2,NOS3,IL6,TP53,VEGFA
775	ctd:D004139	Dinitrofluorobenzene	CTD	1.337e-13	3.883e-09	5.01e-12	5.437e-11	11	75	IL17A,SPP1,NTRK2,CREB1,TGFB1,MAPK14,NFE2L2,CXCR4,H2AX,AKT1,TNF
776	ctd:D014025	Titanium	CTD	1.38e-13	4.007e-09	5.157e-12	5.597e-11	9	36	SPP1,TGFB1,TLR4,TNF,MMP9,NOS2,IL6,SOD1,SOD2
777	ctd:C009900	lipoteichoic acid	CTD	1.38e-13	4.007e-09	5.157e-12	5.597e-11	9	36	GRIN1,CREB1,TLR4,AKT1,TNF,LTF,MAPK8,NOS2,IL6
778	ctd:D004221	Disulfiram	CTD	1.475e-13	4.282e-09	5.503e-12	5.973e-11	25	785	ABCC1,PDGFRB,CASP3,BAX,BCL2,APP,PTEN,CREB1,BDNF,SIRT1,GSK3B,CDK5R1,CXCR4,UCP2,H2AX,TNF,MMP9,MAPK8,NOS2,IL6,HSPB1,SOD1,RAC1,SOD2,SOD3
779	ctd:C054649	3-(2-hydroxy-4-(1,1-dimethylheptyl)phenyl)-4-(3-hydroxypropyl)cyclohexanol	CTD	1.53e-13	4.444e-09	5.704e-12	6.191e-11	10	54	DRD2,CASP3,AKT1,TNF,MAPK8,ALDOC,NOS2,IL6,CNR1,CNR2
780	ctd:D000517	alpha-Chlorohydrin	CTD	1.595e-13	4.631e-09	5.93e-12	6.436e-11	27	941	SOX9,ANGPT1,SERPINF1,L1CAM,LAMA1,CASP3,CYGB,BAX,GRN,BCL2,AIP,LCN2,APP,SLC1A3,PHB,IGF1,IGF1R,P2RX7,EGFR,PIK3R1,LRP6,STIP1,TNF,HSPA5,IL6,TP53,SOD3
781	ctd:D019422	Dietary Sucrose	CTD	1.595e-13	4.631e-09	5.93e-12	6.436e-11	27	941	CDKN1A,HIF1A,NTRK2,LAMA1,CASP3,POU4F2,GRIN1,NR4A1,LCN2,BDNF,CHRNA7,SIRT1,ADCYAP1,PPARGC1A,IGF1,NFE2L2,UCP2,TNF,NOS2,NOS3,IL6,CNR1,NPY,TP53,SOD1,SOD2,VEGFA
782	ctd:C494356	4-benzyl-2-methyl-1,2,4-thiadiazolidine-3,5-dione	CTD	1.598e-13	4.641e-09	5.935e-12	6.441e-11	8	23	CDKN1A,CASP3,BCL2,CREB1,GSK3B,AKT1,MAPK8,TP53
783	CID000440805	2-amino-5-oxohexanoate	Stitch	1.617e-13	4.696e-09	5.99e-12	6.501e-11	13	133	SIGMAR1,NGB,SERPINF1,CASP3,POU4F2,SLC1A3,GDNF,GFAP,BDNF,FGF2,NPY,CNTF,CDK5
784	ctd:D005996	Nitroglycerin	CTD	1.617e-13	4.696e-09	5.99e-12	6.501e-11	13	133	CASP3,GRN,BCL2,STAT3,TNF,MMP9,NOS1,NOS2,NOS3,IL6,CNR1,NPY,SOD2
785	ctd:C032668	1-nitropyrene	CTD	1.627e-13	4.724e-09	6.018e-12	6.531e-11	16	249	CDKN1A,HIF1A,PDGFRB,SPP1,BAD,CASP3,BAX,PTN,NFE2L2,AKT1,TNF,PRKDC,MAPK8,HSPA5,IL6,TP53
786	CID000000544	arsenite	Stitch	1.756e-13	5.1e-09	6.488e-12	7.042e-11	18	347	ABCC1,HIF1A,SRC,CASP3,BCL2,CREB1,MAPK14,EGFR,PIK3R1,H2AX,AKT1,TNF,MAPK8,HSPA5,HSPB1,TP53,SOD2,VEGFA
787	ctd:D000068876	Fingolimod Hydrochloride	CTD	1.863e-13	5.408e-09	6.872e-12	7.458e-11	10	55	CASP3,BDNF,TGFB1,SQSTM1,AKT1,TNF,MMP9,IL6,TP53,VEGFA
788	ctd:C088658	zoledronic acid	CTD	1.875e-13	5.443e-09	6.907e-12	7.497e-11	33	1471	CDKN1A,SOX9,HIF1A,NTRK2,BAD,LAMA1,CASP3,BAX,BCL2,LCN2,SLC1A3,STAT3,TGFB1,PPARGC1A,IGF1,NFE2L2,CXCR4,PIK3R1,H2AX,FGF2,AKT1,TNF,ABCG2,MMP9,MAPK8,NOS2,HSPA5,IL6,TP53,RAC1,SOD2,SOD3,VEGFA
789	CID000040634	Trolox	Stitch	1.93e-13	5.605e-09	7.104e-12	7.711e-11	12	104	CASP3,BAX,BCL2,SLC1A3,BDNF,TNF,NOS1,NOS2,NOS3,SOD1,SOD2,SOD3
790	ctd:C054133	casticin	CTD	1.958e-13	5.685e-09	7.196e-12	7.81e-11	16	252	CDKN1A,AKT3,CASP3,BAX,CPE,BCL2,CREB1,PPARGC1A,P2RX7,EGFR,TLR4,AKT1,MMP9,HSPA5,IL6,VEGFA
791	ctd:D001194	Asbestos	CTD	2.248e-13	6.527e-09	8.251e-12	8.956e-11	15	211	CDKN1A,IL17A,SPP1,BAX,BCL2,TGFB1,MAPK14,EGFR,TNF,MAPK8,NOS2,IL6,TP53,SOD3,VEGFA
792	ctd:D002217	Carbachol	CTD	2.258e-13	6.556e-09	8.267e-12	8.973e-11	10	56	SRC,CASP3,BAX,BCL2,APP,CHRNA7,AKT1,TNF,NPY,TP53
793	ctd:C044101	endotoxin, Escherichia coli	CTD	2.258e-13	6.556e-09	8.267e-12	8.973e-11	10	56	APP,GSK3B,MAPK14,AKT1,TNF,NOS2,NOS3,IL6,HSPB1,SOD1
794	ctd:C007768	formononetin	CTD	2.37e-13	6.88e-09	8.654e-12	9.393e-11	9	38	EPO,ABCC1,HIF1A,IL17A,CASP3,BAX,BCL2,NOS3,TP53
795	ctd:C042431	S-ethyl glutathione	CTD	2.37e-13	6.88e-09	8.654e-12	9.393e-11	9	38	CASP3,GSK3B,STAT3,NFE2L2,TNF,NOS2,NPY,TP53,SOD1
796	ctd:D044950	Flavanones	CTD	2.388e-13	6.932e-09	8.687e-12	9.429e-11	8	24	CDKN1A,HIF1A,CASP3,BAX,BCL2,H2AX,TP53,VEGFA
797	ctd:C117155	tetracycline CMT-3	CTD	2.388e-13	6.932e-09	8.687e-12	9.429e-11	8	24	BAD,CASP3,BAX,BCL2,TGFB1,AKT1,TNF,MMP9
798	ctd:C518860	2-cyano-3,12-dioxooleana-1,9(11)-dien-28-oic acid ethyl amide	CTD	2.388e-13	6.932e-09	8.687e-12	9.429e-11	8	24	SPP1,STAT3,TGFB1,NFE2L2,TLR4,TNF,NOS2,IL6
799	ctd:C054125	sesamin	CTD	2.424e-13	7.037e-09	8.797e-12	9.547e-11	7	14	CASP3,BAX,BCL2,TNF,NOS2,IL6,SOD2
800	ctd:C010561	crocetin	CTD	2.424e-13	7.037e-09	8.797e-12	9.547e-11	7	14	BAX,BCL2,TNF,MMP9,IL6,SOD1,SOD2
801	ctd:D012967	Sodium Dodecyl Sulfate	CTD	2.437e-13	7.076e-09	8.834e-12	9.588e-11	12	106	ABCC1,NR4A2,CREB1,MAPK14,CXCR4,AKT1,TNF,LTF,IL6,HSPB1,SOD1,VEGFA
802	CID000014888	arsenic trioxide	Stitch	2.63e-13	7.635e-09	9.52e-12	1.033e-10	20	468	CDKN1A,ABCC1,HIF1A,NTRK2,CASP3,BAX,BCL2,SLC1A2,MAPK14,UCP2,H2AX,AKT1,ABCG2,MAPK8,ALDOC,IL6,TP53,SOD1,SOD2,VEGFA
803	ctd:D016685	Mitomycin	CTD	2.635e-13	7.65e-09	9.527e-12	1.034e-10	19	410	CDKN1A,ABCC1,L1CAM,BAD,CASP3,BAX,BCL2,APP,SLC1A1,TGFB1,MAPK14,H2AX,FGF2,AKT1,MAPK8,IL6,TP53,SOD1,SOD2
804	CID000004366	L-NMMA	Stitch	2.709e-13	7.865e-09	9.771e-12	1.06e-10	14	174	EPO,NGB,CASP3,IGF1,TNF,NOS1,NOS2,NOS3,IL6,TP53,SOD1,SOD2,SOD3,VEGFA
805	CID000005070	riluzole	Stitch	2.709e-13	7.865e-09	9.771e-12	1.06e-10	14	174	SLC1A1,SLC1A2,SLC1A3,GDNF,GFAP,BDNF,ADCYAP1,NGF,SLC17A7,NOS1,CNTF,SOD1,SOD2,SOD3
806	ctd:D012293	Rifampin	CTD	2.715e-13	7.882e-09	9.779e-12	1.061e-10	18	356	CDKN1A,ABCC1,HIF1A,SRC,CASP3,BAX,BCL2,AQP4,PPARGC1A,MIR21,TNF,ABCG2,PRKDC,NOS2,HSPA5,IL6,HSPB1,VEGFA
807	ctd:D019819	Budesonide	CTD	2.801e-13	8.131e-09	1.008e-11	1.094e-10	11	80	CDKN1A,SPP1,CASP3,BCL2,TNF,LTF,MMP9,NOS2,IL6,TP53,VEGFA
808	ctd:D019207	beta Carotene	CTD	2.932e-13	8.514e-09	1.054e-11	1.144e-10	14	175	PDGFRB,CASP3,BAX,BCL2,GJA1,CXCR4,AKT1,TNF,MAPK8,NOS1,NOS2,TP53,SOD1,SOD2
809	ctd:C072581	16-hydroxycleroda-3,13(14)-dien-15,16-olide	CTD	3.068e-13	8.907e-09	1.1e-11	1.193e-10	9	39	CDKN1A,BAD,CASP3,BCL2,PIK3R1,AKT1,MMP9,TP53,RAC1
810	ctd:C097367	ginsenoside Rg3	CTD	3.068e-13	8.907e-09	1.1e-11	1.193e-10	9	39	NTRK2,CASP3,BAX,BCL2,BDNF,TGFB1,EGFR,TNF,NOS2
811	ctd:D005419	Flavonoids	CTD	3.129e-13	9.086e-09	1.12e-11	1.216e-10	29	1135	CDKN1A,VIPR2,ABCC1,SIGMAR1,SPP1,NTRK2,SRC,NR4A2,CASP3,CYGB,BAX,GRN,CPE,BCL2,PPP1R17,TGFB1,PPARGC1A,IGF1,CXCR4,TLR4,TNF,ABCG2,MMP9,ALDOC,NOS2,IL6,TP53,CNTF,RAC1
812	ctd:D018170	Sumatriptan	CTD	3.227e-13	9.369e-09	1.154e-11	1.252e-10	11	81	SPP1,BDNF,TGFB1,CXCR4,TLR4,NGF,TNF,NOS1,IL6,CNTF,VEGFA
813	ctd:C025657	arsenic acid	CTD	3.281e-13	9.526e-09	1.17e-11	1.27e-10	10	58	ABCC1,BCL2,STK4,EGFR,NFE2L2,AKT1,TNF,IL6,TP53,RAC1
814	ctd:D013458	Sulfur Dioxide	CTD	3.281e-13	9.526e-09	1.17e-11	1.27e-10	10	58	CASP3,GRIN1,TGFB1,GJA1,PPARGC1A,NOS2,IL6,CNR1,TP53,SOD1
815	CID000001125	tetrahydrobiopterin	Stitch	3.43e-13	9.96e-09	1.222e-11	1.326e-10	14	177	BAD,CASP3,BAX,BCL2,LIF,AKT1,TNF,NOS1,NOS2,NOS3,IL6,SOD1,SOD2,SOD3
816	ctd:D002038	Bungarotoxins	CTD	3.496e-13	1.015e-08	1.237e-11	1.342e-10	8	25	BCL2,APP,BDNF,CHRNA7,CXCR4,NGF,AKT1,TNF
817	ctd:C060988	baohuoside I	CTD	3.496e-13	1.015e-08	1.237e-11	1.342e-10	8	25	CASP3,BAX,BCL2,GSK3B,EGFR,AKT1,NOS2,VEGFA
818	ctd:D003571	Cytochalasin B	CTD	3.496e-13	1.015e-08	1.237e-11	1.342e-10	8	25	CDKN1A,EPO,CASP3,BAX,BCL2,EGFR,TP53,SOD2
819	ctd:D005907	Gliclazide	CTD	3.496e-13	1.015e-08	1.237e-11	1.342e-10	8	25	CDKN1A,CASP3,BCL2,NFE2L2,TNF,NOS3,IL6,SOD2
820	ctd:C469298	CEP-11004	CTD	3.496e-13	1.015e-08	1.237e-11	1.342e-10	8	25	APP,MAPK14,AKT1,TNF,MAPK8,NOS2,IL6,TP53
821	ctd:D011799	Quinazolines	CTD	3.496e-13	1.015e-08	1.237e-11	1.342e-10	8	25	BAX,BCL2,SLC1A2,MAPK14,EGFR,KDR,TNF,IL6
822	ctd:D010047	Ovalbumin	CTD	3.711e-13	1.078e-08	1.309e-11	1.421e-10	11	82	HIF1A,IL17A,LCN2,AQP4,TGFB1,EGFR,TLR4,TNF,NOS2,IL6,VEGFA
823	ctd:C025205	1,10-phenanthroline	CTD	3.711e-13	1.078e-08	1.309e-11	1.421e-10	11	82	HIF1A,APP,BDNF,STAT3,H2AX,MMP9,ALDOC,TP53,SOD1,SOD2,VEGFA
824	CID000003220	emodin	Stitch	3.795e-13	1.102e-08	1.337e-11	1.451e-10	13	142	CASP3,BAX,CREB1,GDNF,GSK3B,TGFB1,AKT1,TNF,MMP9,NOS2,NOS3,IL6,VEGFA
825	ctd:C008922	piperine	CTD	3.934e-13	1.142e-08	1.379e-11	1.496e-10	10	59	CASP3,BAX,BCL2,CREB1,STAT3,IGF1R,AKT1,TNF,MMP9,IL6
826	ctd:C517232	1,2-dibromo-4-(1,2-dibromoethyl)cyclohexane	CTD	3.934e-13	1.142e-08	1.379e-11	1.496e-10	10	59	CDKN1A,CASP3,BAX,BCL2,GSK3B,IGF1,MMP9,TP53,SOD1,SOD2
827	ctd:C037304	cyhalothrin	CTD	3.934e-13	1.142e-08	1.379e-11	1.496e-10	10	59	DRD2,GRIN1,CREB1,NGF,H2AX,AKT1,TNF,IL6,TP53,CDK5
828	ctd:C088860	4-((3-bromophenyl)amino)-6,7-dimethoxyquinazoline	CTD	3.941e-13	1.144e-08	1.379e-11	1.496e-10	9	40	CDKN1A,SRC,APP,STAT3,EGFR,CXCR4,MIR21,AKT1,TNF
829	ctd:D019810	Sodium Azide	CTD	3.941e-13	1.144e-08	1.379e-11	1.496e-10	9	40	CDKN1A,ABCC1,HIF1A,CASP3,BAX,BCL2,APP,NOS3,TP53
830	ctd:C119129	18alpha-glycyrrhetinic acid	CTD	3.941e-13	1.144e-08	1.379e-11	1.496e-10	9	40	ABCC1,BAX,BCL2,NFE2L2,TNF,MMP9,NOS2,IL6,VEGFA
831	ctd:C041594	4-nonylphenol	CTD	4.005e-13	1.163e-08	1.399e-11	1.519e-10	14	179	CDKN1A,BAD,CASP3,BAX,BCL2,CREB1,AKT1,TNF,ABCG2,LTF,MAPK8,TP53,SOD1,SOD2
832	ctd:D003091	Colistin	CTD	4.19e-13	1.217e-08	1.462e-11	1.587e-10	6	8	CASP3,BAX,BCL2,SQSTM1,AKT1,TP53
833	CID004568637	AC1ND2OB	Stitch	4.25e-13	1.234e-08	1.481e-11	1.608e-10	16	265	CDKN1A,SOX9,SRC,GRN,BCL2,CREB1,GSK3B,STAT3,TGFB1,IGF1,PIK3R1,H2AX,AKT1,NOS3,IL6,TP53
834	CID006419759	K00077	Stitch	4.421e-13	1.284e-08	1.539e-11	1.67e-10	15	221	NTRK2,SRC,CASP3,CREB1,GDNF,BDNF,ADCYAP1,EGFR,PIK3R1,NGF,FGF2,AKT1,TNF,MAPK8,CNTF
835	ctd:C016104	sodium bichromate	CTD	4.449e-13	1.292e-08	1.547e-11	1.679e-10	34	1615	CDKN1A,CFH,ABCC1,SPP1,BAD,CASP3,BAX,BCL2,NR4A1,LCN2,APP,GSK3B,STAT3,IGF1,MAPK14,NFE2L2,SQSTM1,UCP2,AKT1,STIP1,TNF,MERTK,MMP9,MAPK8,HSPA5,IL6,NOTCH1,HSPB1,TP53,CNTF,SOD1,RAC1,SOD2,SOD3
836	CID000005102	NSC115907	Stitch	4.503e-13	1.308e-08	1.564e-11	1.698e-10	16	266	HIF1A,CASP3,BAX,BCL2,REST,SLC1A3,MAPK14,AKT1,TNF,MAPK8,NOS2,HSPB1,SOD1,SOD2,SOD3,VEGFA
837	ctd:C415032	picropodophyllin	CTD	4.525e-13	1.314e-08	1.566e-11	1.7e-10	7	15	IGF1,IGF1R,TLR4,AKT1,TNF,IL6,NOTCH1
838	ctd:C509204	PD168393	CTD	4.525e-13	1.314e-08	1.566e-11	1.7e-10	7	15	CDKN1A,BAD,CASP3,EGFR,TNF,MAPK8,TP53
839	ctd:C587228	methyl 3-hydroxyimino-11-oxoolean-12-en-28-oate	CTD	4.525e-13	1.314e-08	1.566e-11	1.7e-10	7	15	ABCC1,CASP3,BAX,BCL2,MAPK14,MAPK8,TP53
840	ctd:C477819	15-deoxyprostaglandin J2	CTD	4.701e-13	1.365e-08	1.625e-11	1.764e-10	10	60	CASP3,BAX,BCL2,CREB1,NFE2L2,TLR4,TNF,MMP9,NOS2,SOD2
841	CID000016741	PEITC	Stitch	4.881e-13	1.417e-08	1.685e-11	1.829e-10	11	84	BAD,CASP3,BAX,BCL2,NFE2L2,AKT1,ABCG2,MAPK8,HSPB1,TP53,VEGFA
842	CID003048719	I EC	Stitch	4.978e-13	1.445e-08	1.716e-11	1.863e-10	13	145	CDKN1A,CASP3,TGFB1,IGF1,MAPK14,EGFR,TLR4,TNF,MAPK8,NOS2,IL6,RAC1,SOD3
843	ctd:C028337	cadmium telluride	CTD	5.029e-13	1.46e-08	1.724e-11	1.871e-10	9	41	CASP3,CYGB,BAX,BCL2,PPARGC1A,NFE2L2,CXCR4,TP53,SOD1
844	CID000005305	AC1L1K22	Stitch	5.029e-13	1.46e-08	1.724e-11	1.871e-10	9	41	EPO,HIF1A,PDGFRB,BAD,CASP3,IGF1R,P2RY1,AKT1,NOS3
845	ctd:D003620	Dantrolene	CTD	5.029e-13	1.46e-08	1.724e-11	1.871e-10	9	41	CASP3,BCL2,GFAP,BDNF,IGF1,TNF,ABCG2,HSPA5,IL6
846	ctd:D001218	Aspartame	CTD	5.029e-13	1.46e-08	1.724e-11	1.871e-10	8	26	CASP3,BAX,BCL2,KDR,IL6,NPY,TP53,VEGFA
847	CID009859662	KNK437	Stitch	5.029e-13	1.46e-08	1.724e-11	1.871e-10	8	26	HIF1A,BAX,GSK3B,STAT3,AKT1,STIP1,PRKDC,TP53
848	ctd:D064747	Lansoprazole	CTD	5.599e-13	1.626e-08	1.912e-11	2.076e-10	10	61	CASP3,BAX,BCL2,AQP4,EGFR,NFE2L2,FGF2,TNF,IL6,TP53
849	ctd:C105351	1-hydroxy-2-oxo-3,3-bis(2-aminoethyl)-1-triazene	CTD	5.599e-13	1.626e-08	1.912e-11	2.076e-10	10	61	HIF1A,BAX,REST,MIR21,AKT1,KDR,MMP9,MAPK8,NOTCH1,TP53
850	ctd:C022777	bufalin	CTD	5.599e-13	1.626e-08	1.912e-11	2.076e-10	10	61	CASP3,BCL2,AKT1,TNF,MMP9,MAPK8,NOS2,HSPA5,HSPB1,VEGFA
851	ctd:C018855	2-tert-butylhydroquinone	CTD	5.913e-13	1.717e-08	2.015e-11	2.187e-10	12	114	ABCC1,CASP3,BAX,BCL2,PTEN,NFE2L2,SQSTM1,H2AX,TNF,ABCG2,HSPA5,IL6
852	ctd:C101816	perfluoro-n-nonanoic acid	CTD	5.913e-13	1.717e-08	2.015e-11	2.187e-10	12	114	CFH,CASP3,BAX,BCL2,GSK3B,PPARGC1A,MAPK14,AKT1,TNF,NOS2,IL6,SOD1
853	CID000028112	lithium aluminum hydride	Stitch	5.941e-13	1.725e-08	2.022e-11	2.195e-10	17	320	DRD2,BAD,CASP3,BAX,BCL2,NR4A1,PTEN,AQP4,BDNF,GSK3B,NGF,SLC17A7,DNAJC5,AKT1,TNF,NPY,TP53
854	ctd:D003345	Corticosterone	CTD	6.341e-13	1.841e-08	2.156e-11	2.34e-10	16	272	CDKN1A,CASP3,PTEN,CREB1,SLC1A2,BDNF,TGFB1,IGF1,IGF1R,KDR,ABCG2,HSPB1,CNR1,NPY,SOD2,VEGFA
855	ctd:D006569	Hesperidin	CTD	6.373e-13	1.85e-08	2.162e-11	2.346e-10	9	42	CASP3,BAX,BCL2,NFE2L2,TNF,MMP9,MAPK8,NOS2,IL6
856	ctd:C022830	2-methoxyestradiol	CTD	6.373e-13	1.85e-08	2.162e-11	2.346e-10	9	42	HIF1A,BAD,CASP3,BCL2,AQP4,H2AX,AKT1,SOD2,VEGFA
857	ctd:C025462	sulindac sulfide	CTD	6.529e-13	1.896e-08	2.212e-11	2.401e-10	15	227	CDKN1A,BAD,CASP3,BAX,GRN,BCL2,APP,STAT3,EGFR,SQSTM1,TNF,ABCG2,MAPK8,ALDOC,TP53
858	CID000114813	AC1Q5H8E	Stitch	7.08e-13	2.056e-08	2.392e-11	2.596e-10	13	149	EPO,EPOR,VIPR2,GRN,APP,ADCYAP1,TGFB1,IGF1,IGF1R,EGFR,FGF2,TNF,NPY
859	ctd:D002599	Chalcone	CTD	7.117e-13	2.066e-08	2.392e-11	2.596e-10	8	27	CASP3,STAT3,MAPK14,NFE2L2,TNF,MAPK8,NOS2,IL6
860	ctd:C057580	gallocatechol	CTD	7.117e-13	2.066e-08	2.392e-11	2.596e-10	8	27	ABCC1,SPP1,TLR4,TNF,NOS2,IL6,SOD1,SOD2
861	ctd:C448659	17-(dimethylaminoethylamino)-17-demethoxygeldanamycin	CTD	7.117e-13	2.066e-08	2.392e-11	2.596e-10	8	27	CDKN1A,HIF1A,CASP3,TLR4,TNF,NOS2,IL6,TP53
862	ctd:C499366	Active Hexose Correlated Compound	CTD	7.117e-13	2.066e-08	2.392e-11	2.596e-10	8	27	IL17A,CASP3,TLR4,AKT1,TNF,NOS2,IL6,HSPB1
863	ctd:C010945	embelin	CTD	7.117e-13	2.066e-08	2.392e-11	2.596e-10	8	27	CASP3,BAX,BCL2,AKT1,KDR,MMP9,NOS3,VEGFA
864	ctd:C482492	3,4,5,4'-tetramethoxystilbene	CTD	7.117e-13	2.066e-08	2.392e-11	2.596e-10	8	27	SRC,CASP3,BAX,BCL2,KDR,TNF,TP53,VEGFA
865	ctd:C029728	4-phenylenediamine	CTD	7.267e-13	2.11e-08	2.439e-11	2.647e-10	11	87	CDKN1A,HIF1A,CASP3,NFE2L2,CXCR4,CD274,LRP6,TNF,MAPK8,IL6,VEGFA
866	ctd:C021751	tanshinone	CTD	7.302e-13	2.12e-08	2.448e-11	2.657e-10	12	116	CDKN1A,SPP1,CASP3,BAX,BCL2,GFAP,GSK3B,MMP9,NOS2,NOS3,TP53,VEGFA
867	CID000003961	losartan	Stitch	7.487e-13	2.174e-08	2.507e-11	2.721e-10	18	378	SPP1,CASP3,BAX,CREB1,ADCYAP1,TGFB1,GJA1,PPARGC1A,MAPK14,AKT1,MMP9,NOS1,NOS2,NOS3,IL6,SOD2,SOD3,VEGFA
868	CID000005515	AC1Q6AQ7	Stitch	7.864e-13	2.283e-08	2.63e-11	2.855e-10	14	188	ABCC1,HIF1A,CASP3,BAX,BCL2,FXN,IGF1,EGFR,H2AX,AKT1,ABCG2,MAPK8,NOS2,TP53
869	ctd:D014580	Ursodeoxycholic Acid	CTD	7.93e-13	2.303e-08	2.65e-11	2.876e-10	16	276	ABCC1,CASP3,BAX,BCL2,TGFB1,STK3,EGFR,NFE2L2,MIR21,AKT1,TNF,NOS2,HSPA5,IL6,TP53,RAC1
870	CID000002044	AG1024	Stitch	8.012e-13	2.326e-08	2.655e-11	2.882e-10	7	16	CDKN1A,SRC,BAX,BCL2,IGF1,IGF1R,AKT1
871	ctd:C053442	annonacin	CTD	8.012e-13	2.326e-08	2.655e-11	2.882e-10	7	16	CDKN1A,HIF1A,CASP3,BAX,BCL2,STAT3,VEGFA
872	ctd:C501177	NVP-AEW541	CTD	8.012e-13	2.326e-08	2.655e-11	2.882e-10	7	16	CDKN1A,PDGFRB,BAX,BCL2,IGF1R,EGFR,AKT1
873	ctd:C060327	dracorhodin	CTD	8.012e-13	2.326e-08	2.655e-11	2.882e-10	7	16	CDKN1A,CASP3,BAX,BCL2,MAPK14,MAPK8,TP53
874	ctd:D003974	Diatrizoate Meglumine	CTD	8.012e-13	2.326e-08	2.655e-11	2.882e-10	7	16	CASP3,BAX,BCL2,NFE2L2,HSPA5,IL6,TP53
875	ctd:C017154	cyanidin	CTD	8.012e-13	2.326e-08	2.655e-11	2.882e-10	7	16	STAT3,NFE2L2,UCP2,TNF,NOS3,IL6,VEGFA
876	ctd:C052064	astragaloside A	CTD	8.012e-13	2.326e-08	2.655e-11	2.882e-10	7	16	CASP3,BAX,NFE2L2,TNF,IL6,SOD1,SOD2
877	ctd:D017374	Paroxetine	CTD	8.026e-13	2.33e-08	2.657e-11	2.884e-10	9	43	CASP3,APP,BDNF,STAT3,EGFR,TNF,MAPK8,SOD2,VEGFA
878	ctd:D011189	Potassium Chloride	CTD	8.102e-13	2.352e-08	2.679e-11	2.908e-10	12	117	SRC,NR4A2,CREB1,BDNF,PPARGC1A,IGF1,NOS2,NOS3,CNR1,NPY,TP53,SOD1
879	CID000004971	protoporphyrin	Stitch	8.41e-13	2.442e-08	2.775e-11	3.012e-10	13	151	EPO,NGB,CASP3,CYGB,FXN,MAPK14,EGFR,TNF,ABCG2,LTF,NOS2,NOS3,SOD2
880	CID000004939	propidium iodide	Stitch	8.41e-13	2.442e-08	2.775e-11	3.012e-10	13	151	PDGFRB,CASP3,BAX,BCL2,SLC1A2,GFAP,GJA1,P2RX7,AKT1,NOS2,HSPB1,TP53,SOD2
881	CID005288446	AC1NRBJE	Stitch	9.158e-13	2.659e-08	3.018e-11	3.276e-10	13	152	PDGFRB,SRC,CASP3,TGFB1,IGF1R,P2RX7,EGFR,FGF2,AKT1,TNF,MMP9,MAPK8,VEGFA
882	ctd:D034341	Aristolochic Acids	CTD	9.397e-13	2.728e-08	3.093e-11	3.357e-10	11	89	CDKN1A,EPO,EPOR,CASP3,TGFB1,LIF,CXCR4,AKT1,TNF,MMP9,TP53
883	CID000001701	AEBSF	Stitch	9.77e-13	2.837e-08	3.212e-11	3.487e-10	14	191	CFH,HIF1A,SERPINF1,BAD,CASP3,APP,BDNF,MAPK14,PIK3R1,TNF,MMP9,MAPK8,NOS2,SOD2
884	ctd:C038405	nivalenol	CTD	9.921e-13	2.881e-08	3.244e-11	3.521e-10	8	28	IL17A,CASP3,BAX,IL22,TNF,NOS2,HSPA5,IL6
885	ctd:C437965	olmesartan	CTD	9.921e-13	2.881e-08	3.244e-11	3.521e-10	8	28	PDGFRB,CASP3,BAX,TGFB1,AKT1,MAPK8,NOS3,IL6
886	ctd:C011907	melamine	CTD	9.921e-13	2.881e-08	3.244e-11	3.521e-10	8	28	SPP1,BAD,CASP3,BAX,BCL2,LCN2,TGFB1,IL6
887	ctd:C078814	anandamide	CTD	9.921e-13	2.881e-08	3.244e-11	3.521e-10	8	28	APP,IGF1,TNF,MMP9,NOS2,CNR1,CNR2,VEGFA
888	ctd:D003981	Diazoxide	CTD	9.921e-13	2.881e-08	3.244e-11	3.521e-10	8	28	CASP3,BAX,BCL2,AKT1,TNF,NOS2,IL6,TP53
889	ctd:C060540	polyhexamethyleneguanidine	CTD	9.967e-13	2.894e-08	3.252e-11	3.529e-10	13	153	CDKN1A,HIF1A,SPP1,BAX,TGFB1,CDK5R1,H2AX,TNF,MMP9,IL6,TP53,SOD2,VEGFA
890	CID000176870	erlotinib	Stitch	9.967e-13	2.894e-08	3.252e-11	3.529e-10	13	153	PDGFRB,SRC,BAX,PTEN,AQP4,STAT3,EGFR,SQSTM1,AKT1,KDR,ABCG2,TP53,VEGFA
891	CID000068636	AC1L2A54	Stitch	1.049e-12	3.047e-08	3.42e-11	3.711e-10	14	192	SOX9,DRD2,BAD,CASP3,BAX,BCL2,REST,SLC1A3,GFAP,PPARGC1A,AKT1,TNF,HSPB1,TP53
892	CID000004973	heme b	Stitch	1.076e-12	3.125e-08	3.503e-11	3.802e-10	19	444	CDKN1A,EPO,NGB,CYGB,AIP,PTPN5,MAPK14,NFE2L2,AKT1,TNF,ABCG2,LTF,NOS1,NOS2,NOS3,IL6,SOD1,SOD2,VEGFA
893	CID000001401	PD173074	Stitch	1.093e-12	3.173e-08	3.553e-11	3.856e-10	10	65	HIF1A,PDGFRB,GDNF,NGF,FGF2,AKT1,KDR,NOS3,CNTF,VEGFA
894	CID000164531	H-8105	Stitch	1.102e-12	3.199e-08	3.578e-11	3.883e-10	16	282	DRD2,SIGMAR1,CREB1,GDNF,GFAP,BDNF,CHRNA7,ADCYAP1,TGFB1,IGF1,SLC17A7,LTF,NOS2,NOS3,IL6,NPY
895	CID000003541	AC1MBZ1C	Stitch	1.113e-12	3.231e-08	3.61e-11	3.918e-10	18	387	VIPR2,SRC,CASP3,NR4A1,CREB1,BDNF,ADCYAP1,MAPK14,PIK3R1,AKT1,TNF,MAPK8,NOS1,NOS2,NOS3,IL6,NPY,VEGFA
896	CID006857413	AC1OAGKW	Stitch	1.127e-12	3.271e-08	3.651e-11	3.963e-10	14	193	AKT3,PDGFRB,SRC,BAD,PTEN,GSK3B,IGF1,IGF1R,EGFR,PIK3R1,NGF,AKT1,NOS3,VEGFA
897	ctd:C035988	procymidone	CTD	1.178e-12	3.421e-08	3.81e-11	4.135e-10	13	155	NTRK2,BAX,GRIN1,PTEN,SLC1A2,GDNF,BDNF,TGFB1,EGFR,NGF,H2AX,HSPA5,NOS3
898	CID000072304	isoflavone	Stitch	1.178e-12	3.421e-08	3.81e-11	4.135e-10	13	155	CDKN1A,CASP3,BAX,BCL2,SIRT1,IGF1,EGFR,AKT1,TNF,MMP9,NOS2,TP53,VEGFA
899	ctd:D002112	Calcifediol	CTD	1.207e-12	3.506e-08	3.9e-11	4.232e-10	11	91	CDKN1A,BAX,BCL2,AQP4,SLC1A3,GFAP,GJA1,IGF1,KDR,TNF,SOD2
900	ctd:D002518	Ceramides	CTD	1.251e-12	3.631e-08	4.017e-11	4.359e-10	9	45	CDKN1A,CASP3,BAX,APP,GSK3B,IGF1,TNF,MAPK8,TP53
901	ctd:D004976	Ethacrynic Acid	CTD	1.251e-12	3.631e-08	4.017e-11	4.359e-10	9	45	CDKN1A,ABCC1,CASP3,MAPK14,NFE2L2,NGF,MAPK8,NOS2,TP53
902	ctd:D010833	Phytic Acid	CTD	1.251e-12	3.631e-08	4.017e-11	4.359e-10	9	45	CASP3,STAT3,PPARGC1A,EGFR,MIR21,AKT1,IL6,MIR29C,TP53
903	ctd:C081309	irbesartan	CTD	1.251e-12	3.631e-08	4.017e-11	4.359e-10	9	45	CASP3,BAX,BCL2,TGFB1,GJA1,AKT1,TNF,IL6,RAC1
904	ctd:C411425	5-aminoisoquinolinone	CTD	1.252e-12	3.635e-08	4.017e-11	4.359e-10	6	9	CASP3,BAX,BCL2,GSK3B,AKT1,SOD2
905	ctd:D001632	Bibenzyls	CTD	1.252e-12	3.635e-08	4.017e-11	4.359e-10	6	9	CASP3,BAX,BCL2,GSK3B,NFE2L2,AKT1
906	CID015991562	liu	Stitch	1.295e-12	3.759e-08	4.149e-11	4.503e-10	16	285	HIF1A,PDGFRB,CASP3,CREB1,MEF2D,GSK3B,PHB,TGFB1,PPARGC1A,IGF1,MAPK14,CXCR4,AKT1,NOS2,TP53,SOD2
907	CID000001117	sulfate	Stitch	1.317e-12	3.825e-08	4.217e-11	4.577e-10	30	1293	ABCC1,HIF1A,PDGFRB,SPP1,NGB,LAMA1,CASP3,CYGB,FXN,GDNF,CHRNA7,GSK3B,PTN,IGF1,MAPK14,IGF1R,EGFR,CXCR4,FGF2,AKT1,TNF,ABCG2,LTF,ALDOC,NOS2,IL6,TP53,SOD1,SOD2,SOD3
908	ctd:C090577	N,N'-bis(salicylideneamino)ethane-manganese(II)	CTD	1.356e-12	3.938e-08	4.318e-11	4.687e-10	7	17	SIRT1,TGFB1,IGF1,NOS3,IL6,TP53,SOD2
909	ctd:C031293	calcium silicate	CTD	1.356e-12	3.938e-08	4.318e-11	4.687e-10	7	17	TGFB1,IGF1,EGFR,KDR,IL6,SOD1,VEGFA
910	ctd:D004999	Amifostine	CTD	1.356e-12	3.938e-08	4.318e-11	4.687e-10	7	17	CDKN1A,CASP3,BAX,BCL2,MAPK14,IL6,TP53
911	ctd:C033585	schizandrol B	CTD	1.356e-12	3.938e-08	4.318e-11	4.687e-10	7	17	CDKN1A,BCL2,TLR4,TNF,NOS2,IL6,TP53
912	ctd:D005023	Ethylene Chlorohydrin	CTD	1.356e-12	3.938e-08	4.318e-11	4.687e-10	7	17	SLC1A2,SLC1A3,GSK3B,AKT1,NOS2,IL6,VEGFA
913	CID000009283	triphenyltetrazolium chloride	Stitch	1.366e-12	3.965e-08	4.343e-11	4.714e-10	11	92	EPO,HIF1A,CASP3,BAX,GDNF,AKT1,NOS2,NOS3,IL6,HSPB1,SOD2
914	ctd:D008748	Methylcholanthrene	CTD	1.429e-12	4.15e-08	4.54e-11	4.928e-10	27	1033	CDKN1A,HIF1A,SRC,BAD,CASP3,BAX,BCL2,NR4A1,CREB1,PTN,LIF,GJA1,P2RX7,P2RY1,NFE2L2,PIK3R1,NGF,STIP1,TNF,ABCG2,MMP9,MAPK8,IL6,TP53,SOD1,SOD2,VEGFA
915	CID000216239	sorafenib	Stitch	1.508e-12	4.378e-08	4.785e-11	5.193e-10	13	158	PDGFRB,BAD,BAX,PTEN,STAT3,MAPK14,IGF1R,EGFR,AKT1,KDR,CDK5,VEGFA,VEGFB
916	CID003359494	S-nitrosocysteine	Stitch	1.542e-12	4.478e-08	4.889e-11	5.306e-10	11	93	NGB,CASP3,CYGB,BDNF,NOS1,NOS2,NOS3,IL6,SOD1,SOD2,SOD3
917	ctd:C072105	KN 93	CTD	1.548e-12	4.495e-08	4.897e-11	5.315e-10	9	46	HIF1A,SRC,CASP3,CREB1,GFAP,MAPK14,EGFR,AKT1,MAPK8
918	ctd:D003932	Heroin	CTD	1.548e-12	4.495e-08	4.897e-11	5.315e-10	9	46	DRD2,NTRK2,NR4A2,CASP3,APP,CREB1,BDNF,NGF,TNF
919	CID000000937	niacin	Stitch	1.598e-12	4.64e-08	5.049e-11	5.48e-10	14	198	CDKN1A,ANGPT1,NGB,CYGB,SIRT1,TGFB1,PTPN5,UCP2,H2AX,TNF,LTF,NOS2,TP53,SOD2
920	ctd:D016686	Monocrotaline	CTD	1.634e-12	4.746e-08	5.158e-11	5.599e-10	12	124	CDKN1A,CASP3,BAX,GFAP,AKT1,TNF,PRKDC,NOS2,NOS3,IL6,HSPB1,VEGFA
921	ctd:D006851	Hydrochloric Acid	CTD	1.739e-12	5.05e-08	5.483e-11	5.951e-10	11	94	CASP3,AQP4,EGFR,NFE2L2,FGF2,TNF,MMP9,NOS2,NOS3,IL6,SOD1
922	ctd:C038958	gadolinium chloride	CTD	1.752e-12	5.088e-08	5.519e-11	5.99e-10	10	68	TGFB1,IGF1,UCP2,TLR4,TNF,MMP9,NOS2,HSPA5,IL6,VEGFA
923	ctd:C016583	4-(N-methyl-N-nitrosamino)-1-(3-pyridyl)-1-butanone	CTD	1.778e-12	5.163e-08	5.594e-11	6.072e-10	16	291	CDKN1A,BAD,BAX,BCL2,CREB1,CHRNA7,GSK3B,EGFR,H2AX,AKT1,MMP9,MAPK8,IL6,HSPB1,TP53,VEGFA
924	ctd:D010168	Palmitates	CTD	1.853e-12	5.379e-08	5.803e-11	6.298e-10	8	30	CASP3,SIRT1,UCP2,TNF,HSPA5,NOS3,IL6,TP53
925	ctd:C035419	3,4-dihydroxybenzohydroxamic acid	CTD	1.853e-12	5.379e-08	5.803e-11	6.298e-10	8	30	MAPK14,TLR4,AKT1,TNF,NOS2,IL6,SOD1,SOD2
926	ctd:C034786	bis(4-hydroxycinnamoyl)methane	CTD	1.853e-12	5.379e-08	5.803e-11	6.298e-10	8	30	ABCC1,APP,NFE2L2,TLR4,AKT1,TNF,MMP9,NOS2
927	ctd:C073601	KT 5823	CTD	1.853e-12	5.379e-08	5.803e-11	6.298e-10	8	30	SPP1,CASP3,APP,CREB1,BDNF,GSK3B,NFE2L2,TNF
928	CID000000232	DL-arginine	Stitch	1.897e-12	5.507e-08	5.934e-11	6.44e-10	17	344	NGB,CYGB,BAX,BCL2,SIRT1,TGFB1,IGF1,AKT1,TNF,NOS1,NOS2,NOS3,IL6,NPY,SOD1,SOD2,SOD3
929	ctd:C490728	lapatinib	CTD	1.907e-12	5.537e-08	5.96e-11	6.468e-10	9	47	HIF1A,SRC,TGFB1,EGFR,NFE2L2,AKT1,ABCG2,SOD1,SOD2
930	CID000002856	OL-P	Stitch	2.041e-12	5.926e-08	6.372e-11	6.915e-10	10	69	CDKN1A,CASP3,BAX,BCL2,SIRT1,TGFB1,TNF,MERTK,IL6,TP53
931	ctd:C507134	ON 01910	CTD	2.079e-12	6.036e-08	6.483e-11	7.036e-10	13	162	CDKN1A,PDGFRB,NR4A2,CASP3,BAX,BCL2,STAT3,SQSTM1,H2AX,AKT1,KDR,MMP9,TP53
932	CID000004705	PD153035	Stitch	2.179e-12	6.327e-08	6.789e-11	7.368e-10	12	127	PDGFRB,SRC,CASP3,STAT3,MAPK14,EGFR,PIK3R1,AKT1,MAPK8,IL6,CNR2,VEGFA
933	CID000003684	AC1L1GHE	Stitch	2.203e-12	6.396e-08	6.855e-11	7.441e-10	11	96	SOX9,HIF1A,BDNF,TGFB1,IGF1,EGFR,NOS2,HSPB1,SOD1,SOD2,SOD3
934	ctd:C049863	ginsenoside Rd	CTD	2.21e-12	6.417e-08	6.856e-11	7.441e-10	7	18	CDKN1A,CASP3,BAX,BCL2,APP,NGF,AKT1
935	ctd:C005177	benserazide, levodopa drug combination	CTD	2.21e-12	6.417e-08	6.856e-11	7.441e-10	7	18	CASP3,BAX,BCL2,GFAP,BDNF,NOS2,CNR1
936	ctd:C071942	arctigenin	CTD	2.21e-12	6.417e-08	6.856e-11	7.441e-10	7	18	BAD,GSK3B,STAT3,MIR21,AKT1,NOS2,IL6
937	CID000003503	gossypol	Stitch	2.216e-12	6.434e-08	6.866e-11	7.453e-10	15	247	DRD2,CASP3,BAX,BCL2,REST,SLC1A3,GFAP,BDNF,TGFB1,PPARGC1A,H2AX,HSPB1,CNR1,CNR2,SOD2
938	CID000000772	LMWH	Stitch	2.337e-12	6.785e-08	7.203e-11	7.818e-10	22	663	CFH,LAMA1,CASP3,BCL2,CHRNA7,TGFB1,PTN,IGF1,EGFR,FGF2,KDR,TNF,LTF,MMP9,NOS3,IL6,TP53,CNR2,SOD2,SOD3,VEGFA,VEGFB
939	CID000014806	zinc oxide	Stitch	2.337e-12	6.785e-08	7.203e-11	7.818e-10	9	48	CASP3,IGF1,IGF1R,NOS1,CNTF,SOD1,SOD2,SOD3,VEGFA
940	ctd:C403304	zerumbone	CTD	2.337e-12	6.785e-08	7.203e-11	7.818e-10	9	48	BAX,BCL2,AKT1,TNF,MMP9,NOS2,IL6,SOD2,VEGFA
941	ctd:C060893	MK-886	CTD	2.337e-12	6.785e-08	7.203e-11	7.818e-10	9	48	CASP3,BAX,BCL2,UCP2,TNF,MMP9,NOS3,IL6,SOD2
942	ctd:C064758	Ro 31-8220	CTD	2.337e-12	6.785e-08	7.203e-11	7.818e-10	9	48	CASP3,CREB1,GSK3B,TGFB1,SQSTM1,TNF,MAPK8,IL6,VEGFA
943	ctd:D003671	DEET	CTD	2.401e-12	6.971e-08	7.392e-11	8.023e-10	14	204	CYGB,BAX,GFAP,IGF1,NFE2L2,SQSTM1,UCP2,NGF,FGF2,TNF,IL6,TP53,SOD2,SOD3
944	ctd:C055421	tin mesoporphyrin	CTD	2.487e-12	7.22e-08	7.632e-11	8.283e-10	8	31	EPO,GJA1,PPARGC1A,AKT1,TNF,NOS2,NOS3,SOD3
945	ctd:C493087	diphenylarsinic acid	CTD	2.487e-12	7.22e-08	7.632e-11	8.283e-10	8	31	CASP3,BCL2,GRIN1,CREB1,NFE2L2,FGF2,MAPK8,IL6
946	ctd:C066851	mithramycin A	CTD	2.487e-12	7.22e-08	7.632e-11	8.283e-10	8	31	CDKN1A,SRC,BAX,GRIN1,TGFB1,TNF,TP53,VEGFA
947	ctd:C061133	tamibarotene	CTD	2.534e-12	7.358e-08	7.77e-11	8.433e-10	21	596	CDKN1A,IL17A,SPP1,NTRK2,GRN,BCL2,SLC1A1,CREB1,GFAP,BDNF,GSK3B,TGFB1,MAPK14,NFE2L2,CXCR4,TNF,PRKDC,NOS2,IL6,SOD3,VEGFA
948	ctd:C009277	sodium arsenate	CTD	2.614e-12	7.588e-08	8.005e-11	8.688e-10	34	1720	CFH,ABCC1,AKT3,HIF1A,BAX,BCL2,REST,NR4A1,LCN2,PTEN,CREB1,BDNF,GSK3B,TGFB1,GJA1,PPARGC1A,IGF1,IGF1R,EGFR,NFE2L2,SQSTM1,PIK3R1,UCP2,H2AX,AKT1,TNF,ABCG2,MAPK8,NOS2,HSPA5,HSPB1,TP53,RAC1,SOD2
949	ctd:D016566	Organoselenium Compounds	CTD	2.748e-12	7.979e-08	8.407e-11	9.125e-10	10	71	CDKN1A,CASP3,BAX,BCL2,SIRT1,SQSTM1,AKT1,TNF,NOS2,VEGFA
950	ctd:C014175	pyrazolo(3,4-d)pyrimidine	CTD	2.775e-12	8.058e-08	8.482e-11	9.206e-10	11	98	CDKN1A,PDGFRB,SPP1,SRC,CASP3,GSK3B,PTN,EGFR,TLR4,IL6,TP53
951	CID000004021	edaravone	Stitch	2.851e-12	8.277e-08	8.704e-11	9.446e-10	9	49	CASP3,BAX,MAPK14,EGFR,NOS2,NOS3,IL6,SOD1,SOD2
952	ctd:D011899	Ranitidine	CTD	2.884e-12	8.374e-08	8.796e-11	9.547e-10	12	130	CASP3,BAX,BCL2,NR4A1,NFE2L2,NGF,TNF,MMP9,NOS2,IL6,RAC1,VEGFA
953	ctd:C570662	2-amino-8-(4-(2-hydroxyethoxy)cyclohexyl)-6-(6-methoxypyridin-3-yl)-4-methylpyrido(2,3-d)pyrimidin-7(8H)-one	CTD	3.117e-12	9.05e-08	9.437e-11	1.024e-09	6	10	HIF1A,CASP3,PTEN,STAT3,AKT1,VEGFA
954	ctd:C000617228	beta-2-himachalen-6-ol	CTD	3.117e-12	9.05e-08	9.437e-11	1.024e-09	6	10	CDKN1A,CASP3,BAX,BCL2,AKT1,TP53
955	ctd:C505333	TEMPOL-H	CTD	3.117e-12	9.05e-08	9.437e-11	1.024e-09	6	10	CDKN1A,CASP3,UCP2,PRKDC,NOS2,TP53
956	ctd:C027492	Huang Qi	CTD	3.117e-12	9.05e-08	9.437e-11	1.024e-09	6	10	EPO,HIF1A,APP,TNF,IL6,NOTCH1
957	ctd:C003402	sapropterin	CTD	3.117e-12	9.05e-08	9.437e-11	1.024e-09	6	10	CDKN1A,EPO,APP,NOS2,NOS3,TP53
958	ctd:C000588486	glycine propionyl carnitine	CTD	3.117e-12	9.05e-08	9.437e-11	1.024e-09	6	10	CASP3,BAX,BCL2,TGFB1,TNF,IL6
959	ctd:C066515	O-(chloroacetylcarbamoyl)fumagillol	CTD	3.117e-12	9.05e-08	9.437e-11	1.024e-09	6	10	CDKN1A,FGF2,MMP9,NOS2,TP53,SOD2
960	CID011840913	DB07328	Stitch	3.126e-12	9.077e-08	9.455e-11	1.026e-09	14	208	DRD2,CASP3,BCL2,REST,SLC1A3,GFAP,BDNF,PPARGC1A,IGF1,NOS2,IL6,CNR1,TP53,CNR2
961	CID000005410	NSC98537	Stitch	3.257e-12	9.457e-08	9.841e-11	1.068e-09	19	473	CDKN1A,CASP3,BAX,GRN,CPE,BCL2,NR4A1,PTEN,CREB1,TGFB1,IGF1,IGF1R,EGFR,PIK3R1,NGF,IL6,TP53,VEGFA,VEGFB
962	CID000129869	atiprimod	Stitch	3.301e-12	9.586e-08	9.913e-11	1.076e-09	8	32	CASP3,BAX,STAT3,IGF1,AKT1,IL6,SOD2,VEGFA
963	ctd:D007200	Indican	CTD	3.301e-12	9.586e-08	9.913e-11	1.076e-09	8	32	EPO,HIF1A,SRC,CASP3,STAT3,UCP2,ABCG2,IL6
964	ctd:C517629	benzyloxycarbonyl-valyl-alanyl-aspartic acid	CTD	3.301e-12	9.586e-08	9.913e-11	1.076e-09	8	32	CASP3,BAX,BCL2,APP,H2AX,AKT1,TNF,TP53
965	ctd:C027955	aflatoxin G1	CTD	3.301e-12	9.586e-08	9.913e-11	1.076e-09	8	32	CASP3,STAT3,H2AX,TNF,IL6,TP53,SOD2,VEGFA
966	ctd:C103280	goniothalamin	CTD	3.301e-12	9.586e-08	9.913e-11	1.076e-09	8	32	CDKN1A,CASP3,BAX,BCL2,TNF,NOS1,NOS3,TP53
967	ctd:C002701	neocuproine	CTD	3.301e-12	9.586e-08	9.913e-11	1.076e-09	8	32	CASP3,APP,EGFR,TNF,MAPK8,IL6,SOD1,VEGFA
968	ctd:D002699	Chlorambucil	CTD	3.462e-12	1.005e-07	1.038e-10	1.127e-09	9	50	CDKN1A,ABCC1,CASP3,BAX,BCL2,LIF,NFE2L2,H2AX,TP53
969	CID000168948	N6-Me-dAdo	Stitch	3.485e-12	1.012e-07	1.042e-10	1.131e-09	7	19	CREB1,GDNF,GFAP,STAT3,P2RY1,NGF,AKT1
970	ctd:C013638	paeonol	CTD	3.485e-12	1.012e-07	1.042e-10	1.131e-09	7	19	CASP3,BAX,BCL2,AKT1,TNF,NOS2,IL6
971	ctd:C025724	9-methoxycamptothecin	CTD	3.485e-12	1.012e-07	1.042e-10	1.131e-09	7	19	CDKN1A,BAD,CASP3,BAX,BCL2,TNF,TP53
972	ctd:D019324	beta-Naphthoflavone	CTD	3.686e-12	1.07e-07	1.101e-10	1.195e-09	24	829	CDKN1A,ABCC1,IL17A,SPP1,NGB,SRC,CASP3,CYGB,CPE,BCL2,TGFB1,PTN,IGF1,NFE2L2,IL22,TNF,ABCG2,NOS2,HSPA5,IL6,NOTCH1,TP53,SOD1,SOD2
973	CID000099067	AC1L40MO	Stitch	3.79e-12	1.101e-07	1.131e-10	1.228e-09	12	133	CASP3,BAX,SLC1A2,SIRT1,STAT3,PHB,MAPK14,AKT1,TNF,NOS2,NOS3,SOD2
974	CID000008987	diethyldithiocarbamate	Stitch	3.887e-12	1.129e-07	1.159e-10	1.258e-09	11	101	EPO,IL17A,LRP6,TNF,NOS1,NOS2,NOS3,TP53,SOD1,SOD2,SOD3
975	CID000023931	mercury	Stitch	4.01e-12	1.164e-07	1.194e-10	1.296e-09	20	543	ABCC1,SPP1,CYGB,AQP4,TGFB1,CDK5R1,IGF1,MAPK14,PIK3R1,TNF,ABCG2,MERTK,NOS2,NOS3,CNR2,SOD1,RAC1,SOD2,SOD3,VEGFA
976	CID000000187	acetylcholine	Stitch	4.091e-12	1.188e-07	1.217e-10	1.321e-09	17	361	VIPR2,HIF1A,DRD2,SIGMAR1,CHRNA7,ADCYAP1,NGF,NOS1,NOS2,NOS3,CNR1,NPY,CNR2,CNTF,SOD1,SOD2,SOD3
977	CID005353940	SB202190	Stitch	4.146e-12	1.204e-07	1.232e-10	1.337e-09	12	134	CASP3,BAX,CREB1,GSK3B,MAPK14,P2RX7,AKT1,TNF,MAPK8,NOS2,IL6,TP53
978	ctd:C016101	shikonin	CTD	4.186e-12	1.215e-07	1.243e-10	1.349e-09	9	51	CDKN1A,HIF1A,NR4A2,CASP3,BCL2,NR4A1,AKT1,TNF,TP53
979	ctd:D003975	Diazepam	CTD	4.222e-12	1.226e-07	1.251e-10	1.357e-09	10	74	BAX,CREB1,SLC1A3,BDNF,MAPK14,FGF2,MAPK8,NOS2,CNR1,SOD2
980	ctd:D062610	Fungal Polysaccharides	CTD	4.222e-12	1.226e-07	1.251e-10	1.357e-09	10	74	CDKN1A,BAX,CXCR4,TLR4,TNF,MAPK8,NOS2,IL6,TP53,RAC1
981	ctd:D018690	Excitatory Amino Acid Agonists	CTD	4.34e-12	1.26e-07	1.28e-10	1.39e-09	8	33	BAX,BCL2,GRIN1,SIRT1,GSK3B,SQSTM1,AKT1,MMP9
982	ctd:D044243	Linoleic Acids, Conjugated	CTD	4.34e-12	1.26e-07	1.28e-10	1.39e-09	8	33	CASP3,BAX,BCL2,GSK3B,PIK3R1,TNF,IL6,TP53
983	ctd:C054634	methyllycaconitine	CTD	4.34e-12	1.26e-07	1.28e-10	1.39e-09	8	33	NTRK2,APP,BDNF,CHRNA7,STAT3,AKT1,TNF,IL6
984	ctd:C056068	theaflavin	CTD	4.34e-12	1.26e-07	1.28e-10	1.39e-09	8	33	CDKN1A,CASP3,BAX,BCL2,MAPK14,EGFR,NOS3,TP53
985	CID000005650	AC1Q5S0Y	Stitch	4.837e-12	1.404e-07	1.424e-10	1.546e-09	11	103	ANGPT1,SPP1,STAT3,TGFB1,AKT1,TNF,NOS1,NOS2,NOS3,IL6,VEGFA
986	ctd:C099952	bifenthrin	CTD	4.837e-12	1.404e-07	1.424e-10	1.546e-09	11	103	CDKN1A,CASP3,BCL2,TGFB1,MAPK14,TNF,HSPA5,IL6,TP53,SOD1,SOD2
987	CID000016315	diallyl trisulfide	Stitch	4.85e-12	1.408e-07	1.427e-10	1.549e-09	10	75	BAD,CASP3,BAX,BCL2,NFE2L2,AKT1,KDR,TNF,MAPK8,NOS2
988	CID006442177	everolimus	Stitch	4.948e-12	1.437e-07	1.454e-10	1.578e-09	12	136	HIF1A,PDGFRB,CASP3,BAX,PTEN,PPARGC1A,IGF1,IGF1R,EGFR,PIK3R1,AKT1,NPY
989	5023_UP	Ciclopirox ethanolamine [41621-49-2]; Up 200; 15uM; MCF7; HT_HG-U133A	Broad Institute CMAP Up	5.182e-12	1.504e-07	1.521e-10	1.651e-09	13	174	CDKN1A,SOX9,ABCC1,SERPINF1,SRC,BAX,SLC1A1,LIF,EGFR,CXCR4,ALDOC,NOS1,VEGFA
990	ctd:D002719	Chlormethiazole	CTD	5.339e-12	1.55e-07	1.566e-10	1.699e-09	7	20	CDKN1A,SIRT1,GSK3B,PPARGC1A,AKT1,TNF,TP53
991	CID011840973	SureCN2313095	Stitch	5.562e-12	1.615e-07	1.63e-10	1.769e-09	10	76	ANGPT1,SPP1,CASP3,NR4A1,STAT3,PHB,TGFB1,AKT1,IL6,SOD2
992	CID000010595	lithocholyltaurine	Stitch	5.574e-12	1.618e-07	1.631e-10	1.771e-09	13	175	DRD2,CASP3,BAX,REST,SLC1A3,GFAP,BDNF,PPARGC1A,IGF1,AKT1,IL6,CNR1,CNR2
993	CID000003542	1-(5-isoquinolinesulfonyl)-2-methylpiperazine	Stitch	5.631e-12	1.635e-07	1.646e-10	1.787e-09	16	314	CDKN1A,PDGFRB,LAMA1,STAT3,TGFB1,LIF,IGF1,MAPK14,EGFR,NGF,FGF2,TNF,NOS2,IL6,TP53,SOD2
994	ctd:C049639	evodiamine	CTD	5.651e-12	1.641e-07	1.649e-10	1.79e-09	8	34	CASP3,BCL2,EGFR,AKT1,TNF,MMP9,MAPK8,NOS2
995	ctd:C027235	gallium nitrate	CTD	5.651e-12	1.641e-07	1.649e-10	1.79e-09	8	34	HIF1A,CASP3,BAX,NFE2L2,HSPA5,HSPB1,SOD1,SOD2
996	ctd:D014241	Trichloroethylene	CTD	5.854e-12	1.7e-07	1.707e-10	1.852e-09	35	1876	CDKN1A,AKT3,IL17A,SPP1,SERPINF1,BAD,CASP3,BAX,BCL2,LCN2,PTEN,SLC1A2,GDNF,BDNF,TGFB1,GJA1,CDK5R1,MAPK14,EGFR,P2RY1,CXCR4,SQSTM1,UCP2,NGF,SLC17A7,LRP6,KDR,TNF,NOS2,HSPA5,NOS3,IL6,HSPB1,TP53,SOD1
997	CID000415676	NSC71948	Stitch	5.89e-12	1.71e-07	1.715e-10	1.862e-09	12	138	DRD2,CASP3,REST,APP,SLC1A3,GFAP,BDNF,PPARGC1A,IGF1,IL6,CNR1,CNR2
998	ctd:D007529	Isoflavones	CTD	5.907e-12	1.715e-07	1.719e-10	1.865e-09	14	218	CDKN1A,ABCC1,CASP3,BAX,BCL2,LIF,IGF1,SQSTM1,H2AX,TNF,ABCG2,HSPA5,NOTCH1,TP53
999	CID000007833	4-vinylcyclohexene diepoxide	Stitch	5.991e-12	1.74e-07	1.741e-10	1.89e-09	11	105	DRD2,BAD,CASP3,BAX,CPE,GSK3B,FGF2,HSPB1,CNTF,SOD1,CDK5
1000	ctd:C016299	chelerythrine	CTD	6.046e-12	1.756e-07	1.756e-10	1.905e-09	9	53	CASP3,BAX,BCL2,SLC1A1,IGF1,TNF,MMP9,NOS3,IL6
1001	ctd:C007738	fluoranthene	CTD	6.231e-12	1.809e-07	1.807e-10	1.962e-09	24	850	CDKN1A,HIF1A,SIGMAR1,SPP1,NR4A2,BAX,NR4A1,GDNF,MEF2D,BDNF,TGFB1,LIF,GJA1,IGF1,EGFR,NFE2L2,H2AX,FGF2,TNF,HSPA5,NOS3,IL6,TP53,VEGFA
1002	ctd:D024505	Tocopherols	CTD	6.365e-12	1.848e-07	1.844e-10	2.002e-09	10	77	ABCC1,BAX,BCL2,GRIN1,APP,CDK5R1,FGF2,DNAJC5,TNF,TP53
1003	ctd:C089032	rimonabant	CTD	6.42e-12	1.864e-07	1.858e-10	2.017e-09	15	266	HIF1A,SRC,CASP3,APP,CREB1,GFAP,BDNF,STAT3,IGF1,AKT1,TNF,MAPK8,NOS2,CNR1,VEGFA
1004	ctd:D001663	Bilirubin	CTD	6.441e-12	1.87e-07	1.863e-10	2.022e-09	13	177	ABCC1,HIF1A,CASP3,PTEN,PHB,LIF,NFE2L2,PIK3R1,AKT1,TNF,NOS2,HSPA5,IL6
1005	ctd:D000975	Antioxidants	CTD	6.829e-12	1.983e-07	1.969e-10	2.137e-09	6	11	AQP4,NFE2L2,TNF,IL6,SOD1,SOD2
1006	ctd:C050426	huperzine A	CTD	6.829e-12	1.983e-07	1.969e-10	2.137e-09	6	11	CASP3,BAX,BCL2,APP,TNF,TP53
1007	ctd:C024603	Geraniin	CTD	6.829e-12	1.983e-07	1.969e-10	2.137e-09	6	11	CASP3,NFE2L2,AKT1,TNF,NOS2,IL6
1008	ctd:D002084	Butylated Hydroxytoluene	CTD	6.919e-12	2.009e-07	1.991e-10	2.161e-09	13	178	EPOR,SPP1,CASP3,TGFB1,GJA1,MAPK14,NFE2L2,NGF,AKT1,TNF,TP53,SOD2,VEGFA
1009	ctd:C000228	aristolochic acid I	CTD	6.919e-12	2.009e-07	1.991e-10	2.161e-09	13	178	HIF1A,SPP1,CASP3,BAX,BCL2,LCN2,NFE2L2,MIR21,AKT1,TNF,NOS2,HSPA5,VEGFA
1010	CID000000735	geranylgeranyl pyrophosphate	Stitch	6.992e-12	2.03e-07	2.01e-10	2.181e-09	12	140	CDKN1A,EPOR,CASP3,BCL2,MAPK14,AKT1,TNF,NOS2,NOS3,IL6,RAC1,VEGFA
1011	CID000000774	histamine	Stitch	7.235e-12	2.101e-07	2.078e-10	2.255e-09	20	561	IL17A,CASP3,ADCYAP1,TGFB1,IGF1,MAPK14,UCP2,TLR4,NGF,KDR,TNF,MAPK8,NOS1,NOS2,NOS3,IL6,NPY,SOD2,SOD3,VEGFA
1012	CID000004339	Caspase Inhibitor I	Stitch	7.27e-12	2.111e-07	2.084e-10	2.262e-09	10	78	CASP3,BAX,BCL2,STK3,STK4,NGF,TNF,PRKDC,MAPK8,TP53
1013	CID000001893	7-NI	Stitch	7.27e-12	2.111e-07	2.084e-10	2.262e-09	10	78	DRD2,CREB1,BDNF,NOS1,NOS2,NOS3,IL6,SOD1,SOD2,SOD3
1014	ctd:D014268	Trifluoperazine	CTD	7.294e-12	2.118e-07	2.089e-10	2.267e-09	8	35	HIF1A,DRD2,CASP3,BAX,BCL2,MAPK14,AKT1,MAPK8
1015	ctd:C051890	irinotecan	CTD	7.361e-12	2.137e-07	2.106e-10	2.285e-09	22	703	CDKN1A,ABCC1,IL17A,CASP3,BAX,CPE,BCL2,STK4,GJA1,IGF1,EGFR,TLR4,H2AX,FGF2,TNF,ABCG2,PRKDC,LTF,MMP9,IL6,TP53,SOD2
1016	CID000002691	AC1L1E8W	Stitch	7.388e-12	2.145e-07	2.111e-10	2.292e-09	11	107	DRD2,CASP3,CREB1,GDNF,BDNF,TLR4,NGF,AKT1,TNF,IL6,VEGFA
1017	CID000005083	Ro 31-8220	Stitch	7.85e-12	2.279e-07	2.241e-10	2.432e-09	16	321	AKT3,PDGFRB,SRC,CREB1,MAPK14,P2RX7,P2RY1,PIK3R1,SLC17A7,H2AX,AKT1,TNF,MAPK8,NOS1,NOS2,NOS3
1018	ctd:C012655	nimesulide	CTD	7.936e-12	2.304e-07	2.264e-10	2.457e-09	28	1202	CDKN1A,CFH,ABCC1,CASP3,BAX,GRN,BCL2,FXN,SIRT1,GSK3B,PHB,IGF1,NFE2L2,SQSTM1,NGF,H2AX,STIP1,TNF,ABCG2,MMP9,NOS2,HSPA5,IL6,HSPB1,CNR1,SOD2,SOD3,VEGFA
1019	ctd:C442759	ginsenoside Rb1	CTD	7.975e-12	2.315e-07	2.266e-10	2.459e-09	7	21	CASP3,TGFB1,IGF1,NFE2L2,AKT1,TNF,IL6
1020	ctd:C045345	gastrodin	CTD	7.975e-12	2.315e-07	2.266e-10	2.459e-09	7	21	CASP3,BCL2,GJA1,NFE2L2,TNF,IL6,SOD1
1021	ctd:C054597	garcinol	CTD	7.975e-12	2.315e-07	2.266e-10	2.459e-09	7	21	SRC,CASP3,BCL2,PIK3R1,AKT1,TNF,IL6
1022	ctd:D008898	Mimosine	CTD	7.975e-12	2.315e-07	2.266e-10	2.459e-09	7	21	CDKN1A,HIF1A,CASP3,BCL2,CREB1,STAT3,TNF
1023	CID005281708	daidzein	Stitch	8.277e-12	2.403e-07	2.349e-10	2.55e-09	12	142	SRC,CASP3,AIP,PTEN,SIRT1,IGF1R,TNF,ABCG2,NOS1,NOS2,NOS3,SOD2
1024	ctd:D007654	Ketoconazole	CTD	8.376e-12	2.432e-07	2.375e-10	2.578e-09	15	271	CDKN1A,EPO,ABCC1,BAD,CASP3,BAX,BCL2,LCN2,CREB1,EGFR,NFE2L2,TNF,MAPK8,IL6,VEGFA
1025	ctd:D004128	Dimethylnitrosamine	CTD	8.982e-12	2.608e-07	2.544e-10	2.761e-09	24	865	CDKN1A,SPP1,BAD,BAX,GRN,BCL2,NR4A1,LCN2,APP,TGFB1,PTN,GJA1,TLR4,H2AX,TNF,ABCG2,MMP9,MAPK8,NOS2,NOS3,IL6,HSPB1,SOD1,VEGFA
1026	ctd:D019438	Ritonavir	CTD	9.072e-12	2.634e-07	2.567e-10	2.786e-09	11	109	CDKN1A,SRC,CASP3,BCL2,STAT3,LIF,TNF,NOS3,IL6,TP53,CDK5
1027	ctd:C433788	lipopolysaccharide, E. coli O26-B6	CTD	9.774e-12	2.838e-07	2.763e-10	2.999e-09	12	144	ABCC1,TGFB1,GJA1,NFE2L2,TLR4,MIR21,TNF,ABCG2,MMP9,NOS2,NOS3,IL6
1028	CID005359596	arsenic	Stitch	9.8e-12	2.845e-07	2.768e-10	3.004e-09	15	274	ABCC1,SRC,NR4A2,CASP3,BAX,BCL2,TGFB1,NFE2L2,MAPK8,IL6,TP53,SOD1,SOD2,VEGFA,VEGFB
1029	ctd:D015741	Metribolone	CTD	1.002e-11	2.908e-07	2.825e-10	3.066e-09	17	382	SRC,AIP,NR4A1,PTEN,CREB1,PHB,IGF1,IGF1R,EGFR,CXCR4,H2AX,AKT1,STIP1,HSPA5,IL6,HSPB1,TP53
1030	ctd:D012643	Selenium	CTD	1.002e-11	2.91e-07	2.825e-10	3.066e-09	32	1599	CFH,SOX9,ANGPT1,SPP1,SERPINF1,CASP3,BAX,GRN,BCL2,AIP,APP,SLC1A1,CREB1,SIRT1,GSK3B,TGFB1,EGFR,NFE2L2,CXCR4,H2AX,AKT1,TNF,MMP9,MAPK8,NOS2,HSPA5,IL6,HSPB1,TP53,SOD1,SOD2,VEGFA
1031	CID000006451	bromcresol green	Stitch	1.004e-11	2.914e-07	2.827e-10	3.068e-09	11	110	CASP3,CYGB,IGF1,TNF,MERTK,MAPK8,NOS3,IL6,SOD1,SOD2,SOD3
1032	ctd:D011285	Pregnenolone Carbonitrile	CTD	1.126e-11	3.269e-07	3.167e-10	3.438e-09	31	1506	CDKN1A,ABCC1,SIGMAR1,BAD,CASP3,BAX,GRN,BCL2,NR4A1,LCN2,APP,SLC1A1,AQP4,SLC1A3,SIRT1,STK3,GJA1,PPARGC1A,IGF1,MAPK14,P2RX7,P2RY1,SQSTM1,UCP2,TLR4,TNF,MMP9,MAPK8,NOS2,IL6,SOD3
1033	ctd:C045037	testosterone-3-carboxymethyloxime-bovine serum albumin conjugate	CTD	1.129e-11	3.277e-07	3.172e-10	3.443e-09	13	185	EPO,EPOR,HIF1A,SRC,CASP3,CREB1,SIRT1,STAT3,CXCR4,AKT1,ABCG2,MAPK8,NOS2
1034	ctd:D010672	Phenytoin	CTD	1.133e-11	3.29e-07	3.182e-10	3.454e-09	17	385	CDKN1A,ABCC1,IL17A,BAX,BCL2,GRIN1,TGFB1,IGF1,TLR4,KDR,TNF,PRKDC,NOS2,IL6,HSPB1,TP53,VEGFB
1035	ctd:D001629	Bezafibrate	CTD	1.147e-11	3.331e-07	3.219e-10	3.494e-09	14	229	SPP1,CASP3,BAX,BCL2,TGFB1,PPARGC1A,IGF1,UCP2,AKT1,TNF,NOS3,IL6,NPY,SOD1
1036	ctd:D005290	Ferric Compounds	CTD	1.165e-11	3.382e-07	3.261e-10	3.539e-09	7	22	CASP3,BAX,BCL2,TNF,NOS2,TP53,SOD2
1037	ctd:C541528	licochalcone B	CTD	1.165e-11	3.382e-07	3.261e-10	3.539e-09	7	22	CASP3,BAX,BCL2,TNF,MAPK8,NOS2,IL6
1038	ctd:C053876	6-isopropoxy-9-oxoxanthene-2-carboxylic acid	CTD	1.187e-11	3.445e-07	3.316e-10	3.599e-09	8	37	SRC,BAD,CASP3,BAX,BCL2,GSK3B,EGFR,AKT1
1039	ctd:D017639	Asbestos, Amosite	CTD	1.187e-11	3.445e-07	3.316e-10	3.599e-09	8	37	CASP3,BAX,STAT3,TGFB1,EGFR,TNF,HSPA5,TP53
1040	ctd:D002066	Busulfan	CTD	1.207e-11	3.504e-07	3.369e-10	3.657e-09	9	57	CDKN1A,LAMA1,CASP3,GDNF,PHB,TGFB1,H2AX,TNF,TP53
1041	CID000004819	pilocarpine-	Stitch	1.248e-11	3.624e-07	3.482e-10	3.779e-09	12	147	DRD2,NTRK2,BAX,SLC1A1,GFAP,BDNF,CHRNA7,NGF,SLC17A7,IL6,NPY,SOD2
1042	CID000003763	isoflurane	Stitch	1.268e-11	3.681e-07	3.532e-10	3.834e-09	15	279	HIF1A,BAX,SLC1A1,CHRNA7,TGFB1,MAPK14,TNF,NOS1,NOS2,NOS3,IL6,HSPB1,NPY,SOD2,VEGFA
1043	ctd:C542041	cudraflavone B	CTD	1.36e-11	3.949e-07	3.783e-10	4.106e-09	6	12	CDKN1A,CASP3,BAX,BCL2,SIRT1,TP53
1044	ctd:C502994	saxagliptin	CTD	1.36e-11	3.949e-07	3.783e-10	4.106e-09	6	12	CASP3,BCL2,BDNF,NFE2L2,TNF,NOS2
1045	ctd:D017673	Sodium Chloride, Dietary	CTD	1.376e-11	3.995e-07	3.823e-10	4.149e-09	10	83	HIF1A,SPP1,LCN2,TGFB1,IGF1,NOS2,IL6,TP53,SOD1,SOD2
1046	ctd:C004999	ferulic acid	CTD	1.422e-11	4.13e-07	3.945e-10	4.281e-09	9	58	CDKN1A,PIK3R1,TLR4,MIR21,TNF,MAPK8,NOS2,IL6,MIR29C
1047	CID000158389	brass	Stitch	1.422e-11	4.13e-07	3.945e-10	4.281e-09	9	58	PDGFRB,CASP3,SLC1A2,GFAP,HSPB1,SOD1,SOD2,SOD3,CDK5
1048	CID000000281	carbon monoxide	Stitch	1.448e-11	4.204e-07	4.012e-10	4.354e-09	14	233	EPO,IL17A,NGB,CYGB,MAPK14,NFE2L2,TNF,NOS1,NOS2,NOS3,SOD1,SOD2,SOD3,VEGFA
1049	CID000005350	sulforaphane	Stitch	1.479e-11	4.295e-07	4.095e-10	4.444e-09	13	189	CDKN1A,CASP3,BAX,GRN,BCL2,AQP4,MAPK14,NFE2L2,AKT1,KDR,MAPK8,NOS2,TP53
1050	ctd:C050510	arsenic trichloride	CTD	1.497e-11	4.345e-07	4.135e-10	4.487e-09	8	38	STAT3,NFE2L2,MIR21,AKT1,MAPK8,IL6,TP53,VEGFA
1051	ctd:C049347	fasudil	CTD	1.497e-11	4.345e-07	4.135e-10	4.487e-09	8	38	CASP3,BAX,BCL2,TGFB1,AKT1,TNF,MMP9,VEGFA
1052	CID000328776	AC1L73CW	Stitch	1.555e-11	4.516e-07	4.292e-10	4.659e-09	10	84	CDKN1A,CASP3,BAX,PIK3R1,AKT1,TNF,MAPK8,NOS2,NOS3,VEGFA
1053	CID000003007	amphetamine	Stitch	1.632e-11	4.737e-07	4.499e-10	4.883e-09	15	284	DRD2,SIGMAR1,BAD,NR4A2,CASP3,NR4A1,SLC1A1,CREB1,GDNF,BDNF,GSK3B,GJA1,IGF1R,SLC17A7,NPY
1054	ctd:D020280	Sertraline	CTD	1.64e-11	4.762e-07	4.518e-10	4.904e-09	11	115	CASP3,BCL2,CREB1,BDNF,STAT3,EGFR,NFE2L2,DNAJC5,AKT1,TNF,MAPK8
1055	ctd:C464760	copper-1,10-phenanthroline	CTD	1.667e-11	4.841e-07	4.578e-10	4.969e-09	7	23	CDKN1A,CASP3,BAX,BCL2,H2AX,HSPA5,TP53
1056	ctd:C080669	5,7-dihydroxy-6-methoxy-2-phenylchromen-4-one	CTD	1.667e-11	4.841e-07	4.578e-10	4.969e-09	7	23	CASP3,BCL2,TNF,MMP9,NOS2,IL6,TP53
1057	ctd:D019803	Glutathione Disulfide	CTD	1.667e-11	4.841e-07	4.578e-10	4.969e-09	7	23	CDKN1A,ABCC1,HIF1A,NGF,TP53,SOD1,SOD2
1058	CID000133005	CEP-1347	Stitch	1.671e-11	4.853e-07	4.578e-10	4.969e-09	9	59	BAX,GDNF,BDNF,TGFB1,MAPK14,NGF,TNF,MAPK8,RAC1
1059	ctd:D011339	Probenecid	CTD	1.671e-11	4.853e-07	4.578e-10	4.969e-09	9	59	ABCC1,NR4A2,BAX,BCL2,GFAP,TGFB1,TLR4,TNF,ABCG2
1060	ctd:C038983	1,3-dimethylthiourea	CTD	1.671e-11	4.853e-07	4.578e-10	4.969e-09	9	59	CDKN1A,SRC,CASP3,BAX,BCL2,NFE2L2,TNF,IL6,TP53
1061	CID000000370	gallic acid	Stitch	1.804e-11	5.239e-07	4.937e-10	5.359e-09	11	116	CASP3,BAX,MAPK14,NFE2L2,NGF,AKT1,TNF,MAPK8,NOS2,NOS3,SOD2
1062	ctd:D004391	Dust	CTD	1.82e-11	5.283e-07	4.97e-10	5.394e-09	14	237	CDKN1A,IL17A,LIF,MAPK14,CXCR4,TLR4,TNF,MMP9,HSPA5,IL6,TP53,SOD1,SOD2,VEGFA
1063	CID000003514	AC1L1G3W	Stitch	1.82e-11	5.283e-07	4.97e-10	5.394e-09	14	237	HIF1A,NGB,CASP3,BCL2,PTEN,AKT1,TNF,NOS1,NOS2,NOS3,TP53,SOD1,SOD2,SOD3
1064	ctd:C588229	chikusetsusaponin V	CTD	1.854e-11	5.384e-07	5.061e-10	5.492e-09	5	6	BAX,BCL2,SIRT1,HSPA5,SOD2
1065	ctd:D002331	Carnitine	CTD	1.875e-11	5.444e-07	5.112e-10	5.548e-09	8	39	CASP3,BCL2,TGFB1,TNF,MMP9,NOS2,NOS3,IL6
1066	ctd:C002669	parthenolide	CTD	1.958e-11	5.685e-07	5.328e-10	5.783e-09	9	60	BAX,BCL2,FGF2,TNF,MMP9,MAPK8,IL6,TP53,VEGFA
1067	ctd:D011429	Propolis	CTD	1.958e-11	5.685e-07	5.328e-10	5.783e-09	9	60	HIF1A,CASP3,CYGB,GRN,IGF1,TNF,NOS3,HSPB1,VEGFA
1068	ctd:D001115	Arecoline	CTD	1.978e-11	5.742e-07	5.377e-10	5.835e-09	10	86	CASP3,BCL2,TGFB1,EGFR,PIK3R1,PRKDC,IL6,HSPB1,MIR29C,TP53
1069	ctd:D012701	Serotonin	CTD	1.983e-11	5.758e-07	5.386e-10	5.846e-09	11	117	DRD2,CASP3,APP,CREB1,BDNF,GSK3B,TGFB1,AKT1,TNF,NOS2,IL6
1070	CID000002803	clonidine	Stitch	2.153e-11	6.253e-07	5.838e-10	6.336e-09	14	240	DRD2,SIGMAR1,CASP3,GFAP,IGF1,P2RX7,P2RY1,KDR,TNF,LTF,NOS2,CNR1,NPY,CNR2
1071	ctd:D008095	Lithocholic Acid	CTD	2.153e-11	6.253e-07	5.838e-10	6.336e-09	14	240	ABCC1,CASP3,BAX,CREB1,GSK3B,TGFB1,NFE2L2,TNF,ABCG2,MMP9,IL6,HSPB1,SOD1,VEGFA
1072	CID005222465	sodium butyrate	Stitch	2.215e-11	6.43e-07	5.998e-10	6.51e-09	16	344	EPO,ABCC1,NGB,BAD,CASP3,CYGB,BAX,CREB1,GFAP,TGFB1,STK3,CXCR4,AKT1,NOS2,TP53,RAC1
1073	CID000001824	5-hydroxydecanoate	Stitch	2.225e-11	6.46e-07	6.021e-10	6.535e-09	10	87	SIGMAR1,CASP3,BAX,AKT1,NOS1,NOS2,NOS3,SOD1,SOD2,SOD3
1074	ctd:C006698	carbendazim	CTD	2.287e-11	6.641e-07	6.166e-10	6.693e-09	9	61	CASP3,BAX,BCL2,ABCG2,MMP9,IL6,TP53,SOD2,SOD3
1075	ctd:C010615	Nonidet P-40	CTD	2.287e-11	6.641e-07	6.166e-10	6.693e-09	9	61	CDKN1A,EPO,SQSTM1,TLR4,MMP9,HSPA5,IL6,TP53,VEGFA
1076	ctd:D001688	Biological Products	CTD	2.287e-11	6.641e-07	6.166e-10	6.693e-09	9	61	CDKN1A,CASP3,BAX,BCL2,APP,TGFB1,NFE2L2,SQSTM1,TNF
1077	ctd:C109986	2-aminoethoxydiphenyl borate	CTD	2.287e-11	6.641e-07	6.166e-10	6.693e-09	9	61	CASP3,CREB1,TGFB1,AKT1,TNF,NOS1,NOS3,IL6,VEGFA
1078	ctd:D001310	Auranofin	CTD	2.334e-11	6.776e-07	6.286e-10	6.822e-09	8	40	CDKN1A,CASP3,BAX,BCL2,STAT3,TLR4,TNF,IL6
1079	ctd:D002734	Chlorophyll	CTD	2.344e-11	6.806e-07	6.296e-10	6.833e-09	7	24	CFH,IGF1,EGFR,MMP9,MAPK8,TP53,SOD1
1080	ctd:D056604	Grape Seed Extract	CTD	2.344e-11	6.806e-07	6.296e-10	6.833e-09	7	24	CASP3,TGFB1,TNF,MMP9,NOS2,IL6,VEGFA
1081	ctd:C030614	picolinic acid	CTD	2.344e-11	6.806e-07	6.296e-10	6.833e-09	7	24	CASP3,BAX,IGF1,IGF1R,NFE2L2,TNF,IL6
1082	CID000194176	HCEC	Stitch	2.389e-11	6.938e-07	6.412e-10	6.959e-09	11	119	NTRK2,BDNF,EGFR,AKT1,KDR,TNF,MMP9,MAPK8,IL6,HSPB1,VEGFA
1083	CID000000076	ITdU	Stitch	2.419e-11	7.023e-07	6.485e-10	7.038e-09	15	292	HIF1A,SIGMAR1,APP,TGFB1,IGF1,PIK3R1,NGF,AKT1,TNF,MMP9,NOS1,NOS2,NOS3,IL6,TP53
1084	CID000005219	3-morpholinosydnonimine (SIN-1	Stitch	2.5e-11	7.258e-07	6.678e-10	7.248e-09	10	88	HIF1A,CASP3,NFE2L2,NOS1,NOS2,NOS3,IL6,SOD1,SOD2,SOD3
1085	ctd:C067584	formosanin C	CTD	2.516e-11	7.304e-07	6.678e-10	7.248e-09	6	13	CASP3,BAX,BCL2,SQSTM1,AKT1,MMP9
1086	ctd:C098644	atrasentan	CTD	2.516e-11	7.304e-07	6.678e-10	7.248e-09	6	13	BAX,BCL2,NOS3,TP53,SOD1,SOD2
1087	CID005328127	PD166866	Stitch	2.516e-11	7.304e-07	6.678e-10	7.248e-09	6	13	PDGFRB,SPP1,IGF1,EGFR,FGF2,SOD1
1088	ctd:D015064	16,16-Dimethylprostaglandin E2	CTD	2.516e-11	7.304e-07	6.678e-10	7.248e-09	6	13	BAX,EGFR,AKT1,TNF,NOS2,NOS3
1089	ctd:C412811	maslinic acid	CTD	2.516e-11	7.304e-07	6.678e-10	7.248e-09	6	13	IL17A,SRC,STAT3,IGF1R,IL22,VEGFA
1090	ctd:D011509	Proteoglycans	CTD	2.516e-11	7.304e-07	6.678e-10	7.248e-09	6	13	IGF1,TLR4,MMP9,NOS2,IL6,SOD2
1091	ctd:C020283	diethanolamine	CTD	2.516e-11	7.304e-07	6.678e-10	7.248e-09	6	13	CDKN1A,BAD,CASP3,BAX,TP53,SOD1
1092	ctd:C002802	tungsten carbide	CTD	2.52e-11	7.316e-07	6.678e-10	7.248e-09	12	156	HIF1A,SPP1,BAX,SLC1A2,SIRT1,NFE2L2,SQSTM1,MIR21,TNF,MMP9,IL6,TP53
1093	CID000001645	3-aminobenzamide	Stitch	2.52e-11	7.316e-07	6.678e-10	7.248e-09	12	156	CASP3,BCL2,H2AX,TNF,NOS1,NOS2,NOS3,TP53,SOD1,SOD2,SOD3,VEGFA
1094	CID000285703	AC1L63MU	Stitch	2.521e-11	7.319e-07	6.678e-10	7.248e-09	16	347	IL17A,LCN2,CREB1,GSK3B,TGFB1,IGF1,MAPK14,TNF,MMP9,MAPK8,NOS1,NOS2,NOS3,IL6,SOD1,VEGFA
1095	CID000015625	dioxin	Stitch	2.521e-11	7.319e-07	6.678e-10	7.248e-09	16	347	HIF1A,BAX,AIP,TGFB1,EGFR,NFE2L2,PIK3R1,IL22,AKT1,TNF,ABCG2,NOS2,TP53,SOD1,SOD2,VEGFA
1096	ctd:D008701	Methapyrilene	CTD	2.521e-11	7.319e-07	6.678e-10	7.248e-09	16	347	CDKN1A,HIF1A,SPP1,CASP3,BAX,APP,GSK3B,MAPK14,NGF,H2AX,MIR21,HSPA5,IL6,HSPB1,TP53,VEGFA
1097	CID000000453	hexitol	Stitch	2.543e-11	7.383e-07	6.73e-10	7.304e-09	14	243	CFH,CASP3,TGFB1,PTPN5,IGF1,MAPK14,EGFR,TNF,LTF,MAPK8,ALDOC,SOD1,SOD2,SOD3
1098	ctd:D004113	Succimer	CTD	2.684e-11	7.794e-07	7.092e-10	7.697e-09	28	1266	CDKN1A,SPP1,SRC,CASP3,BAX,BCL2,REST,LCN2,GSK3B,TGFB1,LIF,GJA1,IGF1,IGF1R,EGFR,NFE2L2,SQSTM1,PIK3R1,UCP2,TLR4,CD274,DNAJC5,TNF,MMP9,MAPK8,NPY,SOD2,VEGFA
1099	ctd:C086401	pentabromodiphenyl ether	CTD	2.684e-11	7.794e-07	7.092e-10	7.697e-09	28	1266	SPP1,L1CAM,NR4A2,CASP3,CYGB,BAX,BCL2,NR4A1,SLC1A1,GFAP,MEF2D,BDNF,CHRNA7,PTN,LIF,IGF1,EGFR,CXCR4,SQSTM1,STIP1,MMP9,ALDOC,HSPA5,IL6,TP53,SOD1,SOD2,VEGFA
1100	CID005066231	dibenzyl-N,N-diethylphosphoramidite	Stitch	2.804e-11	8.142e-07	7.395e-10	8.026e-09	10	89	HIF1A,CASP3,BAX,GDNF,BDNF,AKT1,NOS2,TP53,SOD1,SOD2
1101	ctd:D008939	Mitotane	CTD	2.804e-11	8.142e-07	7.395e-10	8.026e-09	10	89	CASP3,BAX,BCL2,CREB1,TGFB1,ABCG2,NOTCH1,TP53,SOD1,SOD2
1102	ctd:D019307	1-(5-Isoquinolinesulfonyl)-2-Methylpiperazine	CTD	2.887e-11	8.384e-07	7.594e-10	8.242e-09	8	41	AQP4,STAT3,TGFB1,FGF2,TNF,CNTF,SOD2,VEGFA
1103	ctd:C509867	E804 bisindole	CTD	2.887e-11	8.384e-07	7.594e-10	8.242e-09	8	41	CDKN1A,BAX,STAT3,NOS2,IL6,TP53,SOD1,SOD2
1104	ctd:C058819	calphostin C	CTD	2.887e-11	8.384e-07	7.594e-10	8.242e-09	8	41	CDKN1A,SLC1A1,CREB1,FGF2,TNF,NOS3,IL6,SOD2
1105	CID000023925	Fe(III	Stitch	2.917e-11	8.471e-07	7.666e-10	8.32e-09	19	537	EPO,HIF1A,NGB,CYGB,GRIN1,FXN,APP,TGFB1,MAPK14,TNF,LTF,MMP9,NOS1,NOS2,HSPA5,NOS3,SOD1,SOD2,SOD3
1106	CID000005035	raloxifene	Stitch	2.99e-11	8.682e-07	7.85e-10	8.52e-09	16	351	SOX9,NR4A1,TGFB1,IGF1,MAPK14,PIK3R1,SLC17A7,AKT1,TNF,PRKDC,MMP9,NOS2,NOS3,IL6,CNR2,RAC1
1107	CID000036523	Factrel	Stitch	2.996e-11	8.698e-07	7.857e-10	8.528e-09	14	246	SIGMAR1,GRIN1,ADCYAP1,IGF1,MAPK14,IGF1R,EGFR,STIP1,NOS2,NPY,SOD1,SOD2,SOD3,VEGFA
1108	ctd:C005961	bis(tri-n-butyltin)oxide	CTD	3.012e-11	8.745e-07	7.892e-10	8.566e-09	19	538	CDKN1A,EPOR,CASP3,BAX,BCL2,NR4A1,PTEN,PHB,PTN,STK4,CDK5R1,MAPK14,NFE2L2,CXCR4,AKT1,HSPA5,NPY,SOD1,VEGFA
1109	CID005281807	puerarin	Stitch	3.095e-11	8.987e-07	8.097e-10	8.788e-09	9	63	HIF1A,CASP3,BAX,AKT1,KDR,NOS2,NOS3,SOD2,VEGFA
1110	CID005281703	wogonin	Stitch	3.095e-11	8.987e-07	8.097e-10	8.788e-09	9	63	CASP3,BAX,TGFB1,KDR,TNF,MMP9,NOS2,IL6,TP53
1111	CID000000119	gamma-aminobutyric acid	Stitch	3.221e-11	9.353e-07	8.419e-10	9.137e-09	18	474	DRD2,SIGMAR1,NTRK2,GRIN1,SLC1A1,SLC1A2,SLC1A3,GDNF,GFAP,BDNF,CHRNA7,SLC17A7,TNF,NOS1,IL6,CNR1,NPY,CNR2
1112	ctd:C028025	protoporphyrin IX	CTD	3.242e-11	9.413e-07	8.442e-10	9.163e-09	7	25	CDKN1A,HIF1A,CASP3,EGFR,TNF,NOS2,NOS3
1113	ctd:C033643	3-nitrofluoranthene	CTD	3.242e-11	9.413e-07	8.442e-10	9.163e-09	7	25	CASP3,NFE2L2,AKT1,TNF,PRKDC,IL6,TP53
1114	ctd:C088060	bisindolylmaleimide	CTD	3.242e-11	9.413e-07	8.442e-10	9.163e-09	7	25	CDKN1A,EGFR,AKT1,TNF,MMP9,IL6,SOD2
1115	ctd:D017998	Leukotriene D4	CTD	3.242e-11	9.413e-07	8.442e-10	9.163e-09	7	25	PDGFRB,SRC,TGFB1,TNF,MMP9,NOS2,IL6
1116	ctd:D007069	Ifosfamide	CTD	3.337e-11	9.69e-07	8.683e-10	9.424e-09	14	248	CDKN1A,HIF1A,CASP3,BAX,BCL2,NFE2L2,SQSTM1,TLR4,TNF,MMP9,NOS2,IL6,TP53,VEGFA
1117	CID000013296	4-ethylsulfonylnaphthalene-1-sulfonamide	Stitch	3.434e-11	9.971e-07	8.926e-10	9.688e-09	11	123	HIF1A,NTRK2,SLC1A1,GDNF,GFAP,BDNF,ADCYAP1,NOS1,NOS2,NOS3,NPY
1118	ctd:C002469	fusarenon-X	CTD	3.552e-11	1.031e-06	9.216e-10	1e-08	8	42	BAD,BAX,BCL2,NGF,TNF,HSPA5,IL6,TP53
1119	ctd:C091888	monoisoamyl-2,3-dimercaptosuccinate	CTD	3.552e-11	1.031e-06	9.216e-10	1e-08	8	42	CASP3,BAX,BCL2,GFAP,ABCG2,TP53,SOD1,SOD2
1120	CID000148177	perifosine	Stitch	3.587e-11	1.041e-06	9.29e-10	1.008e-08	9	64	CDKN1A,BAD,LAMA1,CASP3,PTEN,PIK3R1,AKT1,MAPK8,TP53
1121	CID006456015	sunitinib malate	Stitch	3.587e-11	1.041e-06	9.29e-10	1.008e-08	9	64	ABCC1,PDGFRB,ADCYAP1,EGFR,CD274,KDR,ABCG2,VEGFA,VEGFB
1122	CID000001071	9-cis-retinol	Stitch	3.848e-11	1.117e-06	9.957e-10	1.081e-08	16	357	EPO,IL17A,SPP1,NGB,CASP3,CYGB,LCN2,CREB1,SLC1A2,GDNF,BDNF,TGFB1,PTPN5,IL6,SOD2,VEGFA
1123	ctd:D002392	Catechin	CTD	3.943e-11	1.145e-06	1.02e-09	1.107e-08	24	929	HIF1A,CASP3,BAX,GRN,BCL2,APP,CREB1,BDNF,PHB,PPARGC1A,NFE2L2,UCP2,TLR4,H2AX,AKT1,TNF,ABCG2,NOS2,IL6,NOTCH1,TP53,SOD1,RAC1,SOD2
1124	ctd:D002939	Ciprofloxacin	CTD	4.146e-11	1.204e-06	1.071e-09	1.162e-08	9	65	CDKN1A,CASP3,BAX,BCL2,TGFB1,AKT1,TNF,ABCG2,IL6
1125	CID000000200	AICAR monophosphate	Stitch	4.222e-11	1.226e-06	1.089e-09	1.182e-08	12	163	CASP3,MEF2D,BDNF,GSK3B,PPARGC1A,MAPK14,P2RX7,NGF,AKT1,IL6,TP53,VEGFA
1126	ctd:D015647	2,3,4,5-Tetrahydro-7,8-dihydroxy-1-phenyl-1H-3-benzazepine	CTD	4.222e-11	1.226e-06	1.089e-09	1.182e-08	12	163	DRD2,CASP3,GRIN1,CREB1,GDNF,PHB,NGF,STIP1,ALDOC,HSPB1,NPY,SOD2
1127	ctd:D002809	Chondroitin Sulfates	CTD	4.345e-11	1.262e-06	1.118e-09	1.213e-08	8	43	PDGFRB,GDNF,BDNF,PTN,FGF2,TNF,NOS2,VEGFA
1128	ctd:C115461	SC 560	CTD	4.345e-11	1.262e-06	1.118e-09	1.213e-08	8	43	SOX9,CASP3,BCL2,APP,STAT3,TNF,NOS2,IL6
1129	ctd:D008315	Malondialdehyde	CTD	4.345e-11	1.262e-06	1.118e-09	1.213e-08	8	43	EPO,PTEN,SIRT1,NFE2L2,TNF,MAPK8,NOS2,SOD1
1130	ctd:C065861	malvidin	CTD	4.384e-11	1.273e-06	1.122e-09	1.217e-08	6	14	CASP3,BAX,BCL2,GSK3B,MAPK14,AKT1
1131	ctd:D000069583	Pregabalin	CTD	4.384e-11	1.273e-06	1.122e-09	1.217e-08	6	14	DRD2,CASP3,SLC1A1,TGFB1,TNF,CNR1
1132	ctd:C069346	fascaplysine	CTD	4.384e-11	1.273e-06	1.122e-09	1.217e-08	6	14	HIF1A,CASP3,AKT1,KDR,MMP9,NOS3
1133	ctd:C082735	azetidine	CTD	4.384e-11	1.273e-06	1.122e-09	1.217e-08	6	14	P2RX7,TNF,MMP9,NOS2,IL6,TP53
1134	ctd:C060297	echinacoside	CTD	4.384e-11	1.273e-06	1.122e-09	1.217e-08	6	14	NTRK2,CASP3,GDNF,BDNF,NFE2L2,NGF
1135	ctd:D010696	Phloroglucinol	CTD	4.384e-11	1.273e-06	1.122e-09	1.217e-08	6	14	CASP3,BAX,BCL2,GSK3B,TGFB1,AKT1
1136	ctd:C040533	trimethyltin chloride	CTD	4.418e-11	1.283e-06	1.128e-09	1.224e-08	7	26	CDKN1A,CASP3,BAX,BCL2,GRIN1,MMP9,TP53
1137	ctd:C040527	lipoxin A4	CTD	4.418e-11	1.283e-06	1.128e-09	1.224e-08	7	26	PDGFRB,BAX,BCL2,NFE2L2,TNF,NOS2,IL6
1138	CID000086222	Spotlight	Stitch	4.47e-11	1.298e-06	1.141e-09	1.238e-08	11	126	DRD2,CASP3,REST,SLC1A3,GFAP,BDNF,PPARGC1A,IGF1,IL6,CNR1,CNR2
1139	CID000156422	BIRB796	Stitch	4.78e-11	1.388e-06	1.217e-09	1.321e-08	9	66	PDGFRB,SRC,MAPK14,EGFR,KDR,TNF,IL6,HSPB1,CDK5
1140	ctd:D003545	Cysteine	CTD	4.78e-11	1.388e-06	1.217e-09	1.321e-08	9	66	PDGFRB,CYGB,TGFB1,MAPK14,AKT1,TNF,MAPK8,NOS2,SOD2
1141	ctd:C036990	2-amino-3,8-dimethylimidazo(4,5-f)quinoxaline	CTD	4.872e-11	1.414e-06	1.24e-09	1.345e-08	12	165	CDKN1A,LAMA1,CASP3,BAX,BCL2,LIF,NFE2L2,H2AX,TNF,ABCG2,LTF,TP53
1142	ctd:C011890	kojic acid	CTD	4.954e-11	1.438e-06	1.26e-09	1.367e-08	17	423	CDKN1A,SPP1,CPE,APP,CREB1,TGFB1,CD274,LRP6,AKT1,TNF,MAPK8,HSPA5,IL6,HSPB1,TP53,SOD1,SOD2
1143	ctd:C087123	romidepsin	CTD	5.289e-11	1.536e-06	1.342e-09	1.457e-08	8	44	CDKN1A,ABCC1,HIF1A,CASP3,SLC1A2,EGFR,H2AX,VEGFA
1144	ctd:C043562	flavone	CTD	5.289e-11	1.536e-06	1.342e-09	1.457e-08	8	44	ABCC1,HIF1A,CASP3,STAT3,PHB,ABCG2,NOS2,IL6
1145	ctd:D008044	Linuron	CTD	5.309e-11	1.541e-06	1.346e-09	1.461e-08	11	128	CDKN1A,NTRK2,CASP3,GRIN1,SLC1A2,GDNF,BDNF,TGFB1,IGF1,IGF1R,EGFR
1146	CID000000312	chloride	Stitch	5.332e-11	1.548e-06	1.351e-09	1.466e-08	25	1029	SIGMAR1,SLC1A1,AQP4,SLC1A2,SLC1A3,GSK3B,ADCYAP1,MAPK14,P2RX7,EGFR,P2RY1,IL22,SLC17A7,H2AX,LRP6,AKT1,LTF,MERTK,NOS2,NOS3,IL6,CNR1,CNR2,SOD1,SOD2
1147	CID000008839	ricinelaidic acid	Stitch	5.433e-11	1.577e-06	1.375e-09	1.493e-08	10	95	EPO,ANGPT1,IGF1,IGF1R,FGF2,KDR,TNF,MMP9,VEGFA,VEGFB
1148	CID000454923	XK234	Stitch	5.61e-11	1.629e-06	1.419e-09	1.54e-08	12	167	NGB,LIF,IGF1,EGFR,NOS1,NOS3,IL6,TP53,CNTF,SOD1,SOD2,SOD3
1149	ctd:C114438	cyanidin 3-O-glucoside	CTD	5.939e-11	1.724e-06	1.496e-09	1.623e-08	7	27	HIF1A,CASP3,NFE2L2,AKT1,TNF,NOS2,IL6
1150	ctd:D000068338	Everolimus	CTD	5.939e-11	1.724e-06	1.496e-09	1.623e-08	7	27	CASP3,SIRT1,NGF,AKT1,TNF,ABCG2,NOS3
1151	ctd:C029659	zearalenol	CTD	5.939e-11	1.724e-06	1.496e-09	1.623e-08	7	27	ABCC1,CASP3,BAX,BCL2,ABCG2,HSPA5,TP53
1152	ctd:C010480	lupeol	CTD	5.939e-11	1.724e-06	1.496e-09	1.623e-08	7	27	CDKN1A,BAX,BCL2,PTEN,GSK3B,ABCG2,TP53
1153	ctd:C061640	arjunolic acid	CTD	5.939e-11	1.724e-06	1.496e-09	1.623e-08	7	27	BAD,CASP3,BCL2,TNF,NOS2,SOD1,SOD2
1154	CID000025500	nickel hydroxide	Stitch	5.946e-11	1.726e-06	1.496e-09	1.624e-08	14	259	EPOR,SPP1,CASP3,BCL2,CREB1,MAPK14,TLR4,AKT1,TNF,MMP9,MAPK8,NOS2,IL6,VEGFA
1155	ctd:D000069463	Olive Oil	CTD	6.039e-11	1.753e-06	1.518e-09	1.648e-08	10	96	CFH,CASP3,BCL2,LCN2,TGFB1,PPARGC1A,EGFR,TNF,MMP9,HSPB1
1156	CID000176408	SCH 58261	Stitch	6.405e-11	1.86e-06	1.606e-09	1.743e-08	8	45	DRD2,SLC1A2,SLC1A3,GDNF,BDNF,P2RY1,NOS3,CDK5
1157	ctd:D002953	Citrinin	CTD	6.405e-11	1.86e-06	1.606e-09	1.743e-08	8	45	CDKN1A,CASP3,BAX,BCL2,LCN2,TNF,MAPK8,TP53
1158	CID000482573	AC1LA6XC	Stitch	6.405e-11	1.86e-06	1.606e-09	1.743e-08	8	45	CASP3,TNF,NOS1,NOS2,NOS3,SOD1,SOD2,SOD3
1159	ctd:C079391	2-phenyl-4,4,5,5-tetramethylimidazoline-1-oxyl-3-oxide	CTD	6.464e-11	1.877e-06	1.614e-09	1.752e-08	5	7	CDKN1A,CASP3,TGFB1,NOS3,TP53
1160	ctd:C529348	CNB 001	CTD	6.464e-11	1.877e-06	1.614e-09	1.752e-08	5	7	BCL2,GFAP,TNF,NOS2,IL6
1161	ctd:C072019	benzo(a)pyrene diolepoxide I	CTD	6.464e-11	1.877e-06	1.614e-09	1.752e-08	5	7	BAD,MAPK14,MAPK8,IL6,TP53
1162	ctd:C558286	6,6'-bis(2,3-dimethoxybenzoyl)-alpha,alpha-trehalose	CTD	6.464e-11	1.877e-06	1.614e-09	1.752e-08	5	7	GSK3B,PIK3R1,AKT1,MMP9,VEGFA
1163	ctd:C421365	2,3,5,4'-tetrahydroxystilbene-2-O-glucoside	CTD	6.464e-11	1.877e-06	1.614e-09	1.752e-08	5	7	BAD,CASP3,BAX,BCL2,GSK3B
1164	CID000010964	malondialdehyde	Stitch	6.64e-11	1.928e-06	1.656e-09	1.798e-08	13	213	EPO,CASP3,BAX,TGFB1,UCP2,TNF,NOS1,NOS2,NOS3,IL6,SOD1,SOD2,SOD3
1165	CID005280863	kaempferol	Stitch	6.705e-11	1.947e-06	1.671e-09	1.814e-08	10	97	ABCC1,CASP3,BCL2,PPARGC1A,AKT1,ABCG2,MAPK8,NOS2,NOS3,IL6
1166	ctd:C001277	geldanamycin	CTD	6.805e-11	1.976e-06	1.694e-09	1.839e-08	16	371	AKT3,HIF1A,ANGPT1,SRC,CASP3,BCL2,EGFR,PIK3R1,TLR4,MIR21,AKT1,TNF,NOS2,HSPA5,IL6,TP53
1167	CID000004665	p38 MAP kinase inhibitor	Stitch	6.834e-11	1.984e-06	1.699e-09	1.844e-08	11	131	CASP3,BAX,ADCYAP1,TGFB1,MAPK14,P2RX7,PIK3R1,AKT1,NOS2,IL6,HSPB1
1168	ctd:D019800	Phenol	CTD	6.834e-11	1.984e-06	1.699e-09	1.844e-08	11	131	CASP3,CREB1,SIRT1,GJA1,SQSTM1,H2AX,TNF,PRKDC,NOS1,IL6,TP53
1169	CID000003821	ketamine	Stitch	6.928e-11	2.011e-06	1.721e-09	1.868e-08	14	262	SIGMAR1,SPP1,BAX,BDNF,CHRNA7,STAT3,NGF,AKT1,TNF,NOS1,NOS2,NOS3,IL6,CNR1
1170	CID000001143	neotrehalose	Stitch	7.04e-11	2.044e-06	1.747e-09	1.896e-08	13	214	REST,SLC1A3,GFAP,BDNF,GSK3B,PTPN5,PPARGC1A,TNF,LTF,CNR1,CNR2,SOD1,SOD2
1171	ctd:D008743	Methyl Parathion	CTD	7.226e-11	2.098e-06	1.792e-09	1.945e-08	9	69	CDKN1A,GFAP,BDNF,CHRNA7,NGF,TNF,IL6,TP53,SOD1
1172	ctd:C435044	1-((1-O-octadecyl-2-O-methylglycero)phospho)-3-deoxy-myo-inositol	CTD	7.277e-11	2.113e-06	1.794e-09	1.947e-08	6	15	SRC,CASP3,SIRT1,AKT1,MMP9,MAPK8
1173	CID003250250	AC1MLTEL	Stitch	7.277e-11	2.113e-06	1.794e-09	1.947e-08	6	15	HIF1A,GRN,IGF1,NOS2,NOS3,NPY
1174	ctd:C011164	amentoflavone	CTD	7.277e-11	2.113e-06	1.794e-09	1.947e-08	6	15	CDKN1A,CASP3,BAX,BCL2,GFAP,NOS2
1175	CID000123372	E-4IB	Stitch	7.277e-11	2.113e-06	1.794e-09	1.947e-08	6	15	CDKN1A,CASP3,H2AX,AKT1,MAPK8,TP53
1176	ctd:C007835	geniposide	CTD	7.277e-11	2.113e-06	1.794e-09	1.947e-08	6	15	CASP3,BAX,BCL2,TGFB1,AKT1,TNF
1177	ctd:C009365	surfactin peptide	CTD	7.277e-11	2.113e-06	1.794e-09	1.947e-08	6	15	CASP3,BAX,BCL2,NFE2L2,TNF,IL6
1178	ctd:C036837	2,3,5-trimethyl-6-(12-hydroxy-5,10-dodecadiynyl)-1,4-benzoquinone	CTD	7.277e-11	2.113e-06	1.794e-09	1.947e-08	6	15	CASP3,STAT3,TNF,IL6,SOD1,SOD2
1179	ctd:C030141	taurine-ursodeoxycholate conjugate	CTD	7.721e-11	2.242e-06	1.9e-09	2.062e-08	8	46	CASP3,BAX,BCL2,LCN2,AQP4,TGFB1,NFE2L2,TP53
1180	CID000072422	mesoporphyrin	Stitch	7.721e-11	2.242e-06	1.9e-09	2.062e-08	8	46	NGB,CASP3,NOS1,NOS2,NOS3,IL6,SOD2,VEGFA
1181	ctd:D001379	Azathioprine	CTD	7.834e-11	2.275e-06	1.926e-09	2.09e-08	20	641	CDKN1A,STAT3,TGFB1,LIF,IGF1,IGF1R,NFE2L2,CXCR4,SQSTM1,TLR4,H2AX,AKT1,TNF,ABCG2,LTF,NOS2,IL6,TP53,RAC1,SOD2
1182	ctd:C077793	candesartan cilexetil	CTD	7.886e-11	2.29e-06	1.937e-09	2.102e-08	7	28	BCL2,TGFB1,IGF1,NOS1,NOS2,HSPA5,NOS3
1183	CID000006053	DMAB	Stitch	8.059e-11	2.34e-06	1.978e-09	2.147e-08	11	133	DRD2,CASP3,REST,SLC1A3,GFAP,BDNF,PPARGC1A,IGF1,IL6,CNR1,CNR2
1184	CID000003640	AC1Q5HK6	Stitch	8.212e-11	2.384e-06	2.013e-09	2.185e-08	18	502	NGB,CYGB,REST,NR4A1,CHRNA7,TGFB1,PTPN5,IGF1,H2AX,TNF,NOS2,NOS3,IL6,CNR1,NPY,CNR2,SOD2,VEGFA
1185	ctd:C095105	bexarotene	CTD	8.216e-11	2.386e-06	2.013e-09	2.185e-08	17	437	CDKN1A,SPP1,CASP3,BAX,REST,APP,SLC1A3,IGF1,SQSTM1,PIK3R1,UCP2,ALDOC,NOS2,HSPB1,NPY,TP53,VEGFA
1186	CID003081361	vandetanib	Stitch	8.236e-11	2.391e-06	2.016e-09	2.188e-08	10	99	PDGFRB,SRC,GDNF,ADCYAP1,EGFR,AKT1,KDR,ABCG2,VEGFA,VEGFB
1187	ctd:D015474	Isotretinoin	CTD	8.683e-11	2.521e-06	2.124e-09	2.305e-08	22	799	CDKN1A,PDGFRB,SPP1,NTRK2,CASP3,BAX,BCL2,AIP,LCN2,CREB1,TGFB1,IGF1,EGFR,H2AX,STIP1,TNF,MMP9,IL6,TP53,SOD2,CDK5,VEGFA
1188	ctd:D007649	Ketamine	CTD	8.893e-11	2.582e-06	2.173e-09	2.359e-08	22	800	NTRK2,NR4A2,CASP3,BAX,GRIN1,SLC1A2,GFAP,BDNF,GSK3B,ADCYAP1,PHB,TLR4,NGF,SLC17A7,TNF,ALDOC,HSPA5,IL6,CNR1,NPY,TP53,SOD3
1189	CID000004701	AC1Q5V5T	Stitch	9.478e-11	2.752e-06	2.315e-09	2.512e-08	11	135	ANGPT1,SPP1,SRC,BCL2,TGFB1,MAPK14,FGF2,NOS1,NOS2,NOS3,VEGFA
1190	CID000075389	2-butenedial	Stitch	1.035e-10	3.006e-06	2.519e-09	2.734e-08	7	29	CASP3,BAX,SIRT1,IL6,SOD1,SOD2,SOD3
1191	ctd:C403753	benzyloxycarbonyl-isoleucyl-glutamyl-threonyl-aspartic acid fluoromethyl ketone	CTD	1.035e-10	3.006e-06	2.519e-09	2.734e-08	7	29	CASP3,BAX,BCL2,TNF,PRKDC,MAPK8,TP53
1192	ctd:C025759	saikosaponin	CTD	1.035e-10	3.006e-06	2.519e-09	2.734e-08	7	29	CASP3,BAX,BCL2,STAT3,TGFB1,TNF,IL6
1193	ctd:C408604	PD 169316	CTD	1.035e-10	3.006e-06	2.519e-09	2.734e-08	7	29	CASP3,BAX,BCL2,MAPK14,EGFR,TNF,HSPB1
1194	ctd:D000079	Acetaldehyde	CTD	1.051e-10	3.052e-06	2.556e-09	2.774e-08	13	221	SPP1,NR4A2,CASP3,BAX,BCL2,NR4A1,TGFB1,TNF,MMP9,MAPK8,NOS2,IL6,CNR1
1195	ctd:C018584	linalool	CTD	1.072e-10	3.111e-06	2.604e-09	2.826e-08	9	72	CDKN1A,CASP3,BAX,EGFR,AKT1,MMP9,HSPB1,NPY,TP53
1196	CID000002483	AC1L1DS5	Stitch	1.107e-10	3.215e-06	2.681e-09	2.91e-08	8	48	IL17A,SPP1,CASP3,BAX,BCL2,SIRT1,STAT3,NOS2
1197	ctd:D012839	Simazine	CTD	1.107e-10	3.215e-06	2.681e-09	2.91e-08	8	48	NR4A2,BCL2,AKT1,TNF,MMP9,NOS2,NOS3,VEGFA
1198	ctd:D011929	Razoxane	CTD	1.107e-10	3.215e-06	2.681e-09	2.91e-08	8	48	HIF1A,CASP3,BAX,MAPK14,H2AX,AKT1,MMP9,MAPK8
1199	ctd:C009131	pyrimidin-2-one beta-ribofuranoside	CTD	1.107e-10	3.215e-06	2.681e-09	2.91e-08	8	48	CDKN1A,CASP3,BAX,BCL2,CREB1,H2AX,TP53,SOD2
1200	CID000010680	Flavone	Stitch	1.112e-10	3.228e-06	2.69e-09	2.92e-08	10	102	CDKN1A,ABCC1,CASP3,BAX,TGFB1,TNF,ABCG2,NOS2,NOS3,TP53
1201	ctd:D004145	Diosmin	CTD	1.159e-10	3.366e-06	2.785e-09	3.022e-08	6	16	BAD,CASP3,BCL2,TNF,NOS2,TP53
1202	ctd:C464745	norisoboldine	CTD	1.159e-10	3.366e-06	2.785e-09	3.022e-08	6	16	HIF1A,IL17A,TGFB1,TNF,IL6,VEGFA
1203	ctd:D000069348	Quetiapine Fumarate	CTD	1.159e-10	3.366e-06	2.785e-09	3.022e-08	6	16	DRD2,BAX,APP,BDNF,ABCG2,SOD1
1204	ctd:C576677	demycarosyl-3D-digitoxosylmithramycin SK	CTD	1.159e-10	3.366e-06	2.785e-09	3.022e-08	6	16	CDKN1A,BAX,MAP1LC3A,BCL2,SQSTM1,TP53
1205	ctd:D009589	Nitrogen Oxides	CTD	1.159e-10	3.366e-06	2.785e-09	3.022e-08	6	16	CASP3,BAX,BCL2,TNF,MAPK8,TP53
1206	ctd:D010479	Pergolide	CTD	1.159e-10	3.366e-06	2.785e-09	3.022e-08	6	16	CDKN1A,DRD2,BAX,GDNF,NGF,TP53
1207	ctd:C091861	spermine nitric oxide complex	CTD	1.159e-10	3.366e-06	2.785e-09	3.022e-08	6	16	CDKN1A,SPP1,CASP3,NOS3,TP53,SOD1
1208	ctd:D015082	2,2'-Dipyridyl	CTD	1.159e-10	3.366e-06	2.785e-09	3.022e-08	6	16	HIF1A,H2AX,TNF,MMP9,IL6,VEGFA
1209	ctd:C487680	acetylbritannilatone	CTD	1.159e-10	3.366e-06	2.785e-09	3.022e-08	6	16	CDKN1A,CASP3,BAX,BCL2,H2AX,TP53
1210	ctd:D002737	Chloroprene	CTD	1.169e-10	3.395e-06	2.806e-09	3.045e-08	28	1349	CDKN1A,ABCC1,ANGPT1,SPP1,BCL2,NR4A1,SLC1A1,SLC1A3,GDNF,BDNF,STAT3,STK4,GJA1,PPARGC1A,IGF1,EGFR,CXCR4,UCP2,H2AX,LRP6,TNF,ABCG2,MERTK,MMP9,MAPK8,HSPB1,CNR1,RAC1
1211	CID000000892	myo-inositol	Stitch	1.18e-10	3.427e-06	2.83e-09	3.072e-08	22	812	VIPR2,PDGFRB,SRC,BAD,CASP3,PTEN,GDNF,CHRNA7,GSK3B,ADCYAP1,IGF1,MAPK14,P2RX7,EGFR,P2RY1,PIK3R1,NGF,AKT1,LTF,MAPK8,NPY,SOD2
1212	CID000151289	evodiamine	Stitch	1.217e-10	3.534e-06	2.913e-09	3.162e-08	9	73	CASP3,BAX,BCL2,SIRT1,AKT1,TNF,NOS2,NPY,VEGFA
1213	CID000006436	triamcinolone acetonide	Stitch	1.217e-10	3.534e-06	2.913e-09	3.162e-08	9	73	CFH,SERPINF1,GFAP,IGF1,IGF1R,IL6,SOD1,SOD2,VEGFA
1214	CID000108169	Taxane	Stitch	1.226e-10	3.56e-06	2.933e-09	3.183e-08	10	103	ABCC1,PDGFRB,CASP3,BAX,BCL2,EGFR,KDR,ABCG2,TP53,VEGFA
1215	CID000005437	thiazolidinedione	Stitch	1.253e-10	3.637e-06	2.993e-09	3.249e-08	14	274	NGB,CYGB,BAX,CREB1,SIRT1,PPARGC1A,CXCR4,UCP2,AKT1,TNF,IL6,SOD2,VEGFA,VEGFB
1216	ctd:D019284	Thapsigargin	CTD	1.273e-10	3.696e-06	3.04e-09	3.299e-08	28	1354	VIPR2,SERPINF1,BAD,LAMA1,NR4A2,CASP3,CYGB,BAX,BCL2,LCN2,STAT3,PHB,TGFB1,LIF,EGFR,NFE2L2,UCP2,NGF,H2AX,AKT1,TNF,MAPK8,ALDOC,HSPA5,IL6,TP53,SOD2,VEGFA
1217	ctd:C118580	octylmethoxycinnamate	CTD	1.301e-10	3.777e-06	3.104e-09	3.369e-08	11	139	NTRK2,GRIN1,SLC1A1,SLC1A2,SLC1A3,BDNF,TGFB1,IGF1,IGF1R,SLC17A7,VEGFA
1218	CID000002358	DIMBOA	Stitch	1.318e-10	3.826e-06	3.141e-09	3.409e-08	8	49	HIF1A,BCL2,TNF,NOS2,SOD1,SOD2,SOD3,VEGFA
1219	ctd:C551177	vemurafenib	CTD	1.38e-10	4.006e-06	3.287e-09	3.567e-08	9	74	HIF1A,BAD,CASP3,BAX,BCL2,TGFB1,AKT1,TNF,HSPA5
1220	CID000657137	2-oyl	Stitch	1.487e-10	4.317e-06	3.538e-09	3.84e-08	10	105	BCL2,LCN2,EGFR,TNF,IL6,HSPB1,TP53,SOD1,SOD2,SOD3
1221	ctd:D003840	Deoxycholic Acid	CTD	1.518e-10	4.409e-06	3.608e-09	3.916e-08	11	141	ABCC1,CASP3,BAX,BCL2,EGFR,NFE2L2,TNF,HSPA5,IL6,TP53,SOD2
1222	CID000003001	NSC9567	Stitch	1.518e-10	4.409e-06	3.608e-09	3.916e-08	11	141	DRD2,SPP1,ADCYAP1,PIK3R1,TNF,NOS1,NOS2,NOS3,RAC1,SOD2,VEGFA
1223	CID000003987	oleoyl-lysophosphatidic acid	Stitch	1.531e-10	4.446e-06	3.636e-09	3.946e-08	16	392	AKT3,HIF1A,PDGFRB,CASP3,CREB1,GSK3B,TGFB1,GJA1,IGF1,MAPK14,EGFR,PIK3R1,FGF2,AKT1,IL6,RAC1
1224	CID005316299	AC1NSU5S	Stitch	1.561e-10	4.533e-06	3.696e-09	4.012e-08	9	75	PDGFRB,BAX,TGFB1,TNF,MAPK8,NOS2,NOS3,SOD2,VEGFA
1225	ctd:D000420	Albuterol	CTD	1.562e-10	4.535e-06	3.696e-09	4.012e-08	8	50	BAX,BCL2,PPARGC1A,FGF2,TNF,NOS2,IL6,TP53
1226	CID000451379	Ossirene	Stitch	1.562e-10	4.535e-06	3.696e-09	4.012e-08	8	50	CASP3,GDNF,STAT3,TGFB1,MAPK14,AKT1,TNF,IL6
1227	ctd:D013750	Tetrachloroethylene	CTD	1.562e-10	4.535e-06	3.696e-09	4.012e-08	8	50	CASP3,BAX,BCL2,GFAP,CHRNA7,MAPK14,TNF,TP53
1228	CID000010603	hematoxilina	Stitch	1.63e-10	4.732e-06	3.853e-09	4.182e-08	12	183	SPP1,CASP3,BAX,BCL2,GFAP,TGFB1,MMP9,NOS2,IL6,TP53,SOD2,VEGFA
1229	CID000005426	thalidomide	Stitch	1.634e-10	4.745e-06	3.861e-09	4.191e-08	13	229	EPO,IL17A,ANGPT1,BCL2,IL22,FGF2,KDR,TNF,NOS2,NOS3,IL6,VEGFA,VEGFB
1230	CID000002443	alpha-bromoergocriptine	Stitch	1.639e-10	4.759e-06	3.866e-09	4.196e-08	11	142	DRD2,SRC,CREB1,GDNF,TGFB1,IGF1,MAPK14,NPY,SOD1,SOD2,SOD3
1231	CID000424898	AC1L9OLY	Stitch	1.639e-10	4.759e-06	3.866e-09	4.196e-08	11	142	CDKN1A,PDGFRB,CASP3,BAX,BCL2,GJA1,P2RX7,TNF,IL6,HSPB1,TP53
1232	ctd:C474918	gypenoside	CTD	1.717e-10	4.985e-06	4.014e-09	4.356e-08	5	8	BAX,BCL2,GSK3B,NFE2L2,AKT1
1233	ctd:C018541	falcarinol	CTD	1.717e-10	4.985e-06	4.014e-09	4.356e-08	5	8	HIF1A,CASP3,BAX,BCL2,CREB1
1234	ctd:C080598	dapoxetine	CTD	1.717e-10	4.985e-06	4.014e-09	4.356e-08	5	8	CASP3,BAX,BCL2,TNF,NOS2
1235	ctd:D002233	Carbocysteine	CTD	1.717e-10	4.985e-06	4.014e-09	4.356e-08	5	8	CDKN1A,TGFB1,TLR4,TNF,VEGFA
1236	ctd:C419664	udenafil	CTD	1.717e-10	4.985e-06	4.014e-09	4.356e-08	5	8	HIF1A,TGFB1,NGF,NOS1,NOS3
1237	ctd:C104525	caraway oil	CTD	1.717e-10	4.985e-06	4.014e-09	4.356e-08	5	8	CASP3,BAX,BCL2,TNF,IL6
1238	ctd:C006183	2-(2-aminoethyl)pyridine	CTD	1.717e-10	4.985e-06	4.014e-09	4.356e-08	5	8	CDKN1A,CASP3,IL6,TP53,SOD1
1239	ctd:C554289	3-hydroxylup-20(29)-ene-27,28-dioic acid dimethyl ester	CTD	1.717e-10	4.985e-06	4.014e-09	4.356e-08	5	8	HIF1A,BAD,CASP3,BCL2,MMP9
1240	ctd:C000588809	paederosidic acid	CTD	1.717e-10	4.985e-06	4.014e-09	4.356e-08	5	8	CASP3,BAX,BCL2,AKT1,MAPK8
1241	ctd:C044363	sappanchalcone	CTD	1.717e-10	4.985e-06	4.014e-09	4.356e-08	5	8	CASP3,BAX,BCL2,MAPK8,TP53
1242	ctd:C026995	thallium acetate	CTD	1.717e-10	4.985e-06	4.014e-09	4.356e-08	5	8	CDKN1A,BAD,BCL2,TP53,SOD1
1243	ctd:D014502	Uranyl Nitrate	CTD	1.729e-10	5.022e-06	4.033e-09	4.378e-08	7	31	CASP3,BAX,BCL2,NFE2L2,MAPK8,SOD1,SOD2
1244	ctd:C517409	stattic	CTD	1.729e-10	5.022e-06	4.033e-09	4.378e-08	7	31	BCL2,STAT3,TGFB1,MIR21,AKT1,TNF,IL6
1245	ctd:D013890	Thiourea	CTD	1.729e-10	5.022e-06	4.033e-09	4.378e-08	7	31	SPP1,CASP3,APP,AQP4,NOS1,NOS2,IL6
1246	CID000104727	aluminum	Stitch	1.736e-10	5.041e-06	4.046e-09	4.391e-08	12	184	EPO,NGB,APP,LIF,NGF,LTF,NOS1,NOS2,NOS3,SOD1,SOD2,SOD3
1247	CID004250634	AC1N5WL5	Stitch	1.764e-10	5.121e-06	4.103e-09	4.453e-08	9	76	CASP3,SLC1A2,SLC1A3,GJA1,P2RX7,P2RY1,TNF,LTF,IL6
1248	ctd:C052342	topiramate	CTD	1.764e-10	5.121e-06	4.103e-09	4.453e-08	9	76	ABCC1,DRD2,NR4A2,CASP3,CHRNA7,IGF1,NOS2,CNR1,NPY
1249	ctd:C472086	polyphenon E	CTD	1.784e-10	5.181e-06	4.128e-09	4.481e-08	6	17	CDKN1A,BAD,CASP3,BAX,AKT1,TP53
1250	ctd:C045492	kolaviron	CTD	1.784e-10	5.181e-06	4.128e-09	4.481e-08	6	17	CASP3,BAX,BCL2,TP53,SOD1,SOD2
1251	ctd:C037850	PK 11195	CTD	1.784e-10	5.181e-06	4.128e-09	4.481e-08	6	17	SRC,BAD,CASP3,BAX,BCL2,TP53
1252	ctd:D017705	Lignans	CTD	1.784e-10	5.181e-06	4.128e-09	4.481e-08	6	17	BAX,BCL2,TGFB1,TNF,NOS2,IL6
1253	ctd:D003973	Diatrizoate	CTD	1.784e-10	5.181e-06	4.128e-09	4.481e-08	6	17	CASP3,BAX,BCL2,STAT3,AKT1,MAPK8
1254	ctd:D003871	Dermatan Sulfate	CTD	1.784e-10	5.181e-06	4.128e-09	4.481e-08	6	17	PDGFRB,GDNF,BDNF,PTN,FGF2,VEGFA
1255	ctd:C058120	cordycepin	CTD	1.784e-10	5.181e-06	4.128e-09	4.481e-08	6	17	CDKN1A,BAD,CASP3,BAX,BCL2,TP53
1256	ctd:C118559	1-bromopropane	CTD	1.845e-10	5.357e-06	4.258e-09	4.621e-08	8	51	DRD2,CREB1,BDNF,NFE2L2,TNF,NOS2,HSPA5,IL6
1257	CID000005042	rebamipide	Stitch	1.845e-10	5.357e-06	4.258e-09	4.621e-08	8	51	HIF1A,PTPN5,TNF,NOS2,IL6,SOD1,SOD2,SOD3
1258	ctd:D006152	Cyclic GMP	CTD	1.845e-10	5.357e-06	4.258e-09	4.621e-08	8	51	EPO,CASP3,APP,AKT1,TNF,MAPK8,NOS2,NOS3
1259	CID000000945	nitroxyl	Stitch	1.849e-10	5.368e-06	4.263e-09	4.627e-08	12	185	EPOR,AQP4,SIRT1,MAPK14,TNF,NOS1,NOS2,NOS3,TP53,SOD1,SOD2,SOD3
1260	CID000003461	NSC750927	Stitch	1.92e-10	5.575e-06	4.425e-09	4.802e-08	13	232	CFH,PDGFRB,CASP3,BAX,BCL2,MAPK14,EGFR,FGF2,AKT1,KDR,IL6,TP53,VEGFA
1261	CID000004894	AC1L1J6W	Stitch	1.968e-10	5.714e-06	4.527e-09	4.914e-08	12	186	EPO,SERPINF1,BCL2,IGF1,NGF,TNF,LTF,MMP9,NOS3,IL6,NPY,VEGFB
1262	CID000004159	medrol	Stitch	1.968e-10	5.714e-06	4.527e-09	4.914e-08	12	186	CFH,EPO,LCN2,GFAP,CHRNA7,TGFB1,PTPN5,IGF1,UCP2,TNF,MMP9,IL6
1263	ctd:D012645	Selenomethionine	CTD	1.97e-10	5.721e-06	4.53e-09	4.916e-08	10	108	CDKN1A,CASP3,APP,EGFR,MAPK8,NOS1,NOS2,TP53,SOD1,SOD2
1264	CID000414413	AC1L97MU	Stitch	1.989e-10	5.774e-06	4.568e-09	4.958e-08	9	77	SPP1,CASP3,REST,GFAP,BDNF,IGF1,IL6,CNR1,CNR2
1265	ctd:C038459	curdlan	CTD	2.16e-10	6.273e-06	4.955e-09	5.377e-08	10	109	CDKN1A,BAX,BCL2,STAT3,TGFB1,TLR4,TNF,IL6,TP53,VEGFA
1266	CID006918837	LBH589	Stitch	2.16e-10	6.273e-06	4.955e-09	5.377e-08	10	109	CDKN1A,CASP3,BCL2,STAT3,MAPK14,IGF1R,EGFR,CXCR4,AKT1,MAPK8
1267	ctd:D001262	Atenolol	CTD	2.171e-10	6.304e-06	4.972e-09	5.396e-08	8	52	CASP3,CREB1,PTPN5,GJA1,EGFR,NOS2,SOD1,SOD2
1268	ctd:C005499	honokiol	CTD	2.171e-10	6.304e-06	4.972e-09	5.396e-08	8	52	SRC,CASP3,BAX,TGFB1,PPARGC1A,TNF,NOS2,IL6
1269	CID009549277	K00039	Stitch	2.205e-10	6.401e-06	5.036e-09	5.466e-08	7	32	CASP3,GDNF,MAPK14,FGF2,MMP9,MAPK8,HSPB1
1270	CID009884685	PI-103	Stitch	2.205e-10	6.401e-06	5.036e-09	5.466e-08	7	32	PDGFRB,CASP3,BAX,GSK3B,EGFR,PIK3R1,AKT1
1271	ctd:C026777	ICI 118551	CTD	2.205e-10	6.401e-06	5.036e-09	5.466e-08	7	32	BAX,BCL2,PPARGC1A,TNF,MMP9,IL6,VEGFA
1272	CID000000745	glutathione reduced	Stitch	2.229e-10	6.472e-06	5.088e-09	5.523e-08	18	534	ABCC1,IL17A,CASP3,BAX,BCL2,TGFB1,NFE2L2,TNF,ABCG2,MMP9,MAPK8,NOS2,IL6,HSPB1,TP53,SOD1,SOD2,SOD3
1273	CID000000864	lipoic acid	Stitch	2.368e-10	6.876e-06	5.402e-09	5.863e-08	12	189	CASP3,BAX,MAPK14,NFE2L2,AKT1,TNF,MMP9,NOS2,NOS3,SOD1,SOD2,SOD3
1274	CID000002719	chloroquine	Stitch	2.413e-10	7.005e-06	5.498e-09	5.968e-08	14	288	IL17A,SIGMAR1,NGB,CYGB,APP,MAPK14,FGF2,TNF,MAPK8,NOS1,NOS2,NOS3,IL6,TP53
1275	CID000000084	3-hydroxy-3-methylglutaryl-CoA	Stitch	2.499e-10	7.255e-06	5.691e-09	6.176e-08	13	237	CDKN1A,CASP3,PPP1R17,IGF1R,AKT1,MMP9,NOS1,NOS2,NOS3,IL6,RAC1,SOD2,VEGFA
1276	CID006436102	NF T	Stitch	2.517e-10	7.309e-06	5.728e-09	6.217e-08	12	190	LCN2,APP,GFAP,CHRNA7,GSK3B,NGF,FGF2,MAPK8,CNR1,CNR2,SOD1,CDK5
1277	CID000073046	mm o	Stitch	2.546e-10	7.393e-06	5.785e-09	6.279e-08	8	53	CASP3,TNF,NOS1,NOS2,NOS3,SOD1,SOD2,SOD3
1278	ctd:D013395	Sucrose	CTD	2.546e-10	7.393e-06	5.785e-09	6.279e-08	8	53	CASP3,CREB1,MAPK14,FGF2,NOS3,TP53,SOD1,RAC1
1279	CID006398525	Sulcrate	Stitch	2.561e-10	7.436e-06	5.814e-09	6.31e-08	11	148	EPO,NGB,CYGB,BAX,APP,GDNF,CHRNA7,P2RX7,FGF2,NOS2,NOS3
1280	CID011947681	nitroprusside	Stitch	2.59e-10	7.519e-06	5.874e-09	6.376e-08	10	111	HIF1A,CASP3,TLR4,NOS1,NOS2,NOS3,TP53,SOD1,SOD2,SOD3
1281	ctd:D000069997	Mastic Resin	CTD	2.666e-10	7.74e-06	6.014e-09	6.527e-08	6	18	BAX,BCL2,MAPK14,IGF1R,VEGFA,VEGFB
1282	ctd:C060298	5,7-dimethoxyflavone	CTD	2.666e-10	7.74e-06	6.014e-09	6.527e-08	6	18	CASP3,BAX,GSK3B,NOS2,IL6,TP53
1283	ctd:C052659	gambogic acid	CTD	2.666e-10	7.74e-06	6.014e-09	6.527e-08	6	18	CASP3,BAX,BCL2,GSK3B,AKT1,HSPA5
1284	ctd:C039798	manganese sulfate	CTD	2.666e-10	7.74e-06	6.014e-09	6.527e-08	6	18	SLC1A2,SLC1A3,TGFB1,TNF,NOS1,IL6
1285	ctd:C524478	1,3-bis(4-hydroxyphenyl)-4-methyl-5-(4-(2-piperidinylethoxy)phenol)-1H-pyrazole	CTD	2.666e-10	7.74e-06	6.014e-09	6.527e-08	6	18	TGFB1,PPARGC1A,TNF,NOS3,IL6,SOD2
1286	ctd:D013874	Thiopental	CTD	2.666e-10	7.74e-06	6.014e-09	6.527e-08	6	18	CASP3,NGF,TNF,NOS2,HSPB1,NPY
1287	ctd:C058728	fosbretabulin	CTD	2.666e-10	7.74e-06	6.014e-09	6.527e-08	6	18	CASP3,BAX,BCL2,GSK3B,SQSTM1,MAPK8
1288	CID000004261	MS-275	Stitch	2.753e-10	7.995e-06	6.202e-09	6.732e-08	11	149	CDKN1A,SOX9,PDGFRB,CASP3,BAX,BCL2,TGFB1,EGFR,H2AX,AKT1,MAPK8
1289	ctd:D005395	Fish Oils	CTD	2.753e-10	7.995e-06	6.202e-09	6.732e-08	11	149	PDGFRB,TGFB1,NFE2L2,UCP2,TLR4,AKT1,TNF,MAPK8,NOS3,IL6,SOD1
1290	ctd:C518327	aloe emodin	CTD	2.786e-10	8.09e-06	6.262e-09	6.796e-08	7	33	CASP3,BAX,BCL2,TNF,NOS2,HSPA5,TP53
1291	ctd:C498826	4-methyl-N-(3-(4-methylimidazol-1-yl)-5-(trifluoromethyl)phenyl)-3-((4-pyridin-3-ylpyrimidin-2-yl)amino)benzamide	CTD	2.786e-10	8.09e-06	6.262e-09	6.796e-08	7	33	CASP3,BCL2,TGFB1,TNF,ABCG2,NOS2,HSPA5
1292	ctd:C049985	staurosporine aglycone	CTD	2.786e-10	8.09e-06	6.262e-09	6.796e-08	7	33	CDKN1A,NTRK2,CASP3,CREB1,BDNF,NGF,AKT1
1293	ctd:D014638	Vanadates	CTD	2.803e-10	8.139e-06	6.295e-09	6.832e-08	27	1303	CDKN1A,SOX9,EPOR,ABCC1,HIF1A,L1CAM,SRC,LAMA1,CASP3,GRN,FXN,PTEN,STAT3,LIF,CDK5R1,MAPK14,PIK3R1,UCP2,FGF2,AKT1,ABCG2,MERTK,MMP9,IL6,TP53,SOD1,VEGFA
1294	CID000000861	D-triiodothyronine	Stitch	2.851e-10	8.277e-06	6.396e-09	6.942e-08	16	409	EPO,HIF1A,BAD,CASP3,BAX,BCL2,APP,STAT3,PPARGC1A,IGF1,UCP2,NGF,FGF2,AKT1,SOD1,SOD2
1295	ctd:D003436	Croton Oil	CTD	2.977e-10	8.643e-06	6.674e-09	7.244e-08	8	54	CASP3,BCL2,NFE2L2,CXCR4,TNF,MMP9,IL6,VEGFA
1296	CID000004893	prazosin	Stitch	3.017e-10	8.758e-06	6.758e-09	7.335e-08	12	193	DRD2,SIGMAR1,GJA1,P2RX7,P2RY1,TNF,ABCG2,NOS1,NOS2,NOS3,NPY,TP53
1297	CID000030956	AC1L1KMJ	Stitch	3.067e-10	8.906e-06	6.867e-09	7.453e-08	17	476	SOX9,SRC,LAMA1,CASP3,SLC1A1,GSK3B,TGFB1,IGF1,MAPK14,PIK3R1,AKT1,MMP9,MAPK8,NOS2,HSPB1,RAC1,SOD2
1298	ctd:C008493	methylselenic acid	CTD	3.285e-10	9.539e-06	7.349e-09	7.976e-08	16	413	CDKN1A,SERPINF1,CASP3,BAX,BCL2,PTEN,CREB1,GSK3B,TGFB1,GJA1,IGF1,FGF2,AKT1,MAPK8,HSPA5,CDK5
1299	CID000075552	diallyl tetrasulfide	Stitch	3.376e-10	9.803e-06	7.535e-09	8.178e-08	10	114	DRD2,BAD,CASP3,BAX,NFE2L2,AKT1,TNF,MAPK8,NOS2,SOD2
1300	ctd:D007538	Isoniazid	CTD	3.376e-10	9.803e-06	7.535e-09	8.178e-08	10	114	ABCC1,IL17A,SPP1,CASP3,BAX,BCL2,LCN2,TNF,IL6,SOD2
1301	ctd:C059041	calyculin A	CTD	3.376e-10	9.803e-06	7.535e-09	8.178e-08	10	114	CDKN1A,BAX,MAP1LC3A,GRIN1,GFAP,GSK3B,STAT3,LIF,AKT1,TP53
1302	CID000443495	sodium arsenite	Stitch	3.411e-10	9.905e-06	7.607e-09	8.256e-08	11	152	ABCC1,CASP3,CREB1,GDNF,STAT3,MAPK14,NOS2,IL6,HSPB1,TP53,SOD2
1303	CID000167253	phosphorothioate	Stitch	3.454e-10	1.003e-05	7.696e-09	8.353e-08	14	296	CDKN1A,ABCC1,IL17A,CASP3,BAX,BCL2,LCN2,TGFB1,MAPK14,FGF2,TNF,IL6,TP53,VEGFA
1304	ctd:C531249	Poly(amidoamine)	CTD	3.469e-10	1.007e-05	7.718e-09	8.376e-08	8	55	CASP3,BAX,BCL2,BDNF,TGFB1,TNF,IL6,SOD2
1305	ctd:C023617	pregna-4,17-diene-3,16-dione	CTD	3.469e-10	1.007e-05	7.718e-09	8.376e-08	8	55	CDKN1A,CASP3,BCL2,NFE2L2,TNF,MMP9,MAPK8,VEGFA
1306	CID005057842	AC1NMVIZ	Stitch	3.494e-10	1.015e-05	7.727e-09	8.386e-08	7	34	ANGPT1,CASP3,MAPK14,NOS1,NOS2,NOS3,VEGFA
1307	ctd:C043435	polylactic acid-polyglycolic acid copolymer	CTD	3.494e-10	1.015e-05	7.727e-09	8.386e-08	7	34	CDKN1A,CASP3,BAX,BCL2,MMP9,NOS2,TP53
1308	ctd:D000487	Allethrin	CTD	3.494e-10	1.015e-05	7.727e-09	8.386e-08	7	34	CASP3,BAX,BCL2,TGFB1,TNF,MMP9,TP53
1309	CID000009214	biphenylene	Stitch	3.494e-10	1.015e-05	7.727e-09	8.386e-08	7	34	ANGPT1,SPP1,TGFB1,IGF1R,UCP2,RAC1,SOD2
1310	ctd:D015230	Prostaglandin D2	CTD	3.494e-10	1.015e-05	7.727e-09	8.386e-08	7	34	CASP3,TGFB1,PPARGC1A,UCP2,TNF,NOS3,IL6
1311	ctd:C507035	ethyl 6-(N-(2-chloro-4-fluorophenyl)sulfamoyl)cyclohex-1-ene-1-carboxylate	CTD	3.494e-10	1.015e-05	7.727e-09	8.386e-08	7	34	LCN2,STAT3,TGFB1,TLR4,TNF,NOS2,IL6
1312	ctd:D003915	Dextromethorphan	CTD	3.494e-10	1.015e-05	7.727e-09	8.386e-08	7	34	SIGMAR1,CASP3,BAX,BCL2,GRIN1,TNF,IL6
1313	CID000060748	Pivanex	Stitch	3.494e-10	1.015e-05	7.727e-09	8.386e-08	7	34	CDKN1A,ABCC1,HIF1A,NGB,CYGB,BAX,BCL2
1314	CID000003071	3,3'-diindolylmethane	Stitch	3.537e-10	1.027e-05	7.815e-09	8.482e-08	9	82	CDKN1A,PDGFRB,CASP3,BAX,BCL2,NFE2L2,CXCR4,AKT1,TP53
1315	ctd:C057912	homoorientin	CTD	3.847e-10	1.117e-05	8.456e-09	9.178e-08	5	9	BCL2,TGFB1,AKT1,TNF,IL6
1316	ctd:D000069465	Febuxostat	CTD	3.847e-10	1.117e-05	8.456e-09	9.178e-08	5	9	CASP3,BAX,BCL2,TNF,SOD2
1317	ctd:D000620	Aminoimidazole Carboxamide	CTD	3.847e-10	1.117e-05	8.456e-09	9.178e-08	5	9	TGFB1,PPARGC1A,TNF,NOS2,IL6
1318	ctd:C456319	PS1145	CTD	3.847e-10	1.117e-05	8.456e-09	9.178e-08	5	9	CASP3,STAT3,TNF,MMP9,VEGFA
1319	ctd:D017323	Dihematoporphyrin Ether	CTD	3.847e-10	1.117e-05	8.456e-09	9.178e-08	5	9	EPO,BCL2,TNF,MMP9,VEGFA
1320	ctd:C087939	2''-galloylhyperin	CTD	3.847e-10	1.117e-05	8.456e-09	9.178e-08	5	9	CASP3,BAX,BCL2,NFE2L2,MAPK8
1321	ctd:C119092	tigecycline	CTD	3.847e-10	1.117e-05	8.456e-09	9.178e-08	5	9	BAD,CASP3,BCL2,TNF,IL6
1322	ctd:C102326	cucurbitacin E	CTD	3.88e-10	1.127e-05	8.483e-09	9.207e-08	6	19	CASP3,BAX,BCL2,PTEN,SQSTM1,AKT1
1323	ctd:C116890	Semaxinib	CTD	3.88e-10	1.127e-05	8.483e-09	9.207e-08	6	19	HIF1A,AKT1,KDR,NOS2,NOS3,VEGFA
1324	ctd:C021053	mangostin	CTD	3.88e-10	1.127e-05	8.483e-09	9.207e-08	6	19	CASP3,BAX,BCL2,AKT1,TNF,TP53
1325	ctd:C070164	homocastasterone	CTD	3.88e-10	1.127e-05	8.483e-09	9.207e-08	6	19	CDKN1A,CASP3,BCL2,AKT1,TNF,TP53
1326	ctd:C027744	S-methylisothiopseudouronium	CTD	3.88e-10	1.127e-05	8.483e-09	9.207e-08	6	19	CASP3,BAX,NGF,TNF,NOS2,TP53
1327	ctd:C433928	EUK-134	CTD	3.88e-10	1.127e-05	8.483e-09	9.207e-08	6	19	CDKN1A,CASP3,CYGB,BAX,BCL2,TP53
1328	ctd:D047188	Chalcones	CTD	3.88e-10	1.127e-05	8.483e-09	9.207e-08	6	19	BCL2,NFE2L2,TNF,MMP9,NOS2,IL6
1329	CID000003712	indole-3-carbinol	Stitch	3.925e-10	1.14e-05	8.575e-09	9.307e-08	11	154	CDKN1A,CASP3,BAX,BCL2,PTEN,STAT3,EGFR,NFE2L2,AKT1,ABCG2,TP53
1330	CID000435143	NSC-364372	Stitch	3.958e-10	1.149e-05	8.641e-09	9.378e-08	17	484	SOX9,HIF1A,CASP3,BAX,AIP,CREB1,SIRT1,GSK3B,PHB,IGF1,MAPK14,NFE2L2,AKT1,STIP1,MMP9,MAPK8,TP53
1331	CID000014296	ligustrazine	Stitch	4.03e-10	1.17e-05	8.784e-09	9.534e-08	8	56	HIF1A,CASP3,BAX,CXCR4,TNF,SOD1,SOD2,SOD3
1332	CID000151193	PTK/ZK	Stitch	4.03e-10	1.17e-05	8.784e-09	9.534e-08	8	56	EPO,ANGPT1,PDGFRB,ADCYAP1,LIF,EGFR,FGF2,AKT1
1333	CID000002336	benzo(a)pyrene	Stitch	4.176e-10	1.212e-05	9.095e-09	9.871e-08	15	358	CDKN1A,BAD,CASP3,BAX,CREB1,SIRT1,MAPK14,SQSTM1,IL22,H2AX,ABCG2,IL6,TP53,RAC1,SOD2
1334	CID000015938	paraquat	Stitch	4.292e-10	1.246e-05	9.343e-09	1.014e-07	12	199	CASP3,CREB1,SLC1A2,GFAP,TGFB1,LIF,PPARGC1A,HSPB1,TP53,SOD1,SOD2,SOD3
1335	ctd:D010365	Patulin	CTD	4.349e-10	1.263e-05	9.438e-09	1.024e-07	7	35	CDKN1A,CASP3,BAX,TGFB1,HSPA5,TP53,SOD1
1336	ctd:D020126	Brefeldin A	CTD	4.349e-10	1.263e-05	9.438e-09	1.024e-07	7	35	CASP3,NFE2L2,AKT1,TNF,HSPA5,IL6,VEGFA
1337	ctd:C088115	anacardic acid	CTD	4.349e-10	1.263e-05	9.438e-09	1.024e-07	7	35	SPP1,CASP3,BCL2,TNF,MMP9,TP53,VEGFA
1338	ctd:C093875	montelukast	CTD	4.349e-10	1.263e-05	9.438e-09	1.024e-07	7	35	ABCC1,CASP3,BAX,BCL2,TNF,NOS2,IL6
1339	CID000115205	BzATP	Stitch	4.369e-10	1.269e-05	9.474e-09	1.028e-07	10	117	CASP3,SLC1A3,GFAP,TGFB1,MAPK14,P2RX7,P2RY1,AKT1,TNF,IL6
1340	CID000000588	creatinine	Stitch	4.488e-10	1.303e-05	9.725e-09	1.056e-07	14	302	CFH,EPO,SPP1,NGB,CYGB,PPP1R17,LCN2,STAT3,TGFB1,IGF1,EGFR,NOS2,NOS3,SOD2
1341	CID000010457	suberate	Stitch	4.668e-10	1.355e-05	1.011e-08	1.097e-07	8	57	EPOR,VIPR2,SLC1A1,SLC1A2,SLC1A3,PTN,ALDOC,NPY
1342	CID000023930	manganese	Stitch	4.776e-10	1.387e-05	1.033e-08	1.121e-07	21	791	IL17A,NGB,LAMA1,CASP3,APP,CREB1,CHRNA7,MAPK14,P2RY1,IL22,H2AX,AKT1,LTF,MMP9,NOS1,NOS2,NOS3,IL6,SOD1,SOD2,SOD3
1343	ctd:C038091	butylparaben	CTD	4.826e-10	1.401e-05	1.043e-08	1.132e-07	11	157	SPP1,NTRK2,GRIN1,SLC1A1,SLC1A2,SLC1A3,BDNF,TGFB1,IGF1R,SLC17A7,VEGFA
1344	CID000004740	pentoxifylline	Stitch	4.892e-10	1.42e-05	1.057e-08	1.147e-07	14	304	NGB,CYGB,CREB1,IGF1,EGFR,PIK3R1,TNF,NOS2,NOS3,IL6,CNR2,SOD1,SOD2,SOD3
1345	CID000006026	kinin 9	Stitch	5.056e-10	1.468e-05	1.091e-08	1.185e-07	15	363	SRC,BDNF,ADCYAP1,NGF,NOS1,NOS2,NOS3,IL6,HSPB1,NPY,CNR2,SOD1,SOD2,SOD3,VEGFA
1346	CID000078017	I-As	Stitch	5.165e-10	1.5e-05	1.114e-08	1.209e-07	11	158	REST,SLC1A3,GFAP,ADCYAP1,PPARGC1A,NOS1,NOS2,NOS3,IL6,CNR1,CNR2
1347	CID000002954	4',6-diamidino-2-phenylindole	Stitch	5.168e-10	1.5e-05	1.114e-08	1.209e-07	10	119	BAD,CASP3,BAX,BCL2,GFAP,GSK3B,GJA1,CD274,MAPK8,TP53
1348	ctd:D004144	Diosgenin	CTD	5.377e-10	1.561e-05	1.156e-08	1.254e-07	7	36	CASP3,BCL2,AKT1,TNF,MMP9,IL6,VEGFA
1349	ctd:C031183	stearic acid	CTD	5.377e-10	1.561e-05	1.156e-08	1.254e-07	7	36	CASP3,PPARGC1A,AKT1,TNF,IL6,SOD1,SOD2
1350	ctd:C485800	osajin	CTD	5.377e-10	1.561e-05	1.156e-08	1.254e-07	7	36	CYGB,GRN,IGF1,NOS2,NOS3,HSPB1,SOD3
1351	ctd:C443401	quercetin 3-O-glucuronide	CTD	5.377e-10	1.561e-05	1.156e-08	1.254e-07	7	36	APP,TNF,MMP9,NOS2,NOS3,IL6,VEGFA
1352	CID000105032	dihydrorhodamine 123	Stitch	5.392e-10	1.566e-05	1.157e-08	1.256e-07	8	58	ABCC1,CASP3,NOS1,NOS2,NOS3,SOD1,SOD2,SOD3
1353	CID000012733	CEES	Stitch	5.392e-10	1.566e-05	1.157e-08	1.256e-07	8	58	CASP3,BAX,IGF1,AKT1,IL6,TP53,SOD1,SOD3
1354	ctd:D010622	Phencyclidine	CTD	5.457e-10	1.584e-05	1.169e-08	1.269e-07	9	86	DRD2,SRC,NR4A2,CASP3,GRIN1,GFAP,CDK5R1,P2RY1,TNF
1355	ctd:C479163	tofacitinib	CTD	5.457e-10	1.584e-05	1.169e-08	1.269e-07	9	86	IL17A,STAT3,TGFB1,AKT1,TNF,MMP9,MAPK8,IL6,VEGFA
1356	CID000020382	tetradotoxin	Stitch	5.518e-10	1.602e-05	1.177e-08	1.277e-07	16	428	VIPR2,DRD2,SIGMAR1,POU4F2,BDNF,CHRNA7,ADCYAP1,P2RX7,P2RY1,NGF,NOS1,NOS2,NOS3,CNR1,NPY,CNR2
1357	ctd:D014757	Viper Venoms	CTD	5.52e-10	1.603e-05	1.177e-08	1.277e-07	6	20	CDKN1A,CASP3,BAX,BCL2,TNF,TP53
1358	ctd:C025164	fucoxanthin	CTD	5.52e-10	1.603e-05	1.177e-08	1.277e-07	6	20	CASP3,GJA1,AKT1,TNF,NOS2,IL6
1359	ctd:C042198	nimbolide	CTD	5.52e-10	1.603e-05	1.177e-08	1.277e-07	6	20	CDKN1A,BAD,CASP3,BAX,BCL2,TP53
1360	ctd:C524653	nectandrin-B	CTD	5.52e-10	1.603e-05	1.177e-08	1.277e-07	6	20	CASP3,GSK3B,NFE2L2,TNF,NOS2,NOS3
1361	ctd:C010329	azadirachtin	CTD	5.52e-10	1.603e-05	1.177e-08	1.277e-07	6	20	CDKN1A,BAD,CASP3,BAX,BCL2,TP53
1362	ctd:C012906	dihydrocapsaicin	CTD	5.52e-10	1.603e-05	1.177e-08	1.277e-07	6	20	CDKN1A,CASP3,MAP1LC3A,IGF1,HSPA5,TP53
1363	CID000061671	vanadyl	Stitch	5.559e-10	1.614e-05	1.184e-08	1.285e-07	14	307	PDGFRB,SRC,CASP3,IGF1,MAPK14,IGF1R,EGFR,PIK3R1,NGF,FGF2,LRP6,AKT1,MAPK8,HSPB1
1364	ctd:D014266	Trientine	CTD	5.614e-10	1.63e-05	1.195e-08	1.297e-07	10	120	CASP3,BCL2,APP,PHB,TGFB1,HSPA5,TP53,SOD1,SOD2,SOD3
1365	CID000344265	DNA methyltransferase inhibitor	Stitch	5.908e-10	1.716e-05	1.257e-08	1.364e-07	11	160	SOX9,ABCC1,BAD,BAX,CREB1,SLC1A2,SLC1A3,STAT3,ABCG2,IL6,TP53
1366	CID000656725	reactive blue 2	Stitch	6.061e-10	1.76e-05	1.288e-08	1.398e-07	9	87	VIPR2,GFAP,P2RX7,P2RY1,AKT1,NOS1,NOS2,NOS3,TP53
1367	ctd:D008294	Malathion	CTD	6.094e-10	1.769e-05	1.294e-08	1.405e-07	10	121	CASP3,BAX,BCL2,GSK3B,NGF,NOS2,IL6,TP53,SOD1,SOD2
1368	CID000003758	IBMX	Stitch	6.103e-10	1.772e-05	1.295e-08	1.406e-07	15	368	VIPR2,CREB1,GFAP,BDNF,ADCYAP1,IGF1,NGF,FGF2,TNF,MMP9,NOS1,NOS2,NOS3,TP53,SOD2
1369	ctd:D000241	Adenosine	CTD	6.212e-10	1.804e-05	1.316e-08	1.429e-07	8	59	HIF1A,CASP3,BAX,PPARGC1A,TLR4,TNF,NOS2,VEGFA
1370	CID000003686	idebenone	Stitch	6.212e-10	1.804e-05	1.316e-08	1.429e-07	8	59	CASP3,GRIN1,FXN,NGF,MAPK8,NOS3,SOD1,SOD2
1371	ctd:D011239	Prednisolone	CTD	6.315e-10	1.834e-05	1.337e-08	1.452e-07	11	161	SOX9,IL17A,TGFB1,IGF1,CXCR4,TNF,LTF,MMP9,IL6,SOD2,VEGFA
1372	ctd:C506282	3,5-dimethoxy-4'-hydroxystilbene	CTD	6.357e-10	1.846e-05	1.34e-08	1.455e-07	4	4	BCL2,CREB1,NOS2,NOS3
1373	ctd:D000978	Antiparkinson Agents	CTD	6.357e-10	1.846e-05	1.34e-08	1.455e-07	4	4	BAX,BCL2,TNF,SOD2
1374	ctd:C040810	9-deoxy-9,10-didehydro-12,13-didehydro-13,14-dihydroprostaglandin D2	CTD	6.357e-10	1.846e-05	1.34e-08	1.455e-07	4	4	GDNF,BDNF,NFE2L2,NGF
1375	ctd:C556398	N-(2-(dimethylamino)ethyl)-2-aminothiazonaphthalimide	CTD	6.357e-10	1.846e-05	1.34e-08	1.455e-07	4	4	CDKN1A,BAX,BCL2,TP53
1376	ctd:C036455	praeruptorin E	CTD	6.357e-10	1.846e-05	1.34e-08	1.455e-07	4	4	STAT3,TNF,NOS2,IL6
1377	ctd:C467001	bisindolylmaleimide IX	CTD	6.357e-10	1.846e-05	1.34e-08	1.455e-07	4	4	GSK3B,P2RY1,AKT1,TP53
1378	ctd:C028982	sodium chromate(VI)	CTD	6.604e-10	1.917e-05	1.389e-08	1.508e-07	7	37	CDKN1A,CASP3,BAX,BCL2,H2AX,NOS2,TP53
1379	ctd:C004471	allyl isothiocyanate	CTD	6.604e-10	1.917e-05	1.389e-08	1.508e-07	7	37	CDKN1A,PDGFRB,SRC,CASP3,PPARGC1A,NFE2L2,TNF
1380	CID000239041	2-propynylamine	Stitch	6.604e-10	1.917e-05	1.389e-08	1.508e-07	7	37	CASP3,BAX,BCL2,APP,GDNF,BDNF,SOD2
1381	CID000002061	tyrphostin 25	Stitch	6.61e-10	1.919e-05	1.39e-08	1.508e-07	10	122	SRC,GFAP,ADCYAP1,MAPK14,IGF1R,EGFR,FGF2,AKT1,NOS2,HSPB1
1382	CID000002541	candesartan	Stitch	6.746e-10	1.959e-05	1.417e-08	1.538e-07	11	162	EPO,ANGPT1,SPP1,TGFB1,GJA1,AKT1,TNF,NOS1,NOS2,NOS3,VEGFA
1383	ctd:D004176	Dipyridamole	CTD	7.137e-10	2.072e-05	1.497e-08	1.625e-07	8	60	SPP1,CASP3,TGFB1,TNF,MAPK8,NOS2,IL6,VEGFA
1384	CID000045285	dioxamate	Stitch	7.137e-10	2.072e-05	1.497e-08	1.625e-07	8	60	FXN,SLC1A2,SLC1A3,GDNF,BDNF,NOS1,CNTF,SOD1
1385	CID011524144	AMPK inhibitor	Stitch	7.448e-10	2.162e-05	1.561e-08	1.695e-07	9	89	BAX,CREB1,MEF2D,MAPK14,UCP2,AKT1,NOS3,NPY,TP53
1386	CID006443665	hydroxysafflor yellow A	Stitch	7.663e-10	2.225e-05	1.592e-08	1.727e-07	5	10	HIF1A,BAX,NOS2,NOS3,SOD2
1387	ctd:C478085	D-JNKI-1	CTD	7.663e-10	2.225e-05	1.592e-08	1.727e-07	5	10	CASP3,BAX,TNF,MAPK8,TP53
1388	ctd:C000620717	kuntai capsule	CTD	7.663e-10	2.225e-05	1.592e-08	1.727e-07	5	10	CASP3,BAX,BCL2,TNF,SOD2
1389	ctd:C458419	malvidin-3-glucoside	CTD	7.663e-10	2.225e-05	1.592e-08	1.727e-07	5	10	AKT1,TNF,NOS2,NOS3,IL6
1390	ctd:C052853	5-hydroxydecanoic acid	CTD	7.663e-10	2.225e-05	1.592e-08	1.727e-07	5	10	CASP3,AKT1,TNF,NOS2,SOD2
1391	ctd:C524250	N'-(11H-indolo(3,2-c)quinolin-6-yl)-N,N-dimethylethane-1,2-diamine	CTD	7.663e-10	2.225e-05	1.592e-08	1.727e-07	5	10	SRC,BAX,BCL2,IL6,VEGFA
1392	ctd:C451219	2,2-bis(hydroxymethyl)-1-azabicyclo(2,2,2,)octan-3-one	CTD	7.663e-10	2.225e-05	1.592e-08	1.727e-07	5	10	CDKN1A,CASP3,BAX,TP53,VEGFA
1393	ctd:C553921	amurensin G	CTD	7.663e-10	2.225e-05	1.592e-08	1.727e-07	5	10	CDKN1A,HIF1A,SRC,SIRT1,NOS3
1394	ctd:C580697	BDMC-A	CTD	7.663e-10	2.225e-05	1.592e-08	1.727e-07	5	10	CASP3,BAX,BCL2,AKT1,TP53
1395	CID000000295	guanosine 3',5'-cyclic monophosphoric acid	Stitch	7.686e-10	2.232e-05	1.592e-08	1.727e-07	18	577	EPO,ABCC1,NGB,CASP3,CYGB,PPP1R17,ADCYAP1,TGFB1,MAPK14,AKT1,TNF,MMP9,NOS1,NOS2,NOS3,SOD1,SOD2,SOD3
1396	CID005326793	Pe v	Stitch	7.689e-10	2.233e-05	1.592e-08	1.727e-07	11	164	DRD2,SERPINF1,REST,SLC1A3,BDNF,SIRT1,PTN,PPARGC1A,IGF1,NPY,SOD2
1397	CID000090942	6)-gingerol	Stitch	7.696e-10	2.234e-05	1.592e-08	1.727e-07	6	21	CASP3,BAX,STAT3,EGFR,AKT1,NOS2
1398	ctd:C045856	ginkgolide B	CTD	7.696e-10	2.234e-05	1.592e-08	1.727e-07	6	21	CASP3,APP,AKT1,MAPK8,NOS2,TP53
1399	ctd:D000967	Antimony Sodium Gluconate	CTD	7.696e-10	2.234e-05	1.592e-08	1.727e-07	6	21	EPO,ABCC1,CASP3,TGFB1,TNF,NOS2
1400	CID000003895	lavendustin B	Stitch	7.696e-10	2.234e-05	1.592e-08	1.727e-07	6	21	NTRK2,SRC,BDNF,FGF2,NOS2,VEGFA
1401	ctd:C007619	eriodictyol	CTD	7.696e-10	2.234e-05	1.592e-08	1.727e-07	6	21	ABCC1,NFE2L2,TNF,MAPK8,IL6,VEGFA
1402	ctd:C524865	carfilzomib	CTD	7.696e-10	2.234e-05	1.592e-08	1.727e-07	6	21	CASP3,H2AX,AKT1,TNF,MAPK8,NOS2
1403	ctd:C502230	Mn(III) 5,10,15,20-tetrakis(N-methylpyridinium-2-yl)porphyrin	CTD	7.696e-10	2.234e-05	1.592e-08	1.727e-07	6	21	HIF1A,BAX,TLR4,TNF,NOS1,NOS2
1404	ctd:C061481	dibenzoylmethane	CTD	7.696e-10	2.234e-05	1.592e-08	1.727e-07	6	21	CDKN1A,BAD,BAX,BCL2,AKT1,ABCG2
1405	ctd:D008713	Methimazole	CTD	7.709e-10	2.238e-05	1.593e-08	1.729e-07	16	438	NTRK2,NR4A2,CASP3,REST,LCN2,APP,CREB1,GFAP,TNF,ALDOC,NOS2,IL6,HSPB1,NPY,MIR29C,SOD2
1406	CID000164701	LSOs	Stitch	7.76e-10	2.253e-05	1.602e-08	1.739e-07	10	124	ABCC1,SERPINF1,CASP3,BAX,GRN,SLC1A1,SLC1A2,SLC1A3,AKT1,TP53
1407	ctd:D002351	Carrageenan	CTD	8.061e-10	2.34e-05	1.66e-08	1.802e-07	7	38	TGFB1,P2RX7,NGF,AKT1,TNF,NOS2,IL6
1408	CID000003794	WHI-P131	Stitch	8.061e-10	2.34e-05	1.66e-08	1.802e-07	7	38	STAT3,LIF,EGFR,AKT1,NOS2,IL6,SOD1
1409	ctd:D013662	Tea	CTD	8.061e-10	2.34e-05	1.66e-08	1.802e-07	7	38	DRD2,CASP3,BAX,BCL2,NFE2L2,TNF,TP53
1410	ctd:D006108	Graphite	CTD	8.061e-10	2.34e-05	1.66e-08	1.802e-07	7	38	BAD,CASP3,BAX,BCL2,SQSTM1,TNF,HSPA5
1411	ctd:D004178	Diquat	CTD	8.204e-10	2.382e-05	1.688e-08	1.832e-07	11	165	L1CAM,CASP3,BAX,BCL2,PTEN,IGF1R,NFE2L2,AKT1,IL6,SOD1,SOD2
1412	ctd:C521792	DMU-212	CTD	8.24e-10	2.393e-05	1.694e-08	1.839e-07	9	90	BAD,CASP3,BAX,BCL2,PTEN,CD274,TNF,TP53,SOD2
1413	CID000164073	Pkcs	Stitch	8.401e-10	2.439e-05	1.726e-08	1.874e-07	12	211	SRC,CASP3,CREB1,MEF2D,MAPK14,EGFR,PIK3R1,NGF,AKT1,TNF,PRKDC,MAPK8
1414	CID000001032	propionate	Stitch	8.556e-10	2.484e-05	1.757e-08	1.907e-07	13	262	NGB,CYGB,GRIN1,SLC1A1,SLC1A2,GFAP,IGF1,LTF,MMP9,HSPB1,SOD1,SOD2,CDK5
1415	ctd:D019345	Zinc Acetate	CTD	8.749e-10	2.54e-05	1.795e-08	1.948e-07	11	166	CDKN1A,HIF1A,DRD2,CASP3,TNF,PRKDC,MAPK8,IL6,HSPB1,TP53,VEGFA
1416	ctd:C017096	n-butoxyethanol	CTD	8.813e-10	2.559e-05	1.807e-08	1.961e-07	18	582	CDKN1A,EPOR,SERPINF1,NR4A1,PTEN,MEF2D,SIRT1,STAT3,TGFB1,LIF,GJA1,PPARGC1A,MAPK14,SQSTM1,PIK3R1,MAPK8,NOS3,IL6
1417	CID000003222	CAS 76095-16-4	Stitch	9.084e-10	2.638e-05	1.86e-08	2.019e-07	10	126	EPO,SPP1,GRN,TGFB1,IGF1,TNF,NOS1,NOS2,NOS3,TP53
1418	CID000444766	1c88	Stitch	9.084e-10	2.638e-05	1.86e-08	2.019e-07	10	126	IL17A,CASP3,GFAP,IGF1,MAPK14,TNF,MAPK8,NOS3,IL6,SOD2
1419	CID004636047	AC1NE3MZ	Stitch	9.106e-10	2.644e-05	1.863e-08	2.022e-07	9	91	SLC1A2,GFAP,NOS1,HSPB1,CNTF,SOD1,SOD2,SOD3,CDK5
1420	ctd:C031280	pyrazole	CTD	9.357e-10	2.717e-05	1.913e-08	2.077e-07	12	213	CDKN1A,BAD,BAX,PTEN,PPARGC1A,NFE2L2,H2AX,ALDOC,HSPA5,HSPB1,TP53,SOD2
1421	ctd:D014750	Vincristine	CTD	9.618e-10	2.793e-05	1.965e-08	2.133e-07	25	1182	CDKN1A,EPOR,ABCC1,CASP3,BAX,BCL2,STK4,LIF,IGF1,P2RX7,SQSTM1,UCP2,NGF,CD274,AKT1,STIP1,TNF,ABCG2,PRKDC,ALDOC,NOS1,IL6,TP53,SOD2,VEGFA
1422	CID000004233	MnTMPyP	Stitch	9.783e-10	2.841e-05	1.995e-08	2.165e-07	7	39	CASP3,BAX,MAPK14,NOS2,NOS3,IL6,SOD2
1423	CID004210951	SB415286	Stitch	9.783e-10	2.841e-05	1.995e-08	2.165e-07	7	39	CASP3,BAX,CREB1,GSK3B,AKT1,RAC1,CDK5
1424	CID002733513	PTIO	Stitch	9.783e-10	2.841e-05	1.995e-08	2.165e-07	7	39	CASP3,NOS1,NOS2,NOS3,SOD1,SOD2,SOD3
1425	CID000000838	L-adrenaline	Stitch	1.001e-09	2.906e-05	2.04e-08	2.214e-07	16	446	DRD2,GSK3B,ADCYAP1,TGFB1,CDK5R1,P2RY1,UCP2,NGF,TNF,MAPK8,NOS1,NOS2,NOS3,IL6,NPY,SOD2
1426	ctd:C023650	aniline	CTD	1.005e-09	2.918e-05	2.047e-08	2.221e-07	9	92	SPP1,TGFB1,MAPK14,TNF,MAPK8,NOS2,HSPA5,IL6,SOD1
1427	ctd:C045989	eticlopride	CTD	1.054e-09	3.06e-05	2.134e-08	2.316e-07	6	22	HIF1A,DRD2,CREB1,TGFB1,TNF,VEGFA
1428	ctd:C422648	pluronic block copolymer p85	CTD	1.054e-09	3.06e-05	2.134e-08	2.316e-07	6	22	ABCC1,CASP3,BAX,BCL2,ABCG2,TP53
1429	ctd:D009842	Oligopeptides	CTD	1.054e-09	3.06e-05	2.134e-08	2.316e-07	6	22	CASP3,BAX,BCL2,AKT1,TNF,NOS2
1430	ctd:C074968	pentaacetyl geniposide	CTD	1.054e-09	3.06e-05	2.134e-08	2.316e-07	6	22	CDKN1A,CASP3,BAX,NGF,MAPK8,TP53
1431	ctd:D017338	Cladribine	CTD	1.054e-09	3.06e-05	2.134e-08	2.316e-07	6	22	CDKN1A,CASP3,BCL2,PTEN,STAT3,TNF
1432	ctd:D005937	Glucaric Acid	CTD	1.054e-09	3.06e-05	2.134e-08	2.316e-07	6	22	CDKN1A,CASP3,BAX,BCL2,IL6,TP53
1433	ctd:D017967	Zinc Compounds	CTD	1.054e-09	3.06e-05	2.134e-08	2.316e-07	6	22	CASP3,BAX,BCL2,TNF,NOS2,TP53
1434	ctd:C020491	rhein	CTD	1.054e-09	3.06e-05	2.134e-08	2.316e-07	6	22	HIF1A,IL17A,TGFB1,TNF,IL6,VEGFA
1435	CID000002833	colchine	Stitch	1.056e-09	3.065e-05	2.136e-08	2.318e-07	15	383	SOX9,ABCC1,SPP1,LAMA1,BDNF,CHRNA7,TGFB1,NGF,FGF2,TNF,ABCG2,NOS1,NOS2,NOS3,NPY
1436	ctd:D004964	Estriol	CTD	1.061e-09	3.08e-05	2.143e-08	2.326e-07	10	128	CDKN1A,TGFB1,IGF1,CD274,TNF,ABCG2,NOS2,NOS3,IL6,VEGFA
1437	ctd:D011084	Polycyclic Aromatic Hydrocarbons	CTD	1.061e-09	3.08e-05	2.143e-08	2.326e-07	10	128	CDKN1A,SPP1,CASP3,GJA1,EGFR,TNF,MAPK8,NOS3,IL6,TP53
1438	CID000004058	meperidine	Stitch	1.067e-09	3.097e-05	2.148e-08	2.331e-07	8	63	DRD2,SIGMAR1,NR4A2,GDNF,GSK3B,NOS3,NPY,SOD1
1439	ctd:D010654	Phenylbutyrates	CTD	1.067e-09	3.097e-05	2.148e-08	2.331e-07	8	63	CDKN1A,MIR21,KDR,TNF,MAPK8,HSPA5,IL6,NOTCH1
1440	ctd:C007834	genipin	CTD	1.067e-09	3.097e-05	2.148e-08	2.331e-07	8	63	CASP3,BAX,BCL2,SIRT1,PPARGC1A,SQSTM1,TNF,IL6
1441	ctd:D015739	Nocodazole	CTD	1.067e-09	3.097e-05	2.148e-08	2.331e-07	8	63	CASP3,BAX,BCL2,NGF,H2AX,MAPK8,TP53,VEGFA
1442	CID006857724	platensimycin	Stitch	1.067e-09	3.097e-05	2.148e-08	2.331e-07	8	63	PDGFRB,GDNF,GFAP,BDNF,PIK3R1,NGF,FGF2,CNTF
1443	CID000000259	bromide	Stitch	1.077e-09	3.128e-05	2.168e-08	2.353e-07	13	267	CDKN1A,SIGMAR1,NR4A2,CASP3,BAX,BCL2,IGF1,EGFR,AKT1,MAPK8,NOS2,TP53,SOD2
1444	CID000004691	AC-680	Stitch	1.108e-09	3.217e-05	2.228e-08	2.418e-07	9	93	DRD2,SIGMAR1,CREB1,BDNF,UCP2,SLC17A7,NOS1,NOS2,NOS3
1445	ctd:C038939	enzacamene	CTD	1.145e-09	3.324e-05	2.301e-08	2.497e-07	10	129	NTRK2,GRIN1,SLC1A1,SLC1A2,SLC1A3,BDNF,TGFB1,IGF1R,SLC17A7,VEGFA
1446	CID000000213	AC1L18QD	Stitch	1.164e-09	3.379e-05	2.337e-08	2.536e-07	14	325	NTRK2,SERPINF1,GDNF,BDNF,MAPK14,IGF1R,P2RY1,TNF,MAPK8,NOS1,NOS2,NOS3,IL6,SOD2
1447	ctd:C065757	meloxicam	CTD	1.181e-09	3.429e-05	2.365e-08	2.566e-07	7	40	CASP3,BAX,APP,NFE2L2,FGF2,TNF,IL6
1448	CID000097226	10-hydroxycamptothecin	Stitch	1.181e-09	3.429e-05	2.365e-08	2.566e-07	7	40	ABCC1,HIF1A,CASP3,BAX,BCL2,ABCG2,TP53
1449	ctd:C104586	roscovitine	CTD	1.181e-09	3.429e-05	2.365e-08	2.566e-07	7	40	CDKN1A,CASP3,BAX,BCL2,BDNF,TP53,CDK5
1450	ctd:C005975	3,4-dihydroxyphenylethanol	CTD	1.181e-09	3.429e-05	2.365e-08	2.566e-07	7	40	CASP3,BCL2,UCP2,TNF,MMP9,IL6,SOD2
1451	ctd:C041517	dibenzo(a,l)pyrene	CTD	1.211e-09	3.516e-05	2.421e-08	2.628e-07	14	326	CDKN1A,CFH,ABCC1,HIF1A,SPP1,CASP3,PTEN,IGF1,MAPK14,EGFR,MMP9,MAPK8,TP53,SOD1
1452	CID000499953	phorbol-13-acetate	Stitch	1.211e-09	3.516e-05	2.421e-08	2.628e-07	14	326	CDKN1A,SRC,CASP3,BAX,BCL2,TGFB1,IGF1,EGFR,NGF,FGF2,MAPK8,IL6,TP53,RAC1
1453	CID006400050	D2926_SIGMA	Stitch	1.214e-09	3.525e-05	2.421e-08	2.628e-07	8	64	HIF1A,MAPK14,IGF1R,AKT1,NOS2,NOS3,SOD2,SOD3
1454	CID000448159	CC-I	Stitch	1.214e-09	3.525e-05	2.421e-08	2.628e-07	8	64	CASP3,SLC1A2,GDNF,GFAP,BDNF,P2RY1,IL6,NPY
1455	CID006011258	chrysamine	Stitch	1.214e-09	3.525e-05	2.421e-08	2.628e-07	8	64	CASP3,REST,GFAP,BDNF,IGF1,IL6,CNR1,CNR2
1456	ctd:C036643	isoeugenol	CTD	1.214e-09	3.525e-05	2.421e-08	2.628e-07	8	64	HIF1A,CD274,TNF,NOS2,IL6,SOD1,SOD2,SOD3
1457	CID000148193	NSC702818	Stitch	1.22e-09	3.543e-05	2.43e-08	2.637e-07	9	94	EPO,CASP3,PTEN,STAT3,EGFR,AKT1,KDR,LTF,VEGFA
1458	CID000170607	NMMA	Stitch	1.22e-09	3.543e-05	2.43e-08	2.637e-07	9	94	CASP3,TNF,NOS1,NOS2,NOS3,IL6,SOD1,SOD2,SOD3
1459	ctd:D001152	Arsenicals	CTD	1.276e-09	3.704e-05	2.539e-08	2.756e-07	11	172	CYGB,STAT3,IGF1,IGF1R,NFE2L2,MIR21,AKT1,TNF,MAPK8,NOS2,IL6
1460	ctd:C036042	dicyclohexyl phthalate	CTD	1.288e-09	3.741e-05	2.561e-08	2.779e-07	21	836	PDGFRB,SIGMAR1,GRN,REST,SLC1A3,MEF2D,BDNF,SIRT1,GSK3B,STAT3,STK4,GJA1,IGF1,UCP2,ABCG2,LTF,MMP9,ALDOC,NOS3,SOD1,CDK5
1461	ctd:D013849	Thimerosal	CTD	1.289e-09	3.741e-05	2.561e-08	2.779e-07	25	1199	SOX9,AKT3,ANGPT1,NR4A2,CASP3,BAX,GRIN1,NR4A1,SLC1A1,CREB1,TGFB1,IGF1,MAPK14,UCP2,NGF,LRP6,AKT1,TNF,MAPK8,ALDOC,IL6,HSPB1,MIR29C,VEGFA,VEGFB
1462	CID000002518	Caffeic Acid-13C3	Stitch	1.342e-09	3.897e-05	2.666e-08	2.893e-07	9	95	CASP3,BDNF,MAPK14,TNF,NOS2,SOD1,RAC1,SOD2,SOD3
1463	CID010147858	MnTBAP	Stitch	1.379e-09	4.003e-05	2.736e-08	2.97e-07	8	65	CASP3,TGFB1,NOS2,NOS3,SOD1,SOD2,SOD3,CDK5
1464	ctd:C000595192	BP-1-102	CTD	1.399e-09	4.063e-05	2.762e-08	2.998e-07	5	11	BCL2,STAT3,EGFR,NOS2,IL6
1465	ctd:C086538	4-amino-1,8-naphthalimide	CTD	1.399e-09	4.063e-05	2.762e-08	2.998e-07	5	11	CASP3,BAX,BCL2,PRKDC,NOS2
1466	ctd:C529269	cholix toxin, Vibrio cholerae	CTD	1.399e-09	4.063e-05	2.762e-08	2.998e-07	5	11	CASP3,MAPK14,AKT1,TNF,MAPK8
1467	ctd:C044919	deferiprone	CTD	1.399e-09	4.063e-05	2.762e-08	2.998e-07	5	11	HIF1A,FXN,AKT1,TNF,SOD1
1468	ctd:C056189	di-n-butyltin	CTD	1.399e-09	4.063e-05	2.762e-08	2.998e-07	5	11	AKT1,TNF,NOS1,NOS2,IL6
1469	ctd:D011166	Porphyrins	CTD	1.399e-09	4.063e-05	2.762e-08	2.998e-07	5	11	CASP3,BAX,BCL2,SOD1,SOD2
1470	ctd:C516024	SH-6 compound	CTD	1.399e-09	4.063e-05	2.762e-08	2.998e-07	5	11	CDKN1A,BAD,CASP3,BCL2,AKT1
1471	ctd:C494622	CPS 49	CTD	1.399e-09	4.063e-05	2.762e-08	2.998e-07	5	11	STAT3,MAPK14,AKT1,IL6,VEGFA
1472	ctd:C037689	benzamide	CTD	1.418e-09	4.117e-05	2.786e-08	3.023e-07	7	41	DRD2,SRC,CASP3,SIRT1,EGFR,TNF,NOS2
1473	CID000107706	sivelestat	Stitch	1.418e-09	4.117e-05	2.786e-08	3.023e-07	7	41	CASP3,EGFR,TNF,PRKDC,NOS2,IL6,SOD2
1474	CID003086673	PEG-SOD	Stitch	1.42e-09	4.123e-05	2.786e-08	3.023e-07	6	23	NOS1,NOS2,NOS3,SOD1,SOD2,SOD3
1475	CID003030073	ap1-6	Stitch	1.42e-09	4.123e-05	2.786e-08	3.023e-07	6	23	SLC1A3,GFAP,TGFB1,LIF,FGF2,CNTF
1476	ctd:C007590	emulphogene BC 720	CTD	1.42e-09	4.123e-05	2.786e-08	3.023e-07	6	23	EPO,TLR4,TNF,MMP9,HSPA5,IL6
1477	ctd:C029036	crocin	CTD	1.42e-09	4.123e-05	2.786e-08	3.023e-07	6	23	CASP3,BAX,CREB1,BDNF,TNF,IL6
1478	ctd:D015777	Eicosanoids	CTD	1.42e-09	4.123e-05	2.786e-08	3.023e-07	6	23	CASP3,BCL2,TNF,HSPA5,IL6,SOD1
1479	ctd:C404397	NSC 680410	CTD	1.42e-09	4.123e-05	2.786e-08	3.023e-07	6	23	CASP3,GSK3B,STAT3,MAPK14,AKT1,MAPK8
1480	CID000157806	N-benzyl-N-hydroxy-5-phenylpentamide	Stitch	1.42e-09	4.123e-05	2.786e-08	3.023e-07	6	23	CASP3,BAX,BCL2,AKT1,SOD1,SOD2
1481	ctd:D014639	Vanadium	CTD	1.442e-09	4.187e-05	2.827e-08	3.069e-07	11	174	HIF1A,SLC1A1,STAT3,GJA1,AKT1,TNF,NOS2,NOS3,IL6,NPY,TP53
1482	CID000002818	clozapine	Stitch	1.476e-09	4.284e-05	2.891e-08	3.138e-07	13	274	DRD2,SIGMAR1,BAX,GRIN1,NR4A1,CREB1,SLC1A2,SLC1A3,BDNF,CHRNA7,GSK3B,SLC17A7,NPY
1483	ctd:D000493	Allopurinol	CTD	1.562e-09	4.536e-05	3.059e-08	3.32e-07	8	66	CASP3,STAT3,MAPK14,TNF,ABCG2,MMP9,NOS3,IL6
1484	CID000005422	isotetrandrine	Stitch	1.619e-09	4.7e-05	3.167e-08	3.438e-07	9	97	CDKN1A,CASP3,BAX,TGFB1,AKT1,TNF,NOS2,TP53,SOD2
1485	ctd:D019695	Glycyrrhizic Acid	CTD	1.695e-09	4.92e-05	3.304e-08	3.586e-07	7	42	CASP3,SIRT1,TGFB1,TNF,NOS2,IL6,SOD2
1486	ctd:D015282	Octreotide	CTD	1.695e-09	4.92e-05	3.304e-08	3.586e-07	7	42	CASP3,BAX,TGFB1,IGF1,TNF,TP53,VEGFA
1487	CID010995375	CHEMBL459685	Stitch	1.695e-09	4.92e-05	3.304e-08	3.586e-07	7	42	CASP3,BAX,CREB1,IGF1,PIK3R1,AKT1,NOS3
1488	ctd:D013883	Thiostrepton	CTD	1.695e-09	4.92e-05	3.304e-08	3.586e-07	7	42	CDKN1A,BAX,BCL2,HSPA5,HSPB1,TP53,SOD1
1489	ctd:D006221	Halothane	CTD	1.695e-09	4.92e-05	3.304e-08	3.586e-07	7	42	IL17A,STAT3,MAPK14,TLR4,TNF,NOS2,IL6
1490	ctd:C010423	pyrithione zinc	CTD	1.767e-09	5.129e-05	3.442e-08	3.736e-07	8	67	CDKN1A,CASP3,BAX,TNF,HSPA5,TP53,SOD1,SOD2
1491	CID000024947	CdCl2	Stitch	1.775e-09	5.154e-05	3.457e-08	3.752e-07	9	98	PTN,MAPK14,MAPK8,HSPB1,TP53,CNTF,SOD1,SOD2,SOD3
1492	ctd:D005411	Flame Retardants	CTD	1.837e-09	5.333e-05	3.574e-08	3.879e-07	12	226	CDKN1A,SPP1,CASP3,BAX,BCL2,CREB1,GDNF,STIP1,HSPA5,IL6,TP53,SOD2
1493	CID000000596	Cytosar-U	Stitch	1.844e-09	5.355e-05	3.587e-08	3.893e-07	15	399	NGB,CASP3,CYGB,BAX,CPE,BCL2,GFAP,BDNF,LIF,EGFR,H2AX,IL6,TP53,CNTF,VEGFA
1494	ctd:D004121	Dimethyl Sulfoxide	CTD	1.857e-09	5.392e-05	3.609e-08	3.917e-07	14	337	ABCC1,HIF1A,LAMA1,CASP3,BAX,GRN,GJA1,NFE2L2,TNF,MMP9,NOS2,IL6,CNTF,SOD3
1495	ctd:C401859	temsirolimus	CTD	1.885e-09	5.474e-05	3.654e-08	3.966e-07	6	24	CDKN1A,CASP3,BCL2,AKT1,IL6,VEGFA
1496	ctd:C102148	nitroaspirin	CTD	1.885e-09	5.474e-05	3.654e-08	3.966e-07	6	24	CASP3,AKT1,TNF,NOS2,SOD1,VEGFA
1497	ctd:D003348	Cortisone	CTD	1.885e-09	5.474e-05	3.654e-08	3.966e-07	6	24	CASP3,PPARGC1A,NFE2L2,TNF,NOS2,IL6
1498	CID002326992	Akt inhibitor IV	Stitch	1.885e-09	5.474e-05	3.654e-08	3.966e-07	6	24	AKT3,BDNF,GSK3B,EGFR,AKT1,SOD1
1499	CID000002353	berberine	Stitch	1.919e-09	5.571e-05	3.716e-08	4.033e-07	13	280	HIF1A,CASP3,BAX,GRN,BCL2,GFAP,H2AX,AKT1,TNF,NOS2,NOS3,IL6,TP53
1500	CID000000932	naringenin	Stitch	1.921e-09	5.578e-05	3.716e-08	4.034e-07	10	136	ABCC1,NGB,CASP3,CYGB,BAX,PIK3R1,ABCG2,NOS2,NOS3,SOD2
1501	CID000007847	acrolein	Stitch	1.921e-09	5.578e-05	3.716e-08	4.034e-07	10	136	HIF1A,PDGFRB,CASP3,APP,CREB1,EGFR,NFE2L2,MMP9,TP53,SOD2
1502	CID000000177	acetaldehyde	Stitch	1.929e-09	5.601e-05	3.729e-08	4.048e-07	14	338	NGB,CASP3,SIRT1,TGFB1,PIK3R1,AKT1,STIP1,TNF,MAPK8,ALDOC,IL6,SOD1,SOD2,SOD3
1503	CID000033184	azoxymethane	Stitch	1.946e-09	5.65e-05	3.759e-08	4.08e-07	11	179	CDKN1A,CASP3,BAX,SIRT1,GSK3B,PPARGC1A,UCP2,AKT1,LTF,NOS2,TP53
1504	ctd:C545373	ponatinib	CTD	1.994e-09	5.789e-05	3.846e-08	4.175e-07	8	68	CDKN1A,PDGFRB,NTRK2,SRC,BCL2,EGFR,AKT1,KDR
1505	CID000323970	AC1L89QG	Stitch	1.994e-09	5.789e-05	3.846e-08	4.175e-07	8	68	DRD2,NR4A2,GDNF,GSK3B,P2RX7,NOS3,CNR1,CNR2
1506	CID000000965	mangrove	Stitch	1.998e-09	5.802e-05	3.853e-08	4.182e-07	16	468	ANGPT1,CASP3,NR4A1,CHRNA7,PPARGC1A,PIK3R1,UCP2,IL22,LRP6,AKT1,NOS1,NOS2,NOS3,NPY,SOD1,SOD2
1507	CID000126565	CEP-701	Stitch	2.016e-09	5.852e-05	3.876e-08	4.207e-07	7	43	NTRK2,BAD,BCL2,BDNF,STAT3,NGF,AKT1
1508	ctd:D014414	Tungsten	CTD	2.016e-09	5.852e-05	3.876e-08	4.207e-07	7	43	CDKN1A,CASP3,TNF,MMP9,NOS2,IL6,HSPB1
1509	ctd:C030090	phosphoramide mustard	CTD	2.016e-09	5.852e-05	3.876e-08	4.207e-07	7	43	CDKN1A,CASP3,BAX,BCL2,TLR4,H2AX,PRKDC
1510	CID000621355	AC1LDMDX	Stitch	2.016e-09	5.852e-05	3.876e-08	4.207e-07	7	43	HIF1A,CASP3,BAX,BCL2,MAPK8,TP53,VEGFA
1511	CID000002676	AC1L1E7N	Stitch	2.064e-09	5.992e-05	3.966e-08	4.304e-07	10	137	CASP3,AKT1,TNF,ABCG2,NOS1,NOS2,NOS3,IL6,RAC1,SOD2
1512	CID000003154	Cosopt	Stitch	2.161e-09	6.275e-05	4.15e-08	4.504e-07	14	341	SPP1,SRC,CREB1,GDNF,BDNF,ADCYAP1,NFE2L2,NGF,MMP9,MAPK8,NOS1,NOS2,NOS3,VEGFA
1513	CID000002915	cystamine	Stitch	2.188e-09	6.353e-05	4.199e-08	4.558e-07	11	181	DRD2,CASP3,REST,SLC1A3,GFAP,BDNF,PPARGC1A,MAPK8,CNR1,CNR2,VEGFA
1514	CID004369448	delta-(l-alpha-aminoadipoyl)-l-cysteinyl-glycine	Stitch	2.241e-09	6.506e-05	4.298e-08	4.664e-07	12	230	NR4A1,ADCYAP1,TGFB1,LIF,GJA1,IGF1,TNF,MMP9,NOS2,IL6,TP53,VEGFA
1515	CID000162602	dopamine quinone	Stitch	2.246e-09	6.52e-05	4.298e-08	4.665e-07	8	69	DRD2,NR4A2,GDNF,AKT1,NOS1,NOS3,SOD1,SOD2
1516	CID000003172	N-(2-chloroethyl)-N-ethyl-2-bromobenzylamine	Stitch	2.246e-09	6.52e-05	4.298e-08	4.665e-07	8	69	DRD2,SLC1A1,SLC1A2,SLC1A3,BDNF,NGF,SLC17A7,NPY
1517	CID000057056	AC1L1M7Y	Stitch	2.246e-09	6.52e-05	4.298e-08	4.665e-07	8	69	BAX,STAT3,PTPN5,LIF,GJA1,NGF,NOS2,VEGFA
1518	ctd:C534628	SCH 23390	CTD	2.278e-09	6.613e-05	4.357e-08	4.728e-07	13	284	CDKN1A,DRD2,SIGMAR1,NR4A2,BCL2,CREB1,GFAP,NFE2L2,ABCG2,HSPA5,HSPB1,NPY,VEGFA
1519	ctd:D011092	Polyethylene Glycols	CTD	2.354e-09	6.834e-05	4.499e-08	4.883e-07	12	231	ABCC1,SERPINF1,CASP3,BAX,BCL2,NR4A1,PIK3R1,CD274,MAPK8,IL6,HSPB1,SOD1
1520	CID000006946	2-nitroaniline	Stitch	2.377e-09	6.902e-05	4.507e-08	4.892e-07	10	139	CASP3,REST,SLC1A3,GFAP,PPARGC1A,IGF1,NOS2,IL6,CNR1,CNR2
1521	CID003034916	CT-26	Stitch	2.377e-09	6.902e-05	4.507e-08	4.892e-07	10	139	SPP1,BAD,CD274,FGF2,KDR,TNF,NOS2,IL6,SOD2,VEGFA
1522	CID000065410	hydroethidine	Stitch	2.387e-09	6.931e-05	4.507e-08	4.892e-07	7	44	CASP3,NOS1,NOS2,NOS3,SOD1,SOD2,SOD3
1523	CID000185786	ergolide	Stitch	2.389e-09	6.936e-05	4.507e-08	4.892e-07	5	12	CASP3,BAX,BCL2,MAPK8,NOS2
1524	ctd:C110310	quercetin 4'-O-glucopyranoside	CTD	2.389e-09	6.936e-05	4.507e-08	4.892e-07	5	12	SRC,CASP3,AKT1,KDR,VEGFA
1525	ctd:C057154	luzindole	CTD	2.389e-09	6.936e-05	4.507e-08	4.892e-07	5	12	SIRT1,PPARGC1A,TNF,SOD1,SOD2
1526	ctd:C540917	anthraceno(1,2-c)(1,2,5)selenadiazolo-6,11-dione	CTD	2.389e-09	6.936e-05	4.507e-08	4.892e-07	5	12	CDKN1A,BAD,BAX,BCL2,TP53
1527	CID000139279	AS 4	Stitch	2.389e-09	6.936e-05	4.507e-08	4.892e-07	5	12	CASP3,BAX,NGF,FGF2,VEGFA
1528	ctd:C471998	JTE 013	CTD	2.389e-09	6.936e-05	4.507e-08	4.892e-07	5	12	CREB1,EGFR,TNF,MMP9,IL6
1529	ctd:C042834	9,10-anthraquinone	CTD	2.389e-09	6.936e-05	4.507e-08	4.892e-07	5	12	BAD,CASP3,BAX,BCL2,AKT1
1530	ctd:D015120	6-Aminonicotinamide	CTD	2.389e-09	6.936e-05	4.507e-08	4.892e-07	5	12	GSK3B,TGFB1,FGF2,TNF,IL6
1531	ctd:C088327	JM 3100	CTD	2.389e-09	6.936e-05	4.507e-08	4.892e-07	5	12	CXCR4,AKT1,MMP9,NOS3,VEGFA
1532	CID000162083	Ac)5GP	Stitch	2.389e-09	6.936e-05	4.507e-08	4.892e-07	5	12	CDKN1A,CASP3,BAX,NGF,TP53
1533	ctd:C000603962	1-(3,4-dihydroxyphenyl)-3-(2-methoxyphenyl)prop-2-en-1-one	CTD	2.389e-09	6.936e-05	4.507e-08	4.892e-07	5	12	CASP3,BAX,TLR4,TNF,IL6
1534	ctd:C546012	N-(cyanomethyl)-4-(2-((4-(4-morpholinyl)phenyl)amino)-4-pyrimidinyl)benzamide	CTD	2.389e-09	6.936e-05	4.507e-08	4.892e-07	5	12	BAD,CASP3,BAX,BCL2,AKT1
1535	ctd:D047309	Flavones	CTD	2.389e-09	6.936e-05	4.507e-08	4.892e-07	5	12	CASP3,BAX,BCL2,TNF,ABCG2
1536	ctd:C038849	roridin A	CTD	2.389e-09	6.936e-05	4.507e-08	4.892e-07	5	12	BAX,TNF,HSPA5,IL6,TP53
1537	ctd:C518404	stannous mesoporphyrin	CTD	2.389e-09	6.936e-05	4.507e-08	4.892e-07	5	12	IL17A,SRC,SIRT1,NOS3,SOD2
1538	ctd:D008625	Tiopronin	CTD	2.389e-09	6.936e-05	4.507e-08	4.892e-07	5	12	ABCC1,TNF,NOS2,SOD1,SOD2
1539	ctd:C577554	MC1568	CTD	2.389e-09	6.936e-05	4.507e-08	4.892e-07	5	12	NGB,CASP3,TNF,MMP9,IL6
1540	ctd:C004808	farnesyl pyrophosphate	CTD	2.47e-09	7.173e-05	4.634e-08	5.029e-07	6	25	CASP3,TNF,MMP9,MAPK8,NOS1,RAC1
1541	ctd:D014236	Trichlorfon	CTD	2.47e-09	7.173e-05	4.634e-08	5.029e-07	6	25	CASP3,BCL2,APP,NFE2L2,TP53,SOD1
1542	ctd:D014191	Tranylcypromine	CTD	2.47e-09	7.173e-05	4.634e-08	5.029e-07	6	25	NTRK2,CASP3,BAX,BCL2,CREB1,BDNF
1543	ctd:D014147	Tramadol	CTD	2.47e-09	7.173e-05	4.634e-08	5.029e-07	6	25	DRD2,CASP3,BAX,TNF,SOD1,SOD2
1544	ctd:C004315	danthron	CTD	2.47e-09	7.173e-05	4.634e-08	5.029e-07	6	25	CASP3,BAX,BCL2,HSPA5,SOD1,SOD2
1545	ctd:C432747	1,1-dimethylbutyl-1-deoxy-Delta(9)-THC	CTD	2.47e-09	7.173e-05	4.634e-08	5.029e-07	6	25	HIF1A,KDR,TNF,CNR2,VEGFA,VEGFB
1546	ctd:C121465	6-methyl-2-(phenylethynyl)pyridine	CTD	2.47e-09	7.173e-05	4.634e-08	5.029e-07	6	25	BCL2,GRIN1,CREB1,BDNF,NOS2,HSPA5
1547	ctd:D015086	2,6-Dichloroindophenol	CTD	2.47e-09	7.173e-05	4.634e-08	5.029e-07	6	25	CDKN1A,STAT3,TNF,NOS2,TP53,CNTF
1548	ctd:D013852	Thiotepa	CTD	2.47e-09	7.173e-05	4.634e-08	5.029e-07	6	25	ABCC1,BAD,CASP3,BAX,BCL2,TGFB1
1549	CID000014025	A 172	Stitch	2.525e-09	7.331e-05	4.72e-08	5.123e-07	8	70	CDKN1A,BAX,GFAP,TNF,NOS2,IL6,TP53,CNR2
1550	ctd:D010431	Pentoxifylline	CTD	2.525e-09	7.331e-05	4.72e-08	5.123e-07	8	70	SPP1,CASP3,TGFB1,TNF,MAPK8,NOS2,IL6,VEGFA
1551	ctd:D020001	1-Butanol	CTD	2.525e-09	7.331e-05	4.72e-08	5.123e-07	8	70	CASP3,APP,CREB1,EGFR,P2RY1,AKT1,MMP9,VEGFA
1552	CID000206042	SU6668	Stitch	2.525e-09	7.331e-05	4.72e-08	5.123e-07	8	70	ANGPT1,PDGFRB,NGB,CYGB,FGF2,AKT1,KDR,VEGFA
1553	ctd:C524042	3,5-bis(2-fluorobenzylidene)piperidin-4-one	CTD	2.525e-09	7.331e-05	4.72e-08	5.123e-07	8	70	HIF1A,SRC,STAT3,GJA1,AKT1,TNF,NOS3,SOD2
1554	ctd:C517284	monomethyl phthalate	CTD	2.54e-09	7.376e-05	4.746e-08	5.151e-07	22	957	PDGFRB,SIGMAR1,GRN,REST,SLC1A3,MEF2D,BDNF,SIRT1,GSK3B,STAT3,STK4,GJA1,IGF1,UCP2,H2AX,ABCG2,LTF,MMP9,ALDOC,NOS3,SOD1,CDK5
1555	CID000036811	dobutamine	Stitch	2.549e-09	7.402e-05	4.76e-08	5.166e-07	10	140	EPO,PDGFRB,BAD,GRN,AQP4,GSK3B,IGF1,IGF1R,TNF,IL6
1556	CID000003837	AC1L1GTT	Stitch	2.595e-09	7.534e-05	4.842e-08	5.255e-07	12	233	SRC,NR4A2,CASP3,AIP,NR4A1,CREB1,MEF2D,PPARGC1A,P2RX7,P2RY1,AKT1,NOS3
1557	CID000024529	nitrite	Stitch	2.602e-09	7.556e-05	4.849e-08	5.263e-07	11	184	EPO,NGB,PPARGC1A,TNF,NOS1,NOS2,NOS3,IL6,SOD1,SOD2,SOD3
1558	ctd:C408982	CPG-oligonucleotide	CTD	2.602e-09	7.556e-05	4.849e-08	5.263e-07	11	184	CASP3,SIRT1,TLR4,H2AX,TNF,PRKDC,MAPK8,NOS2,IL6,TP53,SOD1
1559	CID002723949	thioacetamide	Stitch	2.732e-09	7.933e-05	5.089e-08	5.523e-07	10	141	CASP3,CYGB,BAX,TGFB1,NOS2,NOS3,IL6,HSPB1,SOD1,SOD2
1560	CID005353676	hydroxystilbamidine	Stitch	2.772e-09	8.048e-05	5.159e-08	5.599e-07	9	103	POU4F2,GDNF,GFAP,BDNF,SLC17A7,NOS2,NOS3,NPY,SOD1
1561	ctd:C016601	afimoxifene	CTD	2.785e-09	8.085e-05	5.179e-08	5.621e-07	16	479	CDKN1A,SOX9,BCL2,NR4A1,SLC1A1,PPARGC1A,IGF1,MAPK14,IGF1R,EGFR,MIR21,AKT1,PRKDC,LTF,MAPK8,VEGFA
1562	ctd:D000666	Amphotericin B	CTD	2.815e-09	8.173e-05	5.229e-08	5.675e-07	7	45	EPO,HIF1A,SPP1,CASP3,APP,TGFB1,TNF
1563	CID000119307	ginsenoside Rh2	Stitch	2.815e-09	8.173e-05	5.229e-08	5.675e-07	7	45	CDKN1A,CASP3,BAX,BCL2,UCP2,TNF,MAPK8
1564	CID000007994	PA-e	Stitch	2.833e-09	8.227e-05	5.257e-08	5.705e-07	8	71	PDGFRB,SERPINF1,SRC,PTEN,BDNF,AKT1,KDR,VEGFA
1565	CID000216345	Nutlin	Stitch	2.833e-09	8.227e-05	5.257e-08	5.705e-07	8	71	CDKN1A,HIF1A,CASP3,BAX,GSK3B,CXCR4,AKT1,TP53
1566	CID000003637	hydralazine	Stitch	2.916e-09	8.466e-05	5.406e-08	5.868e-07	11	186	HIF1A,SPP1,GSK3B,PIK3R1,H2AX,MAPK8,NOS3,IL6,TP53,SOD2,VEGFA
1567	CID000004246	AC1L1HQG	Stitch	2.927e-09	8.498e-05	5.42e-08	5.882e-07	10	142	ANGPT1,CASP3,STAT3,GJA1,TNF,PRKDC,NOS2,NOS3,IL6,TP53
1568	CID000002978	THC, delta 9	Stitch	2.927e-09	8.498e-05	5.42e-08	5.882e-07	10	142	DRD2,SIGMAR1,BAX,BDNF,TNF,MAPK8,IL6,CNR1,TP53,CNR2
1569	CID000001573	2-methoxyestradiol	Stitch	2.998e-09	8.706e-05	5.549e-08	6.022e-07	12	236	HIF1A,CASP3,BAX,BCL2,SQSTM1,AKT1,TNF,MAPK8,NOS2,TP53,SOD2,VEGFA
1570	CID000003403	CAS 93957-55-2	Stitch	3.085e-09	8.957e-05	5.705e-08	6.192e-07	11	187	CASP3,PPP1R17,TGFB1,GJA1,IGF1R,AKT1,TNF,MMP9,NOS2,NOS3,IL6
1571	ctd:C014182	salicylsalicylic acid	CTD	3.15e-09	9.147e-05	5.793e-08	6.287e-07	4	5	NOS3,IL6,SOD2,VEGFA
1572	CID000093177	3-quinolinecarbonitrile	Stitch	3.15e-09	9.147e-05	5.793e-08	6.287e-07	4	5	PDGFRB,SRC,IGF1R,EGFR
1573	ctd:C008169	ferric oxide, saccharated	CTD	3.15e-09	9.147e-05	5.793e-08	6.287e-07	4	5	CDKN1A,CASP3,BCL2,TP53
1574	ctd:C025945	cloricromen	CTD	3.15e-09	9.147e-05	5.793e-08	6.287e-07	4	5	TNF,NOS2,NOS3,VEGFA
1575	ctd:C064719	iberiotoxin	CTD	3.15e-09	9.147e-05	5.793e-08	6.287e-07	4	5	PTEN,CREB1,AKT1,TNF
1576	ctd:C502355	NVP ADW742	CTD	3.15e-09	9.147e-05	5.793e-08	6.287e-07	4	5	IGF1,IGF1R,AKT1,VEGFA
1577	ctd:C071738	2-(4-morpholino)ethyl-1-phenylcyclohexane-1-carboxylate	CTD	3.15e-09	9.147e-05	5.793e-08	6.287e-07	4	5	SIGMAR1,GRIN1,SIRT1,TP53
1578	ctd:C075780	fluazinam	CTD	3.15e-09	9.147e-05	5.793e-08	6.287e-07	4	5	CASP3,BAX,BCL2,TP53
1579	ctd:C120727	gyrophoric acid	CTD	3.15e-09	9.147e-05	5.793e-08	6.287e-07	4	5	CASP3,BAX,BCL2,TP53
1580	CID000004644	oxypurinol	Stitch	3.174e-09	9.216e-05	5.829e-08	6.327e-07	8	72	NFE2L2,SQSTM1,NOS1,NOS2,NOS3,SOD1,SOD2,SOD3
1581	CID000107754	diethylamine NONOate	Stitch	3.174e-09	9.216e-05	5.829e-08	6.327e-07	8	72	AKT1,MAPK8,NOS1,NOS2,NOS3,SOD1,SOD2,SOD3
1582	CID005491930	oxyhyponitrite	Stitch	3.198e-09	9.286e-05	5.852e-08	6.351e-07	6	26	NOS1,NOS2,NOS3,SOD1,SOD2,SOD3
1583	ctd:D000622	Aminolevulinic Acid	CTD	3.198e-09	9.286e-05	5.852e-08	6.351e-07	6	26	CASP3,BAX,BCL2,FXN,NFE2L2,TP53
1584	ctd:C115354	lonafarnib	CTD	3.198e-09	9.286e-05	5.852e-08	6.351e-07	6	26	CASP3,BCL2,GSK3B,AKT1,TNF,MMP9
1585	ctd:C007366	erythritol anhydride	CTD	3.198e-09	9.286e-05	5.852e-08	6.351e-07	6	26	CASP3,BAX,ADCYAP1,H2AX,MMP9,TP53
1586	ctd:D045542	PQQ Cofactor	CTD	3.198e-09	9.286e-05	5.852e-08	6.351e-07	6	26	CASP3,BAX,BCL2,GFAP,PPARGC1A,SOD2
1587	ctd:D008463	Mebendazole	CTD	3.198e-09	9.286e-05	5.852e-08	6.351e-07	6	26	ABCC1,BAX,BCL2,TNF,MAPK8,VEGFA
1588	CID000002995	desipramine	Stitch	3.263e-09	9.474e-05	5.966e-08	6.475e-07	11	188	DRD2,SIGMAR1,SLC1A1,CREB1,SLC1A2,SLC1A3,BDNF,UCP2,SLC17A7,TNF,NPY
1589	CID000004899	Spirazon	Stitch	3.291e-09	9.555e-05	6.006e-08	6.518e-07	9	105	SPP1,SERPINF1,TGFB1,IGF1R,CD274,FGF2,TNF,MMP9,IL6
1590	ctd:D019342	Acetic Acid	CTD	3.291e-09	9.555e-05	6.006e-08	6.518e-07	9	105	LAMA1,AQP4,GFAP,TGFB1,MIR21,TNF,MMP9,NOS2,IL6
1591	CID005284643	4-HT	Stitch	3.291e-09	9.555e-05	6.006e-08	6.518e-07	9	105	AKT3,BAX,LIF,IGF1,IGF1R,EGFR,AKT1,MERTK,TP53
1592	ctd:D011078	Polychlorinated Biphenyls	CTD	3.306e-09	9.599e-05	6.015e-08	6.528e-07	18	633	CDKN1A,SPP1,L1CAM,LAMA1,NR4A2,GSK3B,TGFB1,GJA1,NFE2L2,SQSTM1,H2AX,AKT1,TNF,ALDOC,IL6,TP53,SOD1,SOD2
1593	CID000004441	naringine	Stitch	3.306e-09	9.6e-05	6.015e-08	6.528e-07	7	46	SIRT1,PPARGC1A,TNF,NOS2,SOD1,SOD2,SOD3
1594	ctd:D019266	Iron, Dietary	CTD	3.306e-09	9.6e-05	6.015e-08	6.528e-07	7	46	PDGFRB,AQP4,TGFB1,TNF,ABCG2,IL6,SOD1
1595	CID000387042	adaphostin	Stitch	3.306e-09	9.6e-05	6.015e-08	6.528e-07	7	46	CASP3,GSK3B,MAPK14,AKT1,MAPK8,TP53,VEGFA
1596	CID000005565	trien	Stitch	3.306e-09	9.6e-05	6.015e-08	6.528e-07	7	46	EPO,CASP3,NOS2,TP53,SOD1,SOD2,SOD3
1597	ctd:C024629	dimethyl phthalate	CTD	3.418e-09	9.926e-05	6.215e-08	6.746e-07	19	714	PDGFRB,SIGMAR1,SLC1A3,BDNF,SIRT1,GSK3B,STAT3,STK4,GJA1,IGF1,UCP2,H2AX,ABCG2,LTF,MMP9,ALDOC,NOS3,SOD1,CDK5
1598	CID000003844	KT5720	Stitch	3.45e-09	0.0001002	6.268e-08	6.803e-07	11	189	VIPR2,BAD,CASP3,CREB1,GDNF,BDNF,STAT3,IGF1,MAPK14,AKT1,NOS2
1599	CID000003672	ibuprofen	Stitch	3.457e-09	0.0001004	6.278e-08	6.813e-07	13	294	HIF1A,PDGFRB,NGB,LCN2,APP,TGFB1,PTPN5,TNF,LTF,NOS2,IL6,SOD2,VEGFA
1600	CID000065191	sulforhodamine B	Stitch	3.55e-09	0.0001031	6.438e-08	6.987e-07	8	73	CDKN1A,ABCC1,CASP3,BAX,BCL2,EGFR,PRKDC,TP53
1601	CID000005034	AC1L1JGQ	Stitch	3.55e-09	0.0001031	6.438e-08	6.987e-07	8	73	PDGFRB,STK3,MAPK14,EGFR,PIK3R1,AKT1,CDK5,VEGFA
1602	CID005281607	chrysin	Stitch	3.581e-09	0.000104	6.486e-08	7.04e-07	9	106	ABCC1,CASP3,TGFB1,ABCG2,MAPK8,NOS2,IL6,TP53,VEGFA
1603	ctd:C119536	nickel acetate	CTD	3.581e-09	0.000104	6.486e-08	7.04e-07	9	106	BAD,CASP3,BAX,BCL2,APP,EGFR,NFE2L2,H2AX,HSPA5
1604	CID005326475	AC1NS0KV	Stitch	3.587e-09	0.0001041	6.492e-08	7.046e-07	10	145	EPO,NGB,BAD,CASP3,CYGB,BAX,BCL2,GFAP,IGF1,TP53
1605	CID000005943	carbon tetrachloride	Stitch	3.624e-09	0.0001052	6.557e-08	7.116e-07	12	240	CPE,STAT3,TGFB1,UCP2,TNF,NOS2,NOS3,IL6,TP53,SOD1,SOD2,SOD3
1606	CID000004330	ICE inhibitor	Stitch	3.834e-09	0.0001113	6.929e-08	7.521e-07	10	146	CASP3,BAX,BCL2,STK3,STK4,MAPK14,TNF,PRKDC,MAPK8,TP53
1607	CID000002520	verapamil	Stitch	3.846e-09	0.0001117	6.929e-08	7.521e-07	16	490	EPO,ABCC1,DRD2,SPP1,CHRNA7,TGFB1,IGF1,EGFR,FGF2,TNF,ABCG2,NOS1,NOS2,NOS3,IL6,VEGFA
1608	CID000439200	AC1L96VB	Stitch	3.853e-09	0.0001119	6.929e-08	7.521e-07	11	191	CDKN1A,CASP3,BAX,BCL2,SIRT1,GSK3B,P2RX7,TNF,MAPK8,NOS2,TP53
1609	ctd:D006859	Hydrogen	CTD	3.866e-09	0.0001123	6.929e-08	7.521e-07	5	13	CASP3,APP,SIRT1,SOD1,SOD2
1610	ctd:C094432	acetyl-11-ketoboswellic acid	CTD	3.866e-09	0.0001123	6.929e-08	7.521e-07	5	13	CASP3,BAX,BCL2,TNF,MMP9
1611	ctd:C096277	tetrahydrocurcumin	CTD	3.866e-09	0.0001123	6.929e-08	7.521e-07	5	13	APP,TNF,MMP9,NOS2,NOS3
1612	ctd:D017608	Chromium Compounds	CTD	3.866e-09	0.0001123	6.929e-08	7.521e-07	5	13	SRC,CASP3,PPARGC1A,AKT1,RAC1
1613	ctd:C000591546	NKCT1 protein, Naja kaouthia	CTD	3.866e-09	0.0001123	6.929e-08	7.521e-07	5	13	CDKN1A,CASP3,BAX,BCL2,AKT1
1614	ctd:D001664	Biliverdine	CTD	3.866e-09	0.0001123	6.929e-08	7.521e-07	5	13	CASP3,PTEN,AKT1,TNF,IL6
1615	ctd:D018350	alpha-Amino-3-hydroxy-5-methyl-4-isoxazolepropionic Acid	CTD	3.866e-09	0.0001123	6.929e-08	7.521e-07	5	13	CASP3,CREB1,GDNF,BDNF,TNF
1616	ctd:C063449	zileuton	CTD	3.869e-09	0.0001123	6.929e-08	7.521e-07	7	47	SOX9,ABCC1,CASP3,TNF,MMP9,NOS1,IL6
1617	ctd:C057416	KT 5720	CTD	3.869e-09	0.0001123	6.929e-08	7.521e-07	7	47	CASP3,GRIN1,APP,SLC1A2,SIRT1,TNF,NOS1
1618	ctd:D015242	Ofloxacin	CTD	3.869e-09	0.0001123	6.929e-08	7.521e-07	7	47	ABCC1,CASP3,EGFR,TNF,HSPA5,IL6,RAC1
1619	CID000389644	AC1L8YDS	Stitch	3.869e-09	0.0001123	6.929e-08	7.521e-07	7	47	GSK3B,TGFB1,IGF1,IGF1R,EGFR,AKT1,TP53
1620	CID000005725	AC1L1KZZ	Stitch	3.869e-09	0.0001123	6.929e-08	7.521e-07	7	47	CASP3,BAX,CREB1,CXCR4,AKT1,NOS2,IL6
1621	ctd:D018119	Stavudine	CTD	3.869e-09	0.0001123	6.929e-08	7.521e-07	7	47	CDKN1A,BCL2,STAT3,UCP2,TNF,MAPK8,IL6
1622	ctd:D005480	Flurbiprofen	CTD	3.893e-09	0.000113	6.965e-08	7.56e-07	9	107	ABCC1,APP,MAPK14,AKT1,TNF,MMP9,NOS2,IL6,TP53
1623	ctd:C019536	potassium bromate	CTD	3.893e-09	0.000113	6.965e-08	7.56e-07	9	107	CDKN1A,SPP1,LCN2,H2AX,TNF,IL6,TP53,SOD1,SOD2
1624	ctd:D012436	S-Adenosylmethionine	CTD	3.963e-09	0.0001151	7.086e-08	7.691e-07	8	74	CASP3,APP,TGFB1,NFE2L2,TNF,IL6,SOD1,SOD2
1625	CID000005234	NaCl	Stitch	3.98e-09	0.0001156	7.111e-08	7.718e-07	17	564	LAMA1,CASP3,ADCYAP1,TGFB1,PTN,MAPK14,PIK3R1,FGF2,TNF,LTF,MAPK8,NOS1,NOS2,NOS3,SOD1,SOD2,SOD3
1626	CID000002550	H526	Stitch	4.07e-09	0.0001182	7.267e-08	7.888e-07	11	192	SRC,CASP3,PTEN,TGFB1,IGF1,KDR,TNF,NPY,SOD1,SOD2,SOD3
1627	CID000010679	2,7-diaminofluorene	Stitch	4.095e-09	0.0001189	7.29e-08	7.912e-07	6	27	EPO,HIF1A,NGB,CYGB,TGFB1,SOD2
1628	ctd:D019796	15-Hydroxy-11 alpha,9 alpha-(epoxymethano)prosta-5,13-dienoic Acid	CTD	4.095e-09	0.0001189	7.29e-08	7.912e-07	6	27	CASP3,BCL2,ADCYAP1,TNF,NOS2,IL6
1629	ctd:D064586	Selenic Acid	CTD	4.095e-09	0.0001189	7.29e-08	7.912e-07	6	27	CASP3,STAT3,LIF,NOS1,SOD1,SOD2
1630	ctd:D000068759	Formoterol Fumarate	CTD	4.095e-09	0.0001189	7.29e-08	7.912e-07	6	27	BCL2,FGF2,TNF,MMP9,MAPK8,IL6
1631	ctd:D013864	Thioglycolates	CTD	4.095e-09	0.0001189	7.29e-08	7.912e-07	6	27	TLR4,TNF,NOS1,NOS2,NOS3,IL6
1632	ctd:D004002	Clodronic Acid	CTD	4.169e-09	0.000121	7.416e-08	8.049e-07	12	243	CDKN1A,HIF1A,CASP3,BAX,PTEN,TGFB1,IGF1R,NFE2L2,TNF,IL6,TP53,VEGFB
1633	CID000068740	zoledronic acid	Stitch	4.229e-09	0.0001228	7.52e-08	8.162e-07	9	108	HIF1A,CASP3,CXCR4,TNF,IL6,NPY,SOD1,SOD2,SOD3
1634	CID000005978	indole alkaloid	Stitch	4.366e-09	0.0001268	7.757e-08	8.419e-07	12	244	ABCC1,HIF1A,CASP3,BAX,BCL2,NGF,TNF,ABCG2,MERTK,IL6,TP53,SOD2
1635	CID000007681	benzalkonium	Stitch	4.375e-09	0.000127	7.764e-08	8.427e-07	10	148	CASP3,BAX,GSK3B,STAT3,LIF,PPARGC1A,IGF1,NOS2,TP53,SOD2
1636	CID000047289	N-NK	Stitch	4.375e-09	0.000127	7.764e-08	8.427e-07	10	148	ABCC1,NGB,BAD,CYGB,BCL2,CHRNA7,EGFR,AKT1,IL6,TP53
1637	CID000004055	menadione	Stitch	4.407e-09	0.000128	7.817e-08	8.484e-07	13	300	ABCC1,CASP3,NR4A1,GDNF,LIF,MAPK14,LRP6,ABCG2,MAPK8,NOS3,SOD1,SOD2,SOD3
1638	ctd:D000726	Androgen Antagonists	CTD	4.418e-09	0.0001283	7.831e-08	8.5e-07	8	75	NTRK2,GRIN1,SLC1A1,SLC1A3,TGFB1,IGF1R,SLC17A7,VEGFA
1639	ctd:D000108	Acetylcarnitine	CTD	4.51e-09	0.000131	7.985e-08	8.667e-07	7	48	CASP3,GFAP,PPARGC1A,NGF,NOS1,NOS2,HSPB1
1640	CID000004282	DENSPM	Stitch	4.51e-09	0.000131	7.985e-08	8.667e-07	7	48	CASP3,BAX,PPARGC1A,MAPK14,AKT1,MAPK8,TP53
1641	ctd:C037123	cadmium sulfate	CTD	4.587e-09	0.0001332	8.115e-08	8.808e-07	13	301	CDKN1A,ABCC1,CASP3,NR4A1,CREB1,STIP1,TNF,MAPK8,HSPA5,IL6,TP53,SOD1,SOD2
1642	ctd:C008745	4,4'-bisphenol F	CTD	4.917e-09	0.0001428	8.695e-08	9.437e-07	8	76	AKT3,CASP3,NR4A1,APP,BDNF,GSK3B,AKT1,CDK5
1643	CID000000977	oxygen	Stitch	4.979e-09	0.0001446	8.798e-08	9.549e-07	16	499	EPO,HIF1A,NGB,CYGB,BAX,TGFB1,UCP2,AKT1,TNF,NOS1,NOS2,NOS3,SOD1,SOD2,SOD3,VEGFA
1644	CID003854666	SB225002	Stitch	5.191e-09	0.0001507	9.162e-08	9.944e-07	6	28	PDGFRB,TGFB1,CXCR4,NGF,MAPK8,NOS2
1645	CID009543513	Dg-B	Stitch	5.191e-09	0.0001507	9.162e-08	9.944e-07	6	28	CASP3,SIRT1,STAT3,MAPK14,IL6,TP53
1646	CID000004390	N-tert-butyl-a-phenylnitrone	Stitch	5.24e-09	0.0001521	9.238e-08	1.003e-06	7	49	CASP3,BAX,BCL2,NOS2,SOD1,SOD2,SOD3
1647	ctd:C108732	methyl-beta-cyclodextrin	CTD	5.24e-09	0.0001521	9.238e-08	1.003e-06	7	49	SIGMAR1,SRC,CASP3,BDNF,MIR21,TNF,HSPB1
1648	CID011954184	2-butyl-6-methoxyphenol	Stitch	5.327e-09	0.0001547	9.385e-08	1.019e-06	11	197	CASP3,MAPK14,EGFR,NFE2L2,TNF,MAPK8,NOS2,IL6,SOD1,SOD2,SOD3
1649	ctd:D006533	Heptachlor	CTD	5.395e-09	0.0001566	9.499e-08	1.031e-06	9	111	ABCC1,BCL2,TGFB1,GJA1,IGF1,NGF,ABCG2,MMP9,TP53
1650	CID000098527	Nexus	Stitch	5.663e-09	0.0001644	9.965e-08	1.082e-06	10	152	CDKN1A,BAX,POU4F2,BCL2,SIRT1,PHB,H2AX,AKT1,TP53,SOD2
1651	CID005288823	heptamolybdate	Stitch	5.842e-09	0.0001696	1.027e-07	1.115e-06	9	112	EPOR,GDNF,BDNF,ADCYAP1,CDK5R1,EGFR,NGF,HSPB1,TP53
1652	ctd:D006835	Hydrazones	CTD	5.99e-09	0.0001739	1.05e-07	1.139e-06	5	14	CDKN1A,CASP3,BAX,PTEN,TP53
1653	ctd:C002373	monobutyryl cyclic AMP	CTD	5.99e-09	0.0001739	1.05e-07	1.139e-06	5	14	HIF1A,NR4A2,CREB1,PPARGC1A,VEGFA
1654	ctd:C417520	3-(3-chloro-4-hydroxyphenylamino)-4-(4-nitrophenyl)-1H-pyrrole-2,5-dione	CTD	5.99e-09	0.0001739	1.05e-07	1.139e-06	5	14	APP,CREB1,GSK3B,TNF,IL6
1655	ctd:D020155	3-Hydroxybutyric Acid	CTD	5.99e-09	0.0001739	1.05e-07	1.139e-06	5	14	CASP3,SIRT1,NFE2L2,UCP2,TP53
1656	ctd:C034534	3,7,11,15-tetramethyl-2,4,6,10,14-hexadecapentaenoic acid	CTD	5.99e-09	0.0001739	1.05e-07	1.139e-06	5	14	CDKN1A,STAT3,TNF,IL6,TP53
1657	ctd:C000154	alpinumisoflavone	CTD	5.99e-09	0.0001739	1.05e-07	1.139e-06	5	14	HIF1A,CASP3,BAX,BCL2,STAT3
1658	CID000002224	arachidonic acid trifluoromethyl ketone	Stitch	6.033e-09	0.0001752	1.057e-07	1.147e-06	10	153	MAPK14,P2RX7,TNF,MMP9,MAPK8,NOS2,NOS3,CNR1,CNR2,VEGFA
1659	CID000001915	8-bromoguanosine 3',5'-cyclic monophosphate	Stitch	6.041e-09	0.0001754	1.057e-07	1.147e-06	13	308	NGB,CASP3,PPP1R17,GJA1,PIK3R1,TNF,NOS1,NOS2,NOS3,IL6,SOD1,SOD2,SOD3
1660	ctd:C016599	mono-(2-ethylhexyl)phthalate	CTD	6.041e-09	0.0001754	1.057e-07	1.147e-06	18	658	CDKN1A,SRC,NR4A2,CASP3,BAX,BCL2,NR4A1,GDNF,GSK3B,GJA1,PPARGC1A,NGF,AKT1,TNF,MMP9,IL6,TP53,SOD1
1661	ctd:D014527	Uric Acid	CTD	6.063e-09	0.000176	1.059e-07	1.149e-06	8	78	IGF1R,H2AX,TNF,NOS3,TP53,SOD1,SOD2,VEGFA
1662	CID005311035	butaprost	Stitch	6.063e-09	0.000176	1.059e-07	1.149e-06	8	78	NR4A1,APP,GSK3B,TGFB1,AKT1,TNF,IL6,SOD2
1663	ctd:C002979	selenomethylselenocysteine	CTD	6.063e-09	0.000176	1.059e-07	1.149e-06	8	78	CDKN1A,ABCC1,SPP1,CASP3,BCL2,STAT3,IGF1R,NOS2
1664	ctd:C058229	polydatin	CTD	6.068e-09	0.0001762	1.059e-07	1.149e-06	7	50	BCL2,TGFB1,EGFR,TNF,ABCG2,IL6,SOD2
1665	ctd:C116926	rofecoxib	CTD	6.32e-09	0.0001835	1.101e-07	1.195e-06	9	113	ANGPT1,STAT3,NGF,TNF,NOS1,NOS2,IL6,SOD1,SOD2
1666	CID000003518	guanethidine	Stitch	6.32e-09	0.0001835	1.101e-07	1.195e-06	9	113	CDKN1A,CHRNA7,ADCYAP1,P2RY1,NGF,NOS1,NOS2,NOS3,NPY
1667	CID000005470	AC1L1KF5	Stitch	6.32e-09	0.0001835	1.101e-07	1.195e-06	9	113	BCL2,SIRT1,PPARGC1A,IGF1,NOS1,NOS2,NOS3,IL6,VEGFA
1668	ctd:C016276	8-bromocyclic GMP	CTD	6.518e-09	0.0001892	1.131e-07	1.228e-06	6	29	SPP1,CASP3,PPARGC1A,TNF,TP53,SOD2
1669	ctd:D014222	Triamcinolone Acetonide	CTD	6.518e-09	0.0001892	1.131e-07	1.228e-06	6	29	BAD,BAX,TGFB1,TNF,IL6,VEGFA
1670	CID000065357	peroxynitric acid	Stitch	6.518e-09	0.0001892	1.131e-07	1.228e-06	6	29	HIF1A,SIRT1,ADCYAP1,CXCR4,NOS2,SOD2
1671	ctd:D007455	Iodine	CTD	6.518e-09	0.0001892	1.131e-07	1.228e-06	6	29	CASP3,BAX,BCL2,CDK5R1,TNF,NOS2
1672	CID000010393	tyrosol	Stitch	6.518e-09	0.0001892	1.131e-07	1.228e-06	6	29	SIRT1,PHB,TNF,HSPB1,SOD1,SOD2
1673	CID000318796	NSC-258597	Stitch	6.518e-09	0.0001892	1.131e-07	1.228e-06	6	29	CASP3,BAX,BCL2,ABCG2,NOS2,NOS3
1674	ctd:C049325	1,2-dithiol-3-thione	CTD	6.642e-09	0.0001929	1.152e-07	1.25e-06	20	829	HIF1A,SIGMAR1,SERPINF1,CASP3,APP,PTEN,BDNF,STAT3,PHB,LIF,IGF1,MAPK14,EGFR,NFE2L2,SQSTM1,PIK3R1,FGF2,HSPA5,CDK5,VEGFA
1675	ctd:D000450	Aldosterone	CTD	6.718e-09	0.0001951	1.164e-07	1.263e-06	8	79	CASP3,TGFB1,PPARGC1A,MAPK14,EGFR,NFE2L2,IL6,SOD1
1676	ctd:D001647	Bile Acids and Salts	CTD	6.718e-09	0.0001951	1.164e-07	1.263e-06	8	79	STAT3,EGFR,NFE2L2,TNF,IL6,CNR1,TP53,SOD2
1677	ctd:D000393	Air Pollutants	CTD	6.722e-09	0.0001952	1.164e-07	1.263e-06	21	918	CDKN1A,CFH,SPP1,BAD,CASP3,BAX,BCL2,NR4A1,GFAP,PPARGC1A,NFE2L2,H2AX,MIR21,TNF,ABCG2,PRKDC,MAPK8,NOS2,IL6,TP53,SOD2
1678	CID006440511	AC1O5TPK	Stitch	7.003e-09	0.0002033	1.211e-07	1.314e-06	7	51	CASP3,ADCYAP1,TGFB1,IGF1,IGF1R,TNF,VEGFA
1679	CID000003171	L-threo-DOPS	Stitch	7.003e-09	0.0002033	1.211e-07	1.314e-06	7	51	EPO,EPOR,DRD2,UCP2,NGF,ALDOC,SOD2
1680	CID000004605	nsc25485	Stitch	7.048e-09	0.0002046	1.218e-07	1.322e-06	13	312	ABCC1,HIF1A,SRC,CASP3,BCL2,ADCYAP1,IGF1,PIK3R1,FGF2,AKT1,TNF,MAPK8,NOS2
1681	CID000013450	terbutryn	Stitch	7.433e-09	0.0002158	1.284e-07	1.393e-06	8	80	CASP3,REST,GFAP,BDNF,IGF1,IL6,CNR1,CNR2
1682	CID000003750	AC1L7AJI	Stitch	7.48e-09	0.0002172	1.291e-07	1.401e-06	12	256	CDKN1A,ABCC1,CASP3,BAX,BCL2,IGF1,EGFR,ABCG2,PRKDC,LTF,TP53,VEGFA
1683	CID000002514	cadmium	Stitch	7.563e-09	0.0002196	1.305e-07	1.416e-06	15	443	CASP3,APP,SLC1A3,TGFB1,LIF,EGFR,LRP6,AKT1,ABCG2,IL6,HSPB1,TP53,SOD1,SOD2,SOD3
1684	CID000000880	methylglyoxal	Stitch	7.739e-09	0.0002247	1.334e-07	1.448e-06	10	157	CASP3,NR4A1,MAPK14,AKT1,TNF,ALDOC,NOS3,IL6,HSPB1,SOD2
1685	ctd:D014975	Lutein	CTD	8.059e-09	0.000234	1.385e-07	1.504e-06	7	52	NGB,BAX,BCL2,NFE2L2,SOD1,SOD2,SOD3
1686	CID011776156	2-phenyl-4,4,5,5-tetramethylimidazoline-1-oxyl-3-oxide	Stitch	8.059e-09	0.000234	1.385e-07	1.504e-06	7	52	CASP3,ADCYAP1,PTN,P2RY1,NOS2,NOS3,SOD2
1687	ctd:D047428	Protein Kinase Inhibitors	CTD	8.059e-09	0.000234	1.385e-07	1.504e-06	7	52	SRC,CASP3,EGFR,H2AX,TNF,MAPK8,IL6
1688	ctd:C034939	cadmium sulfide	CTD	8.059e-09	0.000234	1.385e-07	1.504e-06	7	52	BAD,CYGB,BAX,MAP1LC3A,BCL2,CXCR4,NOS2
1689	CID005326889	AC1NS19J	Stitch	8.059e-09	0.000234	1.385e-07	1.504e-06	7	52	BAD,APP,GDNF,BDNF,NGF,CNTF,VEGFA
1690	CID000004408	PBDA	Stitch	8.113e-09	0.0002356	1.391e-07	1.509e-06	6	30	CASP3,BAX,BCL2,BDNF,AKT1,MAPK8
1691	ctd:D012642	Selegiline	CTD	8.113e-09	0.0002356	1.391e-07	1.509e-06	6	30	CASP3,BAX,BCL2,NFE2L2,AKT1,SOD2
1692	ctd:C108339	fludioxonil	CTD	8.113e-09	0.0002356	1.391e-07	1.509e-06	6	30	CDKN1A,CASP3,BCL2,PTEN,H2AX,MIR21
1693	ctd:D019289	Pyruvic Acid	CTD	8.113e-09	0.0002356	1.391e-07	1.509e-06	6	30	CASP3,SIRT1,PPARGC1A,IL22,TP53,SOD1
1694	ctd:C471109	4(2'-aminoethyl)amino-1,8-dimethylimidazo(1,2-a)quinoxaline	CTD	8.113e-09	0.0002356	1.391e-07	1.509e-06	6	30	SOX9,CASP3,BAX,BCL2,TGFB1,TNF
1695	CID000005704	x tt	Stitch	8.213e-09	0.0002385	1.407e-07	1.527e-06	8	81	CDKN1A,CASP3,BAX,BCL2,IGF1R,TNF,MMP9,TP53
1696	CID000157350	hydroxyl radical	Stitch	8.488e-09	0.0002465	1.453e-07	1.577e-06	11	206	CASP3,TNF,LTF,NOS1,NOS2,NOS3,HSPB1,TP53,SOD1,SOD2,SOD3
1697	CID000166768	p-hydroxymandelonitrile	Stitch	8.597e-09	0.0002496	1.47e-07	1.596e-06	9	117	NR4A1,PTPN5,NOS1,NOS2,NOS3,IL6,SOD1,SOD2,SOD3
1698	CID000001464	Hoechst 33342	Stitch	8.597e-09	0.0002496	1.47e-07	1.596e-06	9	117	ABCC1,CASP3,BAX,BCL2,GFAP,P2RX7,AKT1,ABCG2,TP53
1699	ctd:C014476	diethyl maleate	CTD	8.845e-09	0.0002568	1.512e-07	1.641e-06	13	318	CDKN1A,SOX9,LAMA1,CASP3,BCL2,P2RX7,NFE2L2,SQSTM1,TNF,NOS2,HSPA5,TP53,SOD2
1700	ctd:C089946	2,4-thiazolidinedione	CTD	8.949e-09	0.0002598	1.521e-07	1.651e-06	5	15	CDKN1A,BAX,BCL2,TNF,IL6
1701	ctd:C486182	2,3-bis(4-hydroxyphenyl)-propionitrile	CTD	8.949e-09	0.0002598	1.521e-07	1.651e-06	5	15	CASP3,BCL2,PTEN,MIR21,SOD2
1702	ctd:C456800	ethyl 2-amino-6-bromo-4-(1-cyano-2-ethoxy-2-oxoethyl)-4H-chromene-3-carboxylate	CTD	8.949e-09	0.0002598	1.521e-07	1.651e-06	5	15	CASP3,BAX,BCL2,MAPK14,MAPK8
1703	ctd:C045421	3,4,8-trimethylimidazo(4,5-f)quinoxalin-2-amine	CTD	8.949e-09	0.0002598	1.521e-07	1.651e-06	5	15	CDKN1A,BAX,BCL2,H2AX,TP53
1704	ctd:C405354	4,5,6,7-tetrabromobenzotriazole	CTD	8.949e-09	0.0002598	1.521e-07	1.651e-06	5	15	CASP3,BAX,BCL2,NR4A1,BDNF
1705	ctd:C037413	1,3-dinitropyrene	CTD	8.949e-09	0.0002598	1.521e-07	1.651e-06	5	15	BAD,CASP3,AKT1,MAPK8,TP53
1706	ctd:D005664	Furazolidone	CTD	8.949e-09	0.0002598	1.521e-07	1.651e-06	5	15	CDKN1A,CASP3,IGF1,NFE2L2,AKT1
1707	ctd:C534922	SNX 2112	CTD	8.949e-09	0.0002598	1.521e-07	1.651e-06	5	15	CASP3,BAX,BCL2,AKT1,HSPA5
1708	ctd:C587178	SCH772984	CTD	8.949e-09	0.0002598	1.521e-07	1.651e-06	5	15	CREB1,NFE2L2,FGF2,MAPK8,IL6
1709	ctd:D002122	Calcium Chloride	CTD	9.062e-09	0.0002631	1.54e-07	1.671e-06	8	82	BCL2,TGFB1,TNF,MMP9,NOS1,NOS2,SOD2,VEGFA
1710	ctd:C051246	1-methylanthracene	CTD	9.169e-09	0.0002662	1.557e-07	1.69e-06	18	676	CDKN1A,SIGMAR1,SPP1,NR4A2,NR4A1,GDNF,MEF2D,BDNF,LIF,GJA1,EGFR,NFE2L2,H2AX,FGF2,HSPA5,IL6,TP53,VEGFA
1711	CID000065388	SIN-1 chloride	Stitch	9.247e-09	0.0002685	1.568e-07	1.702e-06	7	53	MAPK14,NOS1,NOS2,NOS3,SOD1,SOD2,SOD3
1712	ctd:D013726	Terbutaline	CTD	9.247e-09	0.0002685	1.568e-07	1.702e-06	7	53	CASP3,AQP4,GFAP,NGF,TNF,IL6,NPY
1713	ctd:C523799	MRK 003	CTD	9.393e-09	0.0002727	1.583e-07	1.718e-06	19	760	SPP1,SERPINF1,CASP3,BAX,GRN,CPE,BCL2,APP,GDNF,PTN,GJA1,PPARGC1A,AKT1,IL6,NOTCH1,CNR1,TP53,SOD2,SOD3
1714	ctd:C026304	atranorin	CTD	9.414e-09	0.0002733	1.583e-07	1.718e-06	4	6	CASP3,BAX,BCL2,TP53
1715	ctd:C550717	nickel ferrite	CTD	9.414e-09	0.0002733	1.583e-07	1.718e-06	4	6	CASP3,BAX,BCL2,TP53
1716	ctd:C031462	titanium alloy (TiAl6V4)	CTD	9.414e-09	0.0002733	1.583e-07	1.718e-06	4	6	HIF1A,TNF,IL6,VEGFA
1717	ctd:C570018	vicanicin	CTD	9.414e-09	0.0002733	1.583e-07	1.718e-06	4	6	CASP3,BAX,BCL2,NOS2
1718	ctd:C033110	RV 538	CTD	9.414e-09	0.0002733	1.583e-07	1.718e-06	4	6	CDKN1A,BAX,TNF,TP53
1719	ctd:C576077	N-benzoyl-12-nitrodehydroabietylamine-7-one	CTD	9.414e-09	0.0002733	1.583e-07	1.718e-06	4	6	CDKN1A,CASP3,BAX,BCL2
1720	ctd:C527236	metacept-1	CTD	9.414e-09	0.0002733	1.583e-07	1.718e-06	4	6	CDKN1A,CASP3,NR4A1,MMP9
1721	CID000108348	N-acetylhomocysteine	Stitch	9.414e-09	0.0002733	1.583e-07	1.718e-06	4	6	EPO,SOD1,SOD2,SOD3
1722	ctd:C404743	IDN 5109	CTD	9.414e-09	0.0002733	1.583e-07	1.718e-06	4	6	CASP3,BAX,BCL2,VEGFA
1723	ctd:D003373	Coumaric Acids	CTD	9.414e-09	0.0002733	1.583e-07	1.718e-06	4	6	BAD,CASP3,BAX,BCL2
1724	ctd:C009475	trimethylenediamine	CTD	9.414e-09	0.0002733	1.583e-07	1.718e-06	4	6	CDKN1A,CASP3,TP53,SOD1
1725	ctd:C095781	protolichesterinic acid	CTD	9.414e-09	0.0002733	1.583e-07	1.718e-06	4	6	CASP3,BAX,BCL2,NOS2
1726	ctd:C472594	chrysophsin	CTD	9.414e-09	0.0002733	1.583e-07	1.718e-06	4	6	CASP3,BAX,BCL2,TP53
1727	ctd:C051942	1-hexacosanol	CTD	9.414e-09	0.0002733	1.583e-07	1.718e-06	4	6	TGFB1,NOS1,NOS2,NOS3
1728	CID000005897	2-acetylaminofluorene	Stitch	9.688e-09	0.0002813	1.628e-07	1.767e-06	12	262	REST,SLC1A3,GFAP,STAT3,TGFB1,PPARGC1A,ABCG2,MMP9,CNR1,TP53,CNR2,RAC1
1729	CID005366189	AC1NSN3X	Stitch	1.058e-08	0.0003072	1.775e-07	1.926e-06	7	54	CASP3,BAX,STAT3,CXCR4,AKT1,IL6,NPY
1730	CID000065036	allicin	Stitch	1.058e-08	0.0003072	1.775e-07	1.926e-06	7	54	CASP3,BAX,MAPK14,TNF,NOS2,CNR1,CNR2
1731	ctd:D060754	Equol	CTD	1.058e-08	0.0003072	1.775e-07	1.926e-06	7	54	SRC,CASP3,IGF1R,EGFR,AKT1,ABCG2,NOS3
1732	CID002733484	capsazepine	Stitch	1.099e-08	0.0003192	1.843e-07	2e-06	8	84	CASP3,NGF,NOS1,NOS2,NOS3,CNR1,CNR2,SOD2
1733	CID004369063	AC1N9ZLR	Stitch	1.144e-08	0.0003321	1.916e-07	2.08e-06	11	212	IL17A,PPARGC1A,IGF1,IGF1R,CXCR4,UCP2,TNF,LTF,IL6,TP53,VEGFA
1734	CID000000778	homocysteine	Stitch	1.147e-08	0.000333	1.921e-07	2.084e-06	12	266	SIGMAR1,BAX,CHRNA7,TNF,NOS2,HSPA5,NOS3,IL6,SOD1,SOD2,SOD3,VEGFA
1735	ctd:C028559	bathocuproine sulfonate	CTD	1.156e-08	0.0003357	1.935e-07	2.1e-06	9	121	CASP3,BCL2,CREB1,NFE2L2,FGF2,TNF,MAPK8,TP53,SOD1
1736	ctd:C105686	SU 5402	CTD	1.207e-08	0.0003505	2.019e-07	2.191e-06	7	55	HIF1A,STAT3,MAPK14,FGF2,AKT1,KDR,TNF
1737	CID000003624	ethidium bromide	Stitch	1.208e-08	0.0003508	2.02e-07	2.192e-06	8	85	HIF1A,GDNF,CHRNA7,SIRT1,P2RX7,SOD1,SOD2,SOD3
1738	ctd:C531198	dactolisib	CTD	1.228e-08	0.0003566	2.046e-07	2.22e-06	6	32	CDKN1A,CASP3,MAP1LC3A,PTEN,SQSTM1,AKT1
1739	CID000002055	AC1L1CTC	Stitch	1.228e-08	0.0003566	2.046e-07	2.22e-06	6	32	CDKN1A,BDNF,IGF1,EGFR,FGF2,NOS2
1740	ctd:C501277	Mangifera indica extract	CTD	1.228e-08	0.0003566	2.046e-07	2.22e-06	6	32	BCL2,CXCR4,TNF,NOS2,IL6,VEGFA
1741	ctd:C529148	rosavin	CTD	1.228e-08	0.0003566	2.046e-07	2.22e-06	6	32	CYGB,IGF1,NOS2,NOS3,HSPB1,SOD3
1742	ctd:D017292	Doxazosin	CTD	1.228e-08	0.0003566	2.046e-07	2.22e-06	6	32	CDKN1A,CASP3,BAX,BCL2,AKT1,VEGFA
1743	ctd:C000594117	ON123300	CTD	1.228e-08	0.0003566	2.046e-07	2.22e-06	6	32	CDKN1A,PTEN,CREB1,SIRT1,FGF2,AKT1
1744	CID000003447	gabexate mesilate	Stitch	1.243e-08	0.0003609	2.068e-07	2.245e-06	9	122	ABCC1,BAD,PHB,TNF,NOS1,NOS2,NOS3,IL6,SOD2
1745	ctd:D001149	Arsenates	CTD	1.243e-08	0.0003609	2.068e-07	2.245e-06	9	122	ABCC1,BAD,ADCYAP1,PTPN5,CXCR4,FGF2,MAPK8,IL6,SOD3
1746	CID000000338	salicylate	Stitch	1.278e-08	0.000371	2.125e-07	2.306e-06	13	328	EPOR,ABCC1,HIF1A,CASP3,MAPK14,TNF,ABCG2,MAPK8,NOS2,NOS3,TP53,SOD2,VEGFA
1747	ctd:C080122	7-nitroindazole	CTD	1.296e-08	0.0003764	2.148e-07	2.332e-06	5	16	CASP3,GFAP,MMP9,NOS1,TP53
1748	ctd:C101954	N-caproylsphingosine	CTD	1.296e-08	0.0003764	2.148e-07	2.332e-06	5	16	CDKN1A,CASP3,BAX,TP53,SOD2
1749	ctd:C400084	4-chlorobenzyltetrahydroberberine	CTD	1.296e-08	0.0003764	2.148e-07	2.332e-06	5	16	GJA1,MMP9,NOS2,HSPA5,NOS3
1750	ctd:C500368	labedipinedilol A	CTD	1.296e-08	0.0003764	2.148e-07	2.332e-06	5	16	CDKN1A,CASP3,BAX,BCL2,MAPK8
1751	ctd:C524106	4-(4-(3-adamantan-1-ylureido)cyclohexyloxy)benzoic acid	CTD	1.296e-08	0.0003764	2.148e-07	2.332e-06	5	16	IL17A,TGFB1,TNF,NOS3,IL6
1752	ctd:C061132	diphenyldiselenide	CTD	1.296e-08	0.0003764	2.148e-07	2.332e-06	5	16	SLC1A1,SLC1A3,GFAP,BDNF,SLC17A7
1753	ctd:D014859	Warfarin	CTD	1.322e-08	0.0003839	2.19e-07	2.377e-06	10	166	SPP1,CASP3,BCL2,GSK3B,AKT1,STIP1,TNF,ABCG2,IL6,TP53
1754	ctd:D005230	Fatty Acids, Nonesterified	CTD	1.374e-08	0.0003989	2.272e-07	2.466e-06	7	56	CASP3,BCL2,NFE2L2,TNF,NOS3,SOD1,SOD2
1755	CID000005200	L-sepiapterin	Stitch	1.374e-08	0.0003989	2.272e-07	2.466e-06	7	56	LIF,NOS1,NOS2,NOS3,SOD1,SOD2,SOD3
1756	ctd:C005705	sanguinarine	CTD	1.374e-08	0.0003989	2.272e-07	2.466e-06	7	56	CDKN1A,CASP3,BAX,BCL2,TNF,MMP9,MAPK8
1757	CID000447976	1pzj	Stitch	1.4e-08	0.0004066	2.313e-07	2.51e-06	10	167	CASP3,GRN,MAPK14,AKT1,TNF,MAPK8,NOS1,NOS2,NOS3,IL6
1758	CID000001639	aminotriazole	Stitch	1.4e-08	0.0004066	2.313e-07	2.51e-06	10	167	CASP3,BAX,TNF,NOS1,NOS2,NOS3,IL6,SOD1,SOD2,SOD3
1759	CID000148195	lonafarnib	Stitch	1.434e-08	0.0004164	2.367e-07	2.569e-06	9	124	PDGFRB,BAD,CASP3,PTEN,EGFR,AKT1,KDR,MMP9,VEGFA
1760	CID000443820	nogalonic acid methyl ester	Stitch	1.455e-08	0.0004224	2.4e-07	2.605e-06	8	87	BAD,CASP3,PTEN,TNF,NOS1,NOS2,NOS3,SOD2
1761	ctd:C474837	pomiferin	CTD	1.495e-08	0.000434	2.458e-07	2.667e-06	6	33	CYGB,GRN,IGF1,NOS3,HSPB1,SOD3
1762	ctd:C006463	allyl alcohol	CTD	1.495e-08	0.000434	2.458e-07	2.667e-06	6	33	ABCC1,SPP1,TGFB1,TNF,NOS2,IL6
1763	CID006413529	FK 409	Stitch	1.495e-08	0.000434	2.458e-07	2.667e-06	6	33	PPP1R17,TGFB1,NOS1,NOS2,NOS3,SOD2
1764	CID000107968	S-methyl-L-thiocitrulline	Stitch	1.495e-08	0.000434	2.458e-07	2.667e-06	6	33	ADCYAP1,NOS1,NOS2,NOS3,CNR1,SOD2
1765	ctd:C052920	trimethylarsine oxide	CTD	1.495e-08	0.000434	2.458e-07	2.667e-06	6	33	ABCC1,CASP3,MAPK14,NFE2L2,TNF,MAPK8
1766	ctd:C479580	procyanidin B2	CTD	1.495e-08	0.000434	2.458e-07	2.667e-06	6	33	CASP3,BAX,BCL2,GSK3B,AKT1,VEGFA
1767	CID000003054	NSC19448	Stitch	1.531e-08	0.0004445	2.515e-07	2.73e-06	12	273	SOX9,CASP3,CYGB,GSK3B,TGFB1,IGF1,IGF1R,PIK3R1,LTF,NOS3,TP53,CDK5
1768	CID000005090	rofecoxib	Stitch	1.539e-08	0.0004468	2.527e-07	2.743e-06	9	125	ANGPT1,SPP1,BAX,STAT3,TNF,NOS2,IL6,SOD2,VEGFA
1769	ctd:D019820	Xanthine	CTD	1.56e-08	0.0004529	2.559e-07	2.777e-06	7	57	HIF1A,CASP3,PHB,TGFB1,HSPA5,SOD1,SOD2
1770	CID000005195	deprenil	Stitch	1.56e-08	0.0004529	2.559e-07	2.777e-06	7	57	DRD2,GDNF,BDNF,NGF,SOD1,SOD2,SOD3
1771	CID000449615	AC1L9NBB	Stitch	1.569e-08	0.0004556	2.573e-07	2.792e-06	10	169	EPO,EPOR,NGB,CASP3,CYGB,CPE,BDNF,CXCR4,TNF,ABCG2
1772	ctd:C010902	decabromobiphenyl ether	CTD	1.623e-08	0.0004712	2.659e-07	2.886e-06	27	1573	CDKN1A,SOX9,EPO,AKT3,DRD2,SRC,NR4A2,CASP3,BAX,BCL2,PPP1R17,FXN,NR4A1,LCN2,APP,CREB1,AQP4,MEF2D,BDNF,STAT3,STK4,GJA1,IGF1,P2RY1,TNF,MAPK8,CNR1
1773	CID000002162	amlodipine	Stitch	1.65e-08	0.0004791	2.702e-07	2.933e-06	9	126	NGB,CYGB,CREB1,TNF,NOS1,NOS2,NOS3,IL6,VEGFA
1774	CID000008078	cyclohexane	Stitch	1.66e-08	0.0004821	2.717e-07	2.949e-06	10	170	NR4A2,CASP3,BAX,BCL2,TGFB1,LRP6,TNF,MAPK8,IL6,TP53
1775	ctd:C058305	phenethyl isothiocyanate	CTD	1.691e-08	0.000491	2.766e-07	3.002e-06	14	401	CDKN1A,CASP3,BAX,BCL2,GSK3B,GJA1,NFE2L2,TNF,MMP9,NOS2,IL6,NOTCH1,HSPB1,TP53
1776	ctd:D005905	Glyburide	CTD	1.766e-08	0.0005129	2.888e-07	3.134e-06	7	58	ABCC1,CASP3,BCL2,AKT1,TNF,NOS2,IL6
1777	ctd:C000593591	coagulin-L	CTD	1.808e-08	0.0005248	2.952e-07	3.204e-06	6	34	TLR4,FGF2,TNF,MAPK8,NOS2,IL6
1778	ctd:D003622	Dapsone	CTD	1.808e-08	0.0005248	2.952e-07	3.204e-06	6	34	NR4A1,TGFB1,IGF1R,CXCR4,MMP9,SOD2
1779	ctd:C002741	N-nitrosomorpholine	CTD	1.823e-08	0.0005294	2.959e-07	3.211e-06	13	338	CDKN1A,HIF1A,CASP3,BAX,SLC1A2,TGFB1,IGF1R,STIP1,HSPA5,HSPB1,TP53,SOD1,VEGFA
1780	ctd:C523166	quercetin 3-O-beta-(2''-galloyl)-rhamnopyranoside	CTD	1.829e-08	0.0005311	2.959e-07	3.211e-06	5	17	CASP3,BAX,BCL2,NOS2,TP53
1781	ctd:C079905	rubitecan	CTD	1.829e-08	0.0005311	2.959e-07	3.211e-06	5	17	CDKN1A,CASP3,BAX,BCL2,TP53
1782	CID000004407	2,3-Dichloro-5,8-dihydroxy-1,4-naphthoquinone	Stitch	1.829e-08	0.0005311	2.959e-07	3.211e-06	5	17	CDKN1A,CASP3,BAX,AKT1,TP53
1783	ctd:C478160	(1,2-bis(1,2-benzisoselenazolone-3(2H)-ketone))ethane	CTD	1.829e-08	0.0005311	2.959e-07	3.211e-06	5	17	CDKN1A,CASP3,BAX,BCL2,SQSTM1
1784	CID000005142	S-methylisothiourea	Stitch	1.829e-08	0.0005311	2.959e-07	3.211e-06	5	17	FGF2,NOS1,NOS2,NOS3,VEGFA
1785	ctd:C517880	monascin	CTD	1.829e-08	0.0005311	2.959e-07	3.211e-06	5	17	PPARGC1A,NFE2L2,TNF,NOS2,IL6
1786	CID000159403	ceramic fibres	Stitch	1.829e-08	0.0005311	2.959e-07	3.211e-06	5	17	TGFB1,TNF,NOS2,IL6,SOD2
1787	CID000025566	AT-8	Stitch	1.829e-08	0.0005311	2.959e-07	3.211e-06	5	17	APP,GFAP,BDNF,GSK3B,CDK5
1788	CID000062368	AC1L1WZD	Stitch	1.829e-08	0.0005311	2.959e-07	3.211e-06	5	17	NR4A2,CASP3,BAX,NR4A1,TP53
1789	ctd:C003959	TEMPO	CTD	1.829e-08	0.0005311	2.959e-07	3.211e-06	5	17	CASP3,BCL2,H2AX,TNF,HSPA5
1790	ctd:C042172	thallium nitrate	CTD	1.829e-08	0.0005311	2.959e-07	3.211e-06	5	17	CASP3,BAX,BCL2,TP53,SOD2
1791	CID010258704	Ambotz208527-57-5	Stitch	1.829e-08	0.0005311	2.959e-07	3.211e-06	5	17	CASP3,STK3,STK4,MAPK14,MAPK8
1792	ctd:C587274	Qing Ye Dan	CTD	1.829e-08	0.0005311	2.959e-07	3.211e-06	5	17	HIF1A,BAX,BCL2,FGF2,NOS2
1793	CID000503947	M40401	Stitch	1.829e-08	0.0005311	2.959e-07	3.211e-06	5	17	GSK3B,NOS3,SOD1,SOD2,SOD3
1794	ctd:C002769	oleuropein	CTD	1.829e-08	0.0005311	2.959e-07	3.211e-06	5	17	BCL2,TNF,MMP9,NOS2,TP53
1795	ctd:D018030	Silver Compounds	CTD	1.829e-08	0.0005311	2.959e-07	3.211e-06	5	17	CASP3,BAX,BCL2,NFE2L2,VEGFA
1796	ctd:C009250	sevoflurane	CTD	1.842e-08	0.0005349	2.979e-07	3.233e-06	11	222	SPP1,CASP3,NR4A1,APP,GSK3B,TGFB1,P2RX7,AKT1,TNF,TP53,VEGFA
1797	CID000099040	Sp 1 (pharmaceutical)	Stitch	1.855e-08	0.0005387	2.998e-07	3.254e-06	16	548	EPOR,HIF1A,APP,CREB1,MEF2D,STAT3,TGFB1,PTPN5,IGF1,IGF1R,EGFR,AKT1,ALDOC,NOS3,TP53,SOD2
1798	CID000024751	Pluronic	Stitch	1.906e-08	0.0005533	3.077e-07	3.34e-06	8	90	ABCC1,SPP1,AQP4,FGF2,ABCG2,NOS1,NOS2,NOS3
1799	CID005287936	1y2g	Stitch	2.028e-08	0.0005887	3.271e-07	3.55e-06	9	129	ABCC1,PDGFRB,GFAP,CXCR4,SQSTM1,H2AX,AKT1,LTF,MAPK8
1800	ctd:D008774	Methylphenidate	CTD	2.028e-08	0.0005887	3.271e-07	3.55e-06	9	129	DRD2,NTRK2,GDNF,BDNF,CDK5R1,TNF,MAPK8,IL6,CNR1
1801	CID000014986	tocopherol	Stitch	2.081e-08	0.0006041	3.351e-07	3.637e-06	8	91	ABCC1,NOS1,NOS2,NOS3,TP53,SOD1,SOD2,SOD3
1802	CID000158781	olmesartan	Stitch	2.081e-08	0.0006041	3.351e-07	3.637e-06	8	91	HIF1A,SERPINF1,STAT3,PPARGC1A,TNF,ABCG2,NOS3,IL6
1803	ctd:D011791	Quartz	CTD	2.081e-08	0.0006041	3.351e-07	3.637e-06	8	91	SPP1,BCL2,LCN2,TNF,MIR29C,TP53,SOD2,VEGFA
1804	ctd:C000188	alachlor	CTD	2.169e-08	0.0006299	3.481e-07	3.778e-06	9	130	BAX,BCL2,GSK3B,NFE2L2,CXCR4,AKT1,TNF,MMP9,NOS2
1805	ctd:C102351	apicidin	CTD	2.173e-08	0.0006308	3.481e-07	3.778e-06	6	35	CDKN1A,ABCC1,CASP3,BAX,BCL2,TP53
1806	CID000092427	maltolate	Stitch	2.173e-08	0.0006308	3.481e-07	3.778e-06	6	35	CASP3,BAX,BCL2,GDNF,BDNF,LIF
1807	ctd:C013690	styrene oxide	CTD	2.173e-08	0.0006308	3.481e-07	3.778e-06	6	35	CDKN1A,CASP3,BAX,BCL2,TP53,RAC1
1808	ctd:D017997	Leukotriene C4	CTD	2.173e-08	0.0006308	3.481e-07	3.778e-06	6	35	ABCC1,EGFR,TNF,MMP9,NOS2,IL6
1809	ctd:C058956	acteoside	CTD	2.173e-08	0.0006308	3.481e-07	3.778e-06	6	35	CDKN1A,TGFB1,EGFR,TNF,IL6,SOD2
1810	ctd:C584755	6-bromo-8-ethoxy-3-nitro-2H-chromene	CTD	2.188e-08	0.0006352	3.481e-07	3.778e-06	4	7	CASP3,BCL2,PTEN,AKT1
1811	ctd:C543150	2-(4-((dimethylamino)methyl)benzylidene)-5,6-dimethoxy-2,3-dihydroinden-1-one	CTD	2.188e-08	0.0006352	3.481e-07	3.778e-06	4	7	CASP3,BCL2,MAPK8,TP53
1812	ctd:C547088	19-hydroxy-1alpha,6-diacetoxy-6,7-seco-ent-kaur-16-en-15-one-7,20-olide	CTD	2.188e-08	0.0006352	3.481e-07	3.778e-06	4	7	CASP3,BAX,BCL2,APP
1813	ctd:C476756	10-(6'-ubiquinonyl)decyltriphenylphosphonium bromide	CTD	2.188e-08	0.0006352	3.481e-07	3.778e-06	4	7	CASP3,PPARGC1A,NOS2,SOD2
1814	ctd:D000585	Aminacrine	CTD	2.188e-08	0.0006352	3.481e-07	3.778e-06	4	7	HIF1A,BAX,H2AX,TP53
1815	ctd:D017612	Gold Compounds	CTD	2.188e-08	0.0006352	3.481e-07	3.778e-06	4	7	CASP3,BAX,BCL2,EGFR
1816	ctd:C473643	sulphoraphene	CTD	2.188e-08	0.0006352	3.481e-07	3.778e-06	4	7	BAX,BCL2,H2AX,NOS2
1817	ctd:C030290	malonic acid	CTD	2.188e-08	0.0006352	3.481e-07	3.778e-06	4	7	HIF1A,CASP3,BCL2,PPARGC1A
1818	ctd:C005719	pyrovalerone	CTD	2.188e-08	0.0006352	3.481e-07	3.778e-06	4	7	CASP3,BAX,BCL2,SQSTM1
1819	ctd:C066668	vadimezan	CTD	2.188e-08	0.0006352	3.481e-07	3.778e-06	4	7	ABCC1,TNF,IL6,VEGFA
1820	ctd:C019290	chaetoglobosins	CTD	2.188e-08	0.0006352	3.481e-07	3.778e-06	4	7	GSK3B,GJA1,AKT1,TNF
1821	ctd:C044362	brazilin	CTD	2.188e-08	0.0006352	3.481e-07	3.778e-06	4	7	CASP3,BAX,BCL2,SQSTM1
1822	ctd:C587573	myrrh resin	CTD	2.188e-08	0.0006352	3.481e-07	3.778e-06	4	7	TGFB1,NFE2L2,IL6,VEGFA
1823	ctd:C411868	7-diethylamino-4-methyl coumarin	CTD	2.188e-08	0.0006352	3.481e-07	3.778e-06	4	7	BCL2,TP53,SOD1,SOD2
1824	ctd:C496879	103D5R	CTD	2.188e-08	0.0006352	3.481e-07	3.778e-06	4	7	HIF1A,AKT1,MAPK8,VEGFA
1825	ctd:C048220	paxilline	CTD	2.188e-08	0.0006352	3.481e-07	3.778e-06	4	7	PTEN,CREB1,AKT1,TNF
1826	ctd:D019817	Benzoic Acid	CTD	2.25e-08	0.0006533	3.574e-07	3.879e-06	7	60	BCL2,STAT3,EGFR,NOS2,NOS3,IL6,VEGFA
1827	CID000072300	magnolol	Stitch	2.25e-08	0.0006533	3.574e-07	3.879e-06	7	60	CASP3,BAX,STAT3,AKT1,TNF,IL6,SOD2
1828	CID005353385	AC1NS44W	Stitch	2.25e-08	0.0006533	3.574e-07	3.879e-06	7	60	SOX9,PDGFRB,CASP3,STAT3,EGFR,NGF,AKT1
1829	ctd:C464660	obeticholic acid	CTD	2.279e-08	0.0006619	3.619e-07	3.928e-06	12	283	BAD,CASP3,BCL2,TGFB1,NFE2L2,SQSTM1,PIK3R1,AKT1,TNF,ALDOC,HSPA5,SOD2
1830	CID006325610	melanin	Stitch	2.318e-08	0.0006729	3.674e-07	3.988e-06	11	227	SERPINF1,GFAP,IGF1,SLC17A7,TNF,NOS2,IL6,NPY,TP53,SOD2,VEGFA
1831	CID000000975	oxidized glutathione	Stitch	2.318e-08	0.0006729	3.674e-07	3.988e-06	11	227	ABCC1,CASP3,NFE2L2,TNF,MMP9,NOS2,NOS3,TP53,SOD1,SOD2,SOD3
1832	CID000004961	AC1L1JB6	Stitch	2.32e-08	0.0006735	3.674e-07	3.988e-06	9	131	CDKN1A,BAD,CASP3,SLC1A2,GFAP,AKT1,TNF,NOS2,VEGFA
1833	CID000038904	carboplatin	Stitch	2.32e-08	0.0006735	3.674e-07	3.988e-06	9	131	EPO,ABCC1,CASP3,BAX,BCL2,EGFR,H2AX,ABCG2,TP53
1834	CID000447956	2c5o	Stitch	2.37e-08	0.0006881	3.752e-07	4.072e-06	12	284	CDKN1A,SERPINF1,SRC,AIP,PTEN,CREB1,GSK3B,MAPK14,H2AX,MAPK8,TP53,CDK5
1835	CID006450878	Etiocobalamin	Stitch	2.439e-08	0.0007083	3.86e-07	4.189e-06	10	177	CFH,ANGPT1,PDGFRB,SPP1,TGFB1,FGF2,TNF,IL6,VEGFA,VEGFB
1836	CID000002958	daunorubicin semiquinone	Stitch	2.464e-08	0.0007153	3.896e-07	4.229e-06	12	285	CDKN1A,ABCC1,CASP3,BAX,BCL2,AKT1,TNF,ABCG2,NOS1,NOS2,NOS3,TP53
1837	ctd:D004369	Pentetic Acid	CTD	2.522e-08	0.0007323	3.969e-07	4.308e-06	5	18	CASP3,APP,IGF1,TNF,TP53
1838	ctd:C059006	tangeretin	CTD	2.522e-08	0.0007323	3.969e-07	4.308e-06	5	18	CASP3,NFE2L2,TNF,NOS2,IL6
1839	ctd:D010853	Picryl Chloride	CTD	2.522e-08	0.0007323	3.969e-07	4.308e-06	5	18	TLR4,NGF,TNF,MAPK8,IL6
1840	CID000086259	2',7'-dichlorodihydrofluorescein	Stitch	2.522e-08	0.0007323	3.969e-07	4.308e-06	5	18	CASP3,BCL2,SOD1,SOD2,SOD3
1841	ctd:C520284	Ly-364947	CTD	2.522e-08	0.0007323	3.969e-07	4.308e-06	5	18	CDKN1A,CASP3,BAX,BCL2,TGFB1
1842	ctd:C027820	ligustilide	CTD	2.522e-08	0.0007323	3.969e-07	4.308e-06	5	18	APP,IGF1R,NFE2L2,AKT1,SOD2
1843	ctd:C064976	O(6)-benzylguanine	CTD	2.522e-08	0.0007323	3.969e-07	4.308e-06	5	18	CDKN1A,ABCC1,BAX,BCL2,TP53
1844	ctd:D017953	Isocyanates	CTD	2.522e-08	0.0007323	3.969e-07	4.308e-06	5	18	CDKN1A,H2AX,TNF,IL6,TP53
1845	DB03014	Heme	Drug Bank	2.522e-08	0.0007323	3.969e-07	4.308e-06	5	18	NGB,CYGB,NOS1,NOS2,NOS3
1846	ctd:C089796	hexabromocyclododecane	CTD	2.536e-08	0.0007364	3.989e-07	4.33e-06	11	229	CDKN1A,CASP3,BAX,BCL2,APP,IGF1,EGFR,AKT1,TNF,IL6,TP53
1847	CID000107674	selenide ion	Stitch	2.574e-08	0.0007473	4.046e-07	4.391e-06	10	178	NGB,CYGB,GSK3B,UCP2,AKT1,IL6,TP53,SOD1,SOD2,SOD3
1848	ctd:C086276	cerivastatin	CTD	2.596e-08	0.0007538	4.079e-07	4.427e-06	6	36	CDKN1A,CASP3,FGF2,TNF,ABCG2,IL6
1849	CID000004485	nifedipine	Stitch	2.598e-08	0.0007543	4.079e-07	4.428e-06	14	415	BCL2,APP,ADCYAP1,FGF2,TNF,NOS2,NOS3,NPY,TP53,SOD1,SOD2,SOD3,VEGFA,VEGFB
1850	CID000433294	LiCl	Stitch	2.826e-08	0.0008206	4.433e-07	4.811e-06	9	134	CREB1,GFAP,GSK3B,PTPN5,LRP6,AKT1,NOS2,TP53,SOD2
1851	CID000001673	3-methyladenine	Stitch	2.826e-08	0.0008206	4.433e-07	4.811e-06	9	134	CASP3,REST,GFAP,SIRT1,PIK3R1,AKT1,TNF,CNR1,CNR2
1852	ctd:D052998	Microcystins	CTD	2.841e-08	0.000825	4.452e-07	4.832e-06	7	62	BAX,BCL2,GFAP,STIP1,HSPA5,TP53,SOD1
1853	CID000060613	cidofovir	Stitch	2.841e-08	0.000825	4.452e-07	4.832e-06	7	62	CDKN1A,BAX,CPE,GFAP,CXCR4,FGF2,IL6
1854	CID005287756	AC1NRA8H	Stitch	2.926e-08	0.0008496	4.577e-07	4.968e-06	8	95	CASP3,BAX,BCL2,PTEN,PTN,P2RX7,LRP6,TP53
1855	ctd:C065180	fluvastatin	CTD	2.926e-08	0.0008496	4.577e-07	4.968e-06	8	95	SPP1,CASP3,TGFB1,IGF1,MMP9,NOS2,NOS3,SOD2
1856	CID000443289	Bq123	Stitch	2.926e-08	0.0008496	4.577e-07	4.968e-06	8	95	SPP1,LIF,GJA1,AKT1,NOS1,NOS2,NOS3,SOD2
1857	CID000006468	phencyclidine	Stitch	3.017e-08	0.0008758	4.716e-07	5.119e-06	10	181	DRD2,SIGMAR1,SPP1,BAD,CASP3,BAX,GRIN1,REST,SLC1A2,CHRNA7
1858	ctd:C070055	2,3',4,4',5-pentachlorobiphenyl	CTD	3.086e-08	0.000896	4.817e-07	5.229e-06	6	37	HIF1A,CASP3,KDR,TNF,MAPK8,IL6
1859	CID009798973	BAY 41-2272	Stitch	3.086e-08	0.000896	4.817e-07	5.229e-06	6	37	ABCC1,SLC1A1,TGFB1,SLC17A7,NOS2,NOS3
1860	ctd:D008999	Monocrotophos	CTD	3.086e-08	0.000896	4.817e-07	5.229e-06	6	37	CDKN1A,CASP3,BAX,BCL2,TNF,TP53
1861	CID000002046	AG126	Stitch	3.179e-08	0.0009229	4.959e-07	5.383e-06	8	96	MAPK14,P2RX7,TNF,MAPK8,NOS2,NOS3,IL6,VEGFA
1862	CID000164676	tanshinone IIA	Stitch	3.183e-08	0.0009242	4.961e-07	5.384e-06	7	63	CASP3,BAX,BCL2,NOS2,NOS3,TP53,SOD2
1863	ctd:D011224	Prazosin	CTD	3.183e-08	0.0009242	4.961e-07	5.384e-06	7	63	CREB1,TGFB1,PPARGC1A,IGF1,ABCG2,NOS2,NPY
1864	CID000004091	metformin	Stitch	3.307e-08	0.0009603	5.152e-07	5.592e-06	11	235	NGB,CASP3,CYGB,PPARGC1A,IGF1,EGFR,AKT1,TNF,ABCG2,MAPK8,IL6
1865	ctd:C014290	hydroxyflutamide	CTD	3.409e-08	0.0009899	5.288e-07	5.739e-06	5	19	SRC,PTEN,GJA1,AKT1,IL6
1866	CID006538897	1-azakenpaullone	Stitch	3.409e-08	0.0009899	5.288e-07	5.739e-06	5	19	CASP3,GSK3B,IGF1,AKT1,ABCG2
1867	CID006445781	OSI-461	Stitch	3.409e-08	0.0009899	5.288e-07	5.739e-06	5	19	BAD,BAX,SQSTM1,LTF,TP53
1868	ctd:D007510	Isatin	CTD	3.409e-08	0.0009899	5.288e-07	5.739e-06	5	19	CDKN1A,CASP3,TNF,TP53,SOD1
1869	ctd:C530884	anacetrapib	CTD	3.409e-08	0.0009899	5.288e-07	5.739e-06	5	19	NR4A2,CREB1,STAT3,TNF,IL6
1870	ctd:C103712	benzyloxycarbonyl-valyl-alanyl-aspartyl-fluoromethane	CTD	3.409e-08	0.0009899	5.288e-07	5.739e-06	5	19	CASP3,BAX,MAP1LC3A,MMP9,TP53
1871	ctd:C056218	ML 9	CTD	3.409e-08	0.0009899	5.288e-07	5.739e-06	5	19	AKT3,BAD,CASP3,BAX,BCL2
1872	ctd:C012351	HT-2 toxin	CTD	3.409e-08	0.0009899	5.288e-07	5.739e-06	5	19	CASP3,BAX,BCL2,TP53,SOD2
1873	ctd:D008353	Mannitol	CTD	3.45e-08	0.001002	5.348e-07	5.804e-06	8	97	SRC,BAD,CASP3,BCL2,IGF1,TNF,MAPK8,IL6
1874	CID000104842	SN-38	Stitch	3.525e-08	0.001024	5.462e-07	5.928e-06	10	184	ABCC1,HIF1A,CASP3,BAX,BCL2,EGFR,ABCG2,IL6,TP53,VEGFA
1875	CID000560437	MeIle	Stitch	3.559e-08	0.001033	5.503e-07	5.972e-06	7	64	GRN,SLC1A1,BDNF,ADCYAP1,SLC17A7,LTF,NPY
1876	ctd:D000728	Androgens	CTD	3.559e-08	0.001033	5.503e-07	5.972e-06	7	64	CASP3,BDNF,TGFB1,TNF,MMP9,IL6,TP53
1877	CID000003885	beta-lapachone	Stitch	3.559e-08	0.001033	5.503e-07	5.972e-06	7	64	CDKN1A,CASP3,BAX,BCL2,SIRT1,PRKDC,TP53
1878	ctd:D013882	Thiosemicarbazones	CTD	3.559e-08	0.001033	5.503e-07	5.972e-06	7	64	CASP3,APP,GSK3B,STAT3,IGF1R,EGFR,TP53
1879	ctd:D004004	Dichlororibofuranosylbenzimidazole	CTD	3.65e-08	0.00106	5.635e-07	6.116e-06	6	38	CDKN1A,HIF1A,CASP3,TNF,IL6,SOD2
1880	ctd:C005197	alternariol	CTD	3.65e-08	0.00106	5.635e-07	6.116e-06	6	38	CASP3,NFE2L2,H2AX,TNF,IL6,TP53
1881	ctd:C472511	dimethylarsinous acid	CTD	3.65e-08	0.00106	5.635e-07	6.116e-06	9	138	CDKN1A,HIF1A,GJA1,TLR4,TNF,MMP9,IL6,SOD1,SOD2
1882	CID000002301	BAY 11-7082	Stitch	3.741e-08	0.001086	5.771e-07	6.264e-06	8	98	SERPINF1,CASP3,CREB1,TGFB1,MAPK14,AKT1,NOS2,IL6
1883	CID000005408	NSC9700	Stitch	3.883e-08	0.001128	5.988e-07	6.499e-06	16	578	SOX9,HIF1A,SPP1,NR4A1,CREB1,AQP4,TGFB1,IGF1,MAPK14,EGFR,NGF,TNF,MAPK8,NOS2,IL6,VEGFA
1884	CID000011045	TNBS	Stitch	3.887e-08	0.001129	5.99e-07	6.501e-06	9	139	IL17A,STAT3,TGFB1,IGF1,TNF,NOS2,NOS3,IL6,SOD2
1885	4271_UP	Cloperastine hydrochloride [14984-68-0]; Up 200; 11uM; PC3; HT_HG-U133A	Broad Institute CMAP Up	3.905e-08	0.001134	6.016e-07	6.529e-06	10	186	CDKN1A,EPOR,PDGFRB,NR4A2,NR4A1,MEF2D,LIF,FGF2,HSPA5,IL6
1886	CID005282055	C12063	Stitch	3.925e-08	0.00114	6.043e-07	6.559e-06	14	429	EPOR,CASP3,BAX,GRN,CDK5R1,IGF1R,EGFR,NGF,TNF,MAPK8,HSPA5,IL6,TP53,VEGFA
1887	CID000104802	Rgd Peptide	Stitch	3.931e-08	0.001141	6.049e-07	6.565e-06	11	239	SPP1,L1CAM,SRC,GRN,BCL2,TGFB1,PTN,FGF2,AKT1,SOD2,VEGFA
1888	ctd:D018967	Risperidone	CTD	3.972e-08	0.001153	6.105e-07	6.626e-06	7	65	DRD2,CASP3,BDNF,GSK3B,STAT3,ABCG2,SOD1
1889	CID006452212	AC1O54Y4	Stitch	3.972e-08	0.001153	6.105e-07	6.626e-06	7	65	CASP3,NOS1,NOS2,NOS3,SOD1,SOD2,SOD3
1890	CID000019001	dithiotreitol	Stitch	4.04e-08	0.001173	6.207e-07	6.737e-06	14	430	VIPR2,LAMA1,CASP3,SIRT1,IGF1,MAPK14,IGF1R,MMP9,MAPK8,HSPA5,SOD1,SOD2,SOD3,VEGFA
1891	ctd:D058085	Iron Compounds	CTD	4.295e-08	0.001247	6.592e-07	7.154e-06	6	39	CASP3,BAX,BCL2,TNF,IL6,TP53
1892	ctd:C022990	chromic chloride	CTD	4.295e-08	0.001247	6.592e-07	7.154e-06	6	39	CASP3,BAX,BCL2,IGF1,TNF,IL6
1893	ctd:C100698	demethoxyfumitremorgin C	CTD	4.359e-08	0.001266	6.636e-07	7.203e-06	4	8	CASP3,BAX,BCL2,AKT1
1894	ctd:D004441	Ecdysterone	CTD	4.359e-08	0.001266	6.636e-07	7.203e-06	4	8	GSK3B,NFE2L2,AKT1,TP53
1895	ctd:D004227	Dithionite	CTD	4.359e-08	0.001266	6.636e-07	7.203e-06	4	8	CASP3,BAX,BCL2,AKT1
1896	CID000002773	AC1Q5O2B	Stitch	4.359e-08	0.001266	6.636e-07	7.203e-06	4	8	NOS3,SOD1,SOD2,SOD3
1897	ctd:C094859	2,2',3,3',4,6'-hexachlorobiphenyl	CTD	4.359e-08	0.001266	6.636e-07	7.203e-06	4	8	CASP3,BAX,BCL2,TP53
1898	ctd:C523615	levistolide A	CTD	4.359e-08	0.001266	6.636e-07	7.203e-06	4	8	CASP3,BCL2,AKT1,MAPK8
1899	ctd:C033363	beta-1,3-glucan	CTD	4.359e-08	0.001266	6.636e-07	7.203e-06	4	8	BCL2,TNF,IL6,SOD2
1900	ctd:C550177	isoliquiritigenin 2'-methyl ether	CTD	4.359e-08	0.001266	6.636e-07	7.203e-06	4	8	CDKN1A,NFE2L2,MAPK8,TP53
1901	ctd:C558638	DLBS 1425	CTD	4.359e-08	0.001266	6.636e-07	7.203e-06	4	8	CDKN1A,BAD,BAX,PTEN
1902	ctd:C064093	phlorofucofuroeckol A	CTD	4.359e-08	0.001266	6.636e-07	7.203e-06	4	8	AKT1,TNF,NOS2,IL6
1903	ctd:C058636	calcitonin gene-related peptide (8-37)	CTD	4.359e-08	0.001266	6.636e-07	7.203e-06	4	8	TNF,NOS2,IL6,VEGFA
1904	ctd:D057886	Bleaching Agents	CTD	4.359e-08	0.001266	6.636e-07	7.203e-06	4	8	BCL2,TP53,SOD1,SOD2
1905	ctd:C061213	3',4',7-trihydroxyisoflavone	CTD	4.359e-08	0.001266	6.636e-07	7.203e-06	4	8	ABCC1,CASP3,BAX,TP53
1906	ctd:D006027	Glycosides	CTD	4.359e-08	0.001266	6.636e-07	7.203e-06	4	8	TGFB1,TNF,NOS2,IL6
1907	ctd:C472707	caffeoylquinic acid	CTD	4.359e-08	0.001266	6.636e-07	7.203e-06	4	8	CASP3,NFE2L2,AKT1,MAPK8
1908	CID006331868	AC1O3LUB	Stitch	4.425e-08	0.001285	6.733e-07	7.308e-06	7	66	CASP3,BAX,BCL2,TNF,MERTK,IL6,HSPB1
1909	CID000002776	CL-387,785	Stitch	4.527e-08	0.001314	6.868e-07	7.454e-06	5	20	ABCC1,STAT3,EGFR,AKT1,ABCG2
1910	ctd:C506002	ircinin-1	CTD	4.527e-08	0.001314	6.868e-07	7.454e-06	5	20	CDKN1A,BAD,CASP3,BAX,BCL2
1911	ctd:C417207	2,2',4,6,6'-pentachlorobiphenyl	CTD	4.527e-08	0.001314	6.868e-07	7.454e-06	5	20	SRC,CASP3,EGFR,AKT1,MAPK8
1912	CID000119606	DEPMPO	Stitch	4.527e-08	0.001314	6.868e-07	7.454e-06	5	20	NOS1,NOS3,SOD1,SOD2,SOD3
1913	CID000015553	clopyralid	Stitch	4.527e-08	0.001314	6.868e-07	7.454e-06	5	20	SLC1A1,SLC1A2,SLC1A3,PTPN5,SOD2
1914	ctd:D007978	Levamisole	CTD	4.527e-08	0.001314	6.868e-07	7.454e-06	5	20	BCL2,TNF,NOS3,IL6,TP53
1915	CID000004946	propranolol	Stitch	4.532e-08	0.001316	6.871e-07	7.457e-06	14	434	DRD2,BAX,GFAP,CHRNA7,ADCYAP1,NGF,H2AX,KDR,TNF,NOS1,NOS2,NOS3,IL6,NPY
1916	CID000061672	orthovanadate	Stitch	4.663e-08	0.001354	7.066e-07	7.669e-06	14	435	ABCC1,PDGFRB,SRC,CASP3,STAT3,IGF1,EGFR,PIK3R1,NGF,AKT1,ABCG2,MAPK8,TP53,SOD2
1917	CID003509873	AC1MQZ6I	Stitch	4.775e-08	0.001387	7.233e-07	7.85e-06	10	190	MEF2D,STAT3,TGFB1,MAPK14,FGF2,AKT1,MMP9,NOS2,IL6,VEGFA
1918	ctd:D014800	Vitallium	CTD	4.857e-08	0.00141	7.348e-07	7.975e-06	11	244	CDKN1A,NR4A1,STAT3,TLR4,AKT1,TNF,ABCG2,PRKDC,MAPK8,SOD1,SOD2
1919	CID000000787	hydroxylamine	Stitch	4.857e-08	0.00141	7.348e-07	7.975e-06	11	244	CASP3,FXN,SLC1A2,PRKDC,MAPK8,NOS1,HSPB1,CNTF,SOD1,SOD2,SOD3
1920	CID000122079	F(420	Stitch	4.92e-08	0.001429	7.437e-07	8.071e-06	7	67	CDKN1A,EPO,SERPINF1,TNF,MERTK,IL6,TP53
1921	CID000064982	baicalin	Stitch	4.92e-08	0.001429	7.437e-07	8.071e-06	7	67	BAD,CASP3,BAX,TGFB1,TNF,NOS2,IL6
1922	ctd:C016517	indole-3-carbinol	CTD	4.955e-08	0.001439	7.485e-07	8.124e-06	22	1129	CDKN1A,SOX9,ABCC1,SPP1,CASP3,BAX,BCL2,NR4A1,APP,SLC1A2,GDNF,TGFB1,PPARGC1A,EGFR,NFE2L2,PIK3R1,FGF2,TNF,ABCG2,MMP9,IL6,VEGFB
1923	CID000003604	hexamethonium	Stitch	4.971e-08	0.001443	7.505e-07	8.146e-06	9	143	VIPR2,DRD2,SIGMAR1,CHRNA7,ADCYAP1,NOS1,NOS2,NOS3,NPY
1924	CID000004943	propofol	Stitch	5.018e-08	0.001457	7.572e-07	8.219e-06	10	191	HIF1A,BAX,SLC1A1,CHRNA7,TNF,NOS1,NOS2,NOS3,IL6,SOD2
1925	ctd:C477361	LAQ824	CTD	5.032e-08	0.001461	7.591e-07	8.238e-06	6	40	CDKN1A,CASP3,BAX,BCL2,H2AX,SOD2
1926	ctd:C496932	panobinostat	CTD	5.054e-08	0.001467	7.619e-07	8.269e-06	24	1335	CDKN1A,SOX9,ANGPT1,SPP1,SERPINF1,L1CAM,CASP3,BAX,CPE,BCL2,REST,SLC1A1,SLC1A3,ADCYAP1,STAT3,PTPN5,NFE2L2,CXCR4,H2AX,AKT1,KDR,ABCG2,NPY,TP53
1927	CID000000765	9-beta-D-arabinofuranosylguanine	Stitch	5.066e-08	0.001471	7.633e-07	8.284e-06	19	845	CDKN1A,NGB,SRC,CASP3,PPP1R17,GFAP,ADCYAP1,STAT3,PIK3R1,NGF,AKT1,TNF,NOS1,NOS2,NOS3,NPY,CNTF,SOD1,RAC1
1928	CID000004782	eye gene	Stitch	5.105e-08	0.001482	7.688e-07	8.345e-06	13	369	EPOR,BAX,ADCYAP1,LIF,GJA1,IGF1,MAPK14,AKT1,NOS1,NOS2,NOS3,NPY,SOD2
1929	4442_UP	17-AAG; Up 200; 1uM; PC3; HT_HG-U133A	Broad Institute CMAP Up	5.271e-08	0.001531	7.934e-07	8.611e-06	10	192	DRD2,GRIN1,AQP4,PTN,KDR,STIP1,HSPA5,NOTCH1,HSPB1,NPY
1930	CID000000160	prostaglandin F2	Stitch	5.378e-08	0.001561	8.09e-07	8.781e-06	12	306	EPO,TGFB1,IGF1,FGF2,TNF,NOS1,NOS2,NOS3,IL6,NPY,SOD2,VEGFA
1931	ctd:C080163	trovafloxacin	CTD	5.437e-08	0.001579	8.175e-07	8.873e-06	13	371	CDKN1A,CASP3,PTEN,STAT3,GJA1,EGFR,H2AX,LRP6,STIP1,TNF,IL6,SOD2,VEGFA
1932	CID000448381	2hqu	Stitch	5.501e-08	0.001597	8.267e-07	8.972e-06	11	247	CASP3,BAX,GRN,APP,CREB1,GFAP,SQSTM1,MAPK8,HSPA5,SOD1,SOD2
1933	CID000000586	creatine	Stitch	5.536e-08	0.001607	8.315e-07	9.025e-06	10	193	SLC1A1,SLC1A2,SLC1A3,GFAP,GSK3B,IGF1,SLC17A7,FGF2,HSPB1,SOD1
1934	ctd:C502851	quinocetone	CTD	5.732e-08	0.001664	8.605e-07	9.339e-06	11	248	CFH,SPP1,NR4A2,CASP3,BCL2,NR4A1,CREB1,BDNF,NFE2L2,ALDOC,NOS2
1935	ctd:C024555	ferric chloride	CTD	5.871e-08	0.001705	8.809e-07	9.561e-06	6	41	CASP3,NFE2L2,TNF,NOS2,IL6,SOD2
1936	ctd:C094210	2,2'-(hydroxynitrosohydrazono)bis-ethanamine	CTD	5.918e-08	0.001718	8.857e-07	9.613e-06	5	21	CREB1,GFAP,TGFB1,MMP9,SOD2
1937	ctd:C072876	A 771726	CTD	5.918e-08	0.001718	8.857e-07	9.613e-06	5	21	CDKN1A,TGFB1,AKT1,TNF,TP53
1938	ctd:C088155	methanandamide	CTD	5.918e-08	0.001718	8.857e-07	9.613e-06	5	21	TGFB1,NGF,AKT1,MMP9,CNR1
1939	ctd:C510003	nordy	CTD	5.918e-08	0.001718	8.857e-07	9.613e-06	5	21	GFAP,EGFR,CXCR4,MAPK8,VEGFA
1940	ctd:C120099	GW 1929	CTD	5.918e-08	0.001718	8.857e-07	9.613e-06	5	21	NR4A2,CREB1,TNF,NOS2,VEGFA
1941	CID000005466	AC1Q5UBL	Stitch	5.948e-08	0.001727	8.898e-07	9.657e-06	9	146	DRD2,SIGMAR1,SLC1A1,SLC1A2,SLC1A3,SLC17A7,NOS2,NOS3,SOD2
1942	CID005370221	retinamide	Stitch	6.053e-08	0.001758	9.05e-07	9.823e-06	7	69	SERPINF1,CASP3,BAX,BCL2,PTPN5,EGFR,TP53
1943	7201_UP	Folic acid [59-30-3]; Up 200; 9uM; MCF7; HT_HG-U133A	Broad Institute CMAP Up	6.1e-08	0.001771	9.116e-07	9.894e-06	10	195	VIPR2,NR4A2,CASP3,BAX,STK4,MAPK14,MERTK,MAPK8,SOD2,VEGFB
1944	ctd:D003561	Cytarabine	CTD	6.198e-08	0.0018	9.257e-07	1.005e-05	16	598	CDKN1A,ABCC1,HIF1A,PDGFRB,CASP3,BAX,BCL2,PTEN,CXCR4,H2AX,TNF,MERTK,IL6,CNR1,NPY,TP53
1945	ctd:C014024	2,4,5,2',4',5'-hexachlorobiphenyl	CTD	6.393e-08	0.001856	9.543e-07	1.036e-05	28	1795	AKT3,HIF1A,SPP1,SRC,NR4A2,CASP3,BAX,BCL2,APP,PTEN,SLC1A3,GSK3B,STAT3,TGFB1,GJA1,IGF1,EGFR,TLR4,AKT1,KDR,TNF,MAPK8,NOS2,IL6,NOTCH1,TP53,SOD1,RAC1
1946	ctd:D015215	Zidovudine	CTD	6.435e-08	0.001868	9.592e-07	1.041e-05	15	521	CDKN1A,EPO,EPOR,ABCC1,CASP3,BCL2,SLC1A1,TNF,ABCG2,MMP9,MAPK8,NOS3,IL6,TP53,SOD2
1947	ctd:D005459	Fluorides	CTD	6.435e-08	0.001868	9.592e-07	1.041e-05	8	105	SRC,CASP3,TGFB1,NFE2L2,TNF,MMP9,HSPA5,NOS3
1948	CID000003976	LY83583	Stitch	6.435e-08	0.001868	9.592e-07	1.041e-05	8	105	NGB,MAPK14,NOS1,NOS2,NOS3,SOD1,SOD2,SOD3
1949	CID000643963	PI(3,4,5)P3	Stitch	6.69e-08	0.001942	9.963e-07	1.081e-05	9	148	PDGFRB,SRC,PTEN,IGF1,PIK3R1,NGF,CD274,AKT1,VEGFA
1950	CID003081355	SR144528	Stitch	6.698e-08	0.001945	9.963e-07	1.081e-05	7	70	MAPK14,NGF,MAPK8,NOS2,CNR1,CNR2,SOD2
1951	ctd:D015112	4-Nitroquinoline-1-oxide	CTD	6.698e-08	0.001945	9.963e-07	1.081e-05	7	70	ABCC1,H2AX,MMP9,NOS2,IL6,HSPB1,TP53
1952	CID000003911	NSC377526	Stitch	6.698e-08	0.001945	9.963e-07	1.081e-05	7	70	CASP3,BAX,IGF1,SOD1,SOD2,SOD3,VEGFA
1953	6903_DN	AH23848 hemicalcium salt hydrate; Down 200; 1uM; MCF7; HT_HG-U133A	Broad Institute CMAP Down	6.715e-08	0.00195	9.983e-07	1.084e-05	10	197	SIGMAR1,BAX,CPE,STAT3,STK4,UCP2,LRP6,STIP1,PRKDC,TP53
1954	ctd:C455139	myrtucommulone A	CTD	6.821e-08	0.001981	1.014e-06	1.1e-05	6	42	CASP3,BCL2,IGF1R,AKT1,TNF,TP53
1955	ctd:D010894	Piroxicam	CTD	6.946e-08	0.002017	1.032e-06	1.12e-05	16	603	CDKN1A,SPP1,GRN,STAT3,PHB,EGFR,CXCR4,SQSTM1,H2AX,FGF2,STIP1,TNF,IL6,TP53,SOD2,VEGFA
1956	CID000000946	nitrite ion	Stitch	7.021e-08	0.002039	1.042e-06	1.131e-05	11	253	NGB,CYGB,AKT1,TNF,NOS1,NOS2,NOS3,IL6,SOD1,SOD2,SOD3
1957	CID000449606	AC1L9NAZ	Stitch	7.042e-08	0.002045	1.045e-06	1.134e-05	10	198	VIPR2,ABCC1,DRD2,SIGMAR1,LCN2,GFAP,P2RY1,CNR1,NPY,CDK5
1958	CID000000206	sodium chloride	Stitch	7.306e-08	0.002121	1.083e-06	1.176e-05	19	865	BAX,BCL2,BDNF,TGFB1,PTPN5,MAPK14,IGF1R,EGFR,PIK3R1,IL22,TLR4,CD274,TNF,LTF,ALDOC,NOS2,NOS3,TP53,SOD2
1959	CID000000768	cyanide	Stitch	7.308e-08	0.002122	1.083e-06	1.176e-05	11	254	HIF1A,NGB,BAX,LCN2,PPARGC1A,UCP2,NOS2,SOD1,SOD2,SOD3,VEGFA
1960	CID000000836	3,4-dihydroxyphenylalanine	Stitch	7.384e-08	0.002144	1.093e-06	1.187e-05	10	199	DRD2,NR4A2,NR4A1,SLC1A2,GDNF,BDNF,PTN,IGF1,CNR1,SOD2
1961	ctd:C022884	undecane	CTD	7.384e-08	0.002144	1.093e-06	1.187e-05	10	199	CDKN1A,NTRK2,NR4A2,NR4A1,SLC1A1,BDNF,IGF1,KDR,IL6,NPY
1962	CID000009210	quinazoline	Stitch	7.399e-08	0.002148	1.094e-06	1.188e-05	7	71	PDGFRB,CASP3,EGFR,AKT1,KDR,PRKDC,VEGFA
1963	ctd:D008274	Magnesium	CTD	7.399e-08	0.002148	1.094e-06	1.188e-05	7	71	SPP1,GSK3B,EGFR,TNF,NOS2,SOD1,RAC1
1964	ctd:D010575	Pesticides	CTD	7.511e-08	0.002181	1.11e-06	1.205e-05	9	150	CASP3,CPE,NR4A1,CDK5R1,IGF1R,EGFR,NFE2L2,NOS1,NOS2
1965	CID000126312	AC1L2Q3W	Stitch	7.628e-08	0.002215	1.123e-06	1.219e-05	5	22	CASP3,BAX,GFAP,BDNF,NOS2
1966	ctd:C488288	2,5,7,8-tetramethyl-2R-(4R,8R,12-trimethyltridecyl)chroman-6-yloxy acetic acid	CTD	7.628e-08	0.002215	1.123e-06	1.219e-05	5	22	BAX,BCL2,KDR,MAPK8,VEGFA
1967	ctd:C108475	pitavastatin	CTD	7.628e-08	0.002215	1.123e-06	1.219e-05	5	22	TNF,ABCG2,NOS2,NOS3,IL6
1968	ctd:D010837	Vitamin K 1	CTD	7.628e-08	0.002215	1.123e-06	1.219e-05	5	22	SPP1,CASP3,BCL2,AKT1,IL6
1969	ctd:C052387	cocoa butter	CTD	7.628e-08	0.002215	1.123e-06	1.219e-05	5	22	HIF1A,TGFB1,PPARGC1A,TLR4,TNF
1970	ctd:D013412	Sulfadimethoxine	CTD	7.628e-08	0.002215	1.123e-06	1.219e-05	5	22	CDKN1A,HIF1A,AKT1,VEGFA,VEGFB
1971	CID006440178	ZINC03993519	Stitch	7.628e-08	0.002215	1.123e-06	1.219e-05	5	22	ABCC1,BAX,FGF2,AKT1,ABCG2
1972	ctd:C555916	MitoTEMPO	CTD	7.628e-08	0.002215	1.123e-06	1.219e-05	5	22	BAD,CASP3,TLR4,HSPA5,SOD2
1973	CID000003653	AC1L1GEZ	Stitch	7.739e-08	0.002247	1.138e-06	1.236e-05	10	200	EPO,EPOR,HIF1A,CASP3,BAX,BCL2,PTPN5,CXCR4,TNF,IL6
1974	CID000005775	phentolamine	Stitch	7.739e-08	0.002247	1.138e-06	1.236e-05	10	200	DRD2,SIGMAR1,GDNF,CHRNA7,ADCYAP1,TNF,NOS1,NOS2,NOS3,NPY
1975	ctd:C063587	juzentaihoto	CTD	7.815e-08	0.002269	1.141e-06	1.239e-05	4	9	MAPK14,TNF,MAPK8,IL6
1976	ctd:C048081	beraprost	CTD	7.815e-08	0.002269	1.141e-06	1.239e-05	4	9	CASP3,STAT3,NFE2L2,TNF
1977	ctd:C055778	panaxydol	CTD	7.815e-08	0.002269	1.141e-06	1.239e-05	4	9	CDKN1A,CASP3,BDNF,NGF
1978	ctd:C574037	2-(1-hydroxy-4-oxocyclohexa-2,5-dienyl)pyran-4-one	CTD	7.815e-08	0.002269	1.141e-06	1.239e-05	4	9	CASP3,BCL2,STAT3,MMP9
1979	ctd:C008542	monodansylcadaverine	CTD	7.815e-08	0.002269	1.141e-06	1.239e-05	4	9	BAD,GSK3B,IGF1,AKT1
1980	ctd:C466420	5,10,15,20-tetrakis(4-sulfonatophenyl)porphyrinato iron(III) chloride	CTD	7.815e-08	0.002269	1.141e-06	1.239e-05	4	9	CASP3,BAX,BCL2,PIK3R1
1981	CID000132977	Fce 26644	Stitch	7.815e-08	0.002269	1.141e-06	1.239e-05	4	9	PDGFRB,IGF1,IGF1R,FGF2
1982	CID000208925	ONO-2506	Stitch	7.815e-08	0.002269	1.141e-06	1.239e-05	4	9	SLC1A2,SLC1A3,GFAP,LTF
1983	CID000448671	YF-3	Stitch	7.815e-08	0.002269	1.141e-06	1.239e-05	4	9	PTEN,AKT1,KDR,VEGFA
1984	ctd:C465548	bifendate	CTD	7.815e-08	0.002269	1.141e-06	1.239e-05	4	9	TGFB1,TNF,NOS2,IL6
1985	ctd:D013859	Thiocarbamates	CTD	7.815e-08	0.002269	1.141e-06	1.239e-05	4	9	CASP3,BAX,BCL2,EGFR
1986	ctd:C117776	2,5-diaziridinyl-3-(hydroxymethyl)-6-methyl-1,4-benzoquinone	CTD	7.815e-08	0.002269	1.141e-06	1.239e-05	4	9	CASP3,BAX,H2AX,TP53
1987	ctd:C459559	vaticanol C	CTD	7.815e-08	0.002269	1.141e-06	1.239e-05	4	9	BAD,CASP3,BCL2,AKT1
1988	CID000265720	AC1L6EKE	Stitch	7.815e-08	0.002269	1.141e-06	1.239e-05	4	9	FGF2,MMP9,MAPK8,NOS2
1989	CID005311381	Cgp77675	Stitch	7.895e-08	0.002292	1.15e-06	1.248e-05	6	43	SRC,STAT3,EGFR,FGF2,AKT1,MMP9
1990	CID000003660	AC1L1GFH	Stitch	7.895e-08	0.002292	1.15e-06	1.248e-05	6	43	GSK3B,KDR,NOS2,IL6,CDK5,VEGFA
1991	CID000091466	matrine	Stitch	7.895e-08	0.002292	1.15e-06	1.248e-05	6	43	SPP1,CASP3,BAX,BCL2,TNF,TP53
1992	CID005311506	Zm241385	Stitch	7.895e-08	0.002292	1.15e-06	1.248e-05	6	43	DRD2,CASP3,BAX,P2RY1,TNF,VEGFA
1993	ctd:D011205	Povidone	CTD	7.895e-08	0.002292	1.15e-06	1.248e-05	6	43	CDKN1A,CASP3,H2AX,TP53,SOD2,VEGFA
1994	CID000000739	dona	Stitch	8.11e-08	0.002355	1.181e-06	1.282e-05	10	201	EPOR,IL17A,CASP3,PTN,TNF,NOS2,NOS3,IL6,TP53,SOD2
1995	CID000000289	catechol	Stitch	8.232e-08	0.00239	1.198e-06	1.3e-05	11	257	DRD2,SPP1,LCN2,NGF,MMP9,NOS2,NOS3,IL6,SOD1,SOD2,SOD3
1996	6807_UP	Astemizole [68844-77-9]; Up 200; 8.8uM; MCF7; HT_HG-U133A	Broad Institute CMAP Up	8.418e-08	0.002444	1.224e-06	1.329e-05	9	152	SOX9,EPOR,NR4A2,NR4A1,LIF,CXCR4,SQSTM1,IL6,VEGFA
1997	CID000002376	AC1Q3ZOL	Stitch	8.562e-08	0.002486	1.245e-06	1.351e-05	11	258	DRD2,SIGMAR1,BDNF,CHRNA7,NGF,NOS1,NOS2,NOS3,CNR1,NPY,CNR2
1998	ctd:D013893	Thiram	CTD	8.649e-08	0.002511	1.257e-06	1.364e-05	15	533	ANGPT1,CYGB,BCL2,PTEN,CREB1,BDNF,GSK3B,TGFB1,SQSTM1,KDR,TNF,MMP9,SOD1,SOD2,VEGFA
1999	CID000135411	CD437	Stitch	8.899e-08	0.002584	1.293e-06	1.403e-05	10	203	BAD,CASP3,BAX,NR4A1,GFAP,STAT3,PTPN5,AKT1,TP53,SOD1
[truncated: 12,985 more rows]
